# Supplementary material for: Upcycling rice yield trial data using a weather-driven crop growth model
Source: Commun Biol. 2023 Jul 21;6:764. doi: 10.1038/s42003-023-05145-x (PMC10362053; doi:10.1038/s42003-023-05145-x)
Supplement: Supplementary file 4 — Supplementary Data 1 [file 42003_2023_5145_MOESM4_ESM.xlsx]

## Sheet: Fig.1ab
Fig.1a	x axsis	βfrequnecy		Fig.1b	x axsis	α frequency
	1	0			-0.6	0
	1.1	0			-0.575	0
	1.2	0			-0.55	0
	1.3	0			-0.525	0
	1.4	0			-0.5	0
	1.5	0			-0.475	0
	1.6	0			-0.45	0
	1.7	0			-0.425	0
	1.8	0			-0.4	0
	1.9	0			-0.375	0
	2	0			-0.35	0
	2.1	0			-0.325	0
	2.2	0			-0.3	0
	2.3	0			-0.275	0
	2.4	0			-0.25	0
	2.5	0			-0.225	1
	2.6	1			-0.2	0
	2.7	0			-0.175	0
	2.8	0			-0.15	1
	2.9	0			-0.125	2
	3	0			-0.1	1
	3.1	0			-0.075	3
	3.2	0			-0.05	2
	3.3	1			-0.025	5
	3.4	0			9.99201e-16	3
	3.5	0			0.025	6
	3.6	0			0.05	9
	3.7	0			0.075	15
	3.8	2			0.1	9
	3.9	1			0.125	13
	4	0			0.15	21
	4.1	1			0.175	9
	4.2	1			0.2	17
	4.3	0			0.225	19
	4.4	2			0.25	10
	4.5	5			0.275	18
	4.6	5			0.3	16
	4.7	8			0.325	8
	4.8	8			0.35	10
	4.9	9			0.375	5
	5	7			0.4	10
	5.1	8			0.425	7
	5.2	7			0.45	6
	5.3	21			0.475	2
	5.4	21			0.5	1
	5.5	16			0.525	1
	5.6	23			0.55	1
	5.7	19			0.575	0
	5.8	8			0.6	1
	5.9	8			0.625	0
	6	8			0.65	2
	6.1	13			0.675	0
	6.2	6			0.7	1
	6.3	7			0.725	0
	6.4	3			0.75	0
	6.5	6			0.775	0
	6.6	2			0.8	0
	6.7	3			0.825	0
	6.8	3			0.85	1
	6.9	3			0.875	0
	7	0			0.9	0
	7.1	0			0.925	0
	7.2	0			0.95	1
	7.3	0			0.975	0
	7.4	1			1	0
	7.5	0			1.025	0
	7.6	0			1.05	0
	7.7	0			1.075	0
	7.8	0			1.1	0
	7.9	0			1.125	0
	8	0			1.15	0
	8.1	0			1.175	0
	8.2	0			1.2	0
	8.3	0			1.225	0
	8.4	0			1.25	0
	8.5	0			1.275	0
	8.6	0			1.3	0
	8.7	0
	8.8	0
	8.9	0
	9	0
