# Supplementary material for: Upcycling rice yield trial data using a weather-driven crop growth model
Source: Commun Biol. 2023 Jul 21;6:764. doi: 10.1038/s42003-023-05145-x (PMC10362053; doi:10.1038/s42003-023-05145-x)
Supplement: Supplementary file 5 — Supplementary Data 2 [file 42003_2023_5145_MOESM5_ESM.xlsx]

## Sheet: 1beta_gblup
unit (t/ha)	CV	y	Rep1	Rep2	Rep3	Rep4	Rep5	Rep6	Rep7	Rep8	Rep9	Rep10	Rep1	Rep2	Rep3	Rep4	Rep5	Rep6	Rep7	Rep8	Rep9	Rep10	AVE	SE
1beta_gblup	CV002332	4.6884	4.99578	5.00139	5.09147	5.10106	5.04602	5.01075	5.01954	5.07463	4.99902	4.95426	0.567112	0.549747	0.544024	0.556611	0.56711	0.577772	0.549513	0.574235	0.565441	0.571687	0.562325	0.00348361
	CV002346	5.27347	5.71363	5.66592	5.78856	5.67291	5.80301	5.72736	5.5792	5.60638	5.67323	5.70824
	CV002353	5.61405	5.73048	5.76681	5.75402	5.75414	5.77894	5.60041	5.73149	5.59242	5.72814	5.75411
	CV002358	6.03912	5.26375	5.2099	5.21442	5.16539	5.20367	5.19398	5.15276	5.18268	5.18763	5.16843
	CV002361	5.01232	5.03694	5.06279	5.05443	4.95972	5.11782	5.06966	5.109	5.09445	5.07354	5.04814
	CV002365	6.20574	5.80315	5.83395	5.8392	5.72278	5.87931	5.80949	5.83652	5.81041	5.80243	5.77471
	CV002372	6.07955	5.53296	5.6743	5.58618	5.46576	5.5745	5.64065	5.47518	5.60736	5.58884	5.51786
	CV002375	5.17315	5.24073	5.25817	5.31315	5.26042	5.14251	5.00372	5.22684	5.26107	5.28371	5.32293
	CV002378	5.35973	4.87501	4.99705	4.99381	4.87849	4.89698	4.8669	4.88193	4.92583	4.8052	5.00249
	CV002384	5.26655	5.27897	5.31646	5.29389	5.27424	5.17125	5.29725	5.1987	5.30114	5.23565	5.31381
	CV002387	5.17911	5.22815	5.25072	5.3379	5.25953	5.37115	5.31831	5.34508	5.26523	5.26554	5.32995
	CV002392	4.66892	5.12552	4.98116	4.92828	4.91297	5.06608	4.97533	5.06105	4.98688	5.02279	4.98532
	CV002395	6.07935	5.9371	6.06629	6.08863	6.03311	6.18819	6.05172	5.97046	6.04501	5.96855	6.01571
	CV002539	5.48524	5.5352	5.49659	5.58575	5.46786	5.59066	5.67054	5.48277	5.44148	5.58005	5.64017
	CV002543	5.96866	6.19379	6.10764	6.25899	6.17735	6.29879	6.07288	6.21383	6.20956	6.32749	6.14494
	CV002545	5.7646	5.69859	5.62937	5.70331	5.70142	5.83159	5.62078	5.68693	5.81634	5.69649	5.70188
	CV002549	5.63826	4.99817	5.02138	5.09254	5.02068	5.10995	4.97589	4.98681	4.96888	5.05132	5.04396
	CV002556	5.53999	5.59637	5.67055	5.59866	5.6258	5.6762	5.57903	5.57729	5.68336	5.59216	5.66728
	CV002570	6.30301	5.76369	5.81446	5.81083	5.84219	5.78616	5.81845	5.84105	5.86368	5.81282	5.84664
	CV002793	6.57987	5.21362	5.17026	5.37259	5.35778	5.36634	5.4735	5.33447	5.42481	5.35948	5.36113
	CV002807	5.18015	5.34203	5.33558	5.29538	5.22218	5.32413	5.265	5.38971	5.37728	5.30538	5.29115
	CV002809	4.86253	5.54255	5.46305	5.55375	5.4962	5.5606	5.5444	5.47544	5.45516	5.60353	5.48529
	CV002836	4.66422	4.94455	5.0436	5.11012	5.01188	4.9916	4.84213	4.99436	4.96068	4.92738	4.98347
	CV002837	6.64526	6.30239	6.29204	6.2649	6.25665	6.33672	6.22716	6.23581	6.18563	6.20693	6.33645
	CV002991	6.10618	6.04776	6.15075	6.1845	6.16562	6.17153	6.15381	6.24236	6.10978	6.29654	6.14247
	CV002993	6.3672	5.89343	5.87226	5.87902	5.88883	5.87009	5.75834	5.7786	5.84519	5.86839	5.89237
	CV003001	5.2024	5.60283	5.47166	5.59478	5.62713	5.59863	5.57941	5.62401	5.59927	5.62693	5.59903
	CV003008	5.32353	5.26435	5.25118	5.29191	5.29633	5.21582	5.33505	5.10343	5.27265	5.25239	5.25855
	CV003026	6.21319	6.4244	6.23414	6.11545	6.31306	6.21723	6.28075	6.32124	6.27913	6.36328	6.34307
	CV003032	5.22589	5.26902	5.15875	5.25646	5.16076	5.22459	5.29341	5.33108	5.3142	5.27322	5.1966
	CV003041	5.35484	4.97794	4.99001	4.98687	4.97186	4.96604	5.00601	5.02747	5.00688	5.0201	5.02839
	CV003045	4.09514	5.08845	5.06688	5.03389	5.10019	5.06036	5.03879	5.07162	5.09897	5.0485	5.15576
	CV003148	5.3726	5.11517	5.24859	5.11951	5.27004	5.178	5.09532	5.13309	5.28063	5.20057	5.1161
	CV003156	6.15412	5.70064	5.63172	5.64624	5.70374	5.63863	5.62908	5.63613	5.70813	5.66794	5.65716
	CV003157	4.46507	4.8704	4.82857	4.8309	4.88478	4.90264	4.9675	4.84364	4.87611	4.85755	4.85015
	CV003158	5.20567	4.88544	4.94515	4.95419	4.91472	4.92215	4.9312	4.89503	4.84314	4.84591	4.91466
	CV003163	5.44234	5.07338	5.02504	4.90423	4.94242	5.00159	4.95695	4.96724	5.42228	5.01373	4.97413
	CV003166	5.69144	5.09278	5.02715	5.05981	5.02895	5.03256	5.08854	5.03069	5.03608	5.04337	4.95822
	CV003167	5.86485	6.17649	6.19887	6.12817	6.05711	6.08945	6.02978	6.13527	6.18541	6.07684	6.04501
	CV003170	5.21847	5.30856	5.39243	5.39889	5.37773	5.3628	5.40625	5.35844	5.37202	5.39273	5.33231
	CV003173	5.18586	5.01871	5.09767	5.13528	5.04807	5.15068	5.12805	5.10356	5.09711	5.0713	5.09419
	CV003301	5.08033	5.37586	5.36649	5.41596	5.43211	5.44701	5.30357	5.36804	5.43155	5.42505	5.33599
	CV003302	6.35209	5.77657	5.70082	5.70419	5.61221	5.71958	5.72284	5.76087	5.67839	5.83059	5.73887
	CV003307	5.47956	5.32551	5.34263	5.31484	5.34908	5.36362	5.39329	5.40907	5.3548	5.36464	5.38919
	CV003324	4.39044	5.21059	5.15126	5.17803	5.12194	5.2808	4.98628	5.1377	5.06029	5.13111	5.07287
	CV003329	5.67816	5.57502	5.58124	5.59373	5.58861	5.69251	5.58845	5.5006	5.63175	5.67678	5.64659
	CV003337	5.39166	5.22691	5.17267	5.25194	5.17364	5.15381	5.20497	5.11136	5.11234	5.31305	5.16971
	CV003342	5.52873	5.58017	5.51375	5.53844	5.56561	5.50576	5.52785	5.52526	5.48046	5.59813	5.5324
	CV003344	5.2406	5.67052	5.69918	5.70582	5.71843	5.82669	5.64481	5.758	5.77175	5.75835	5.70721
	CV003358	5.68514	6.16744	5.96702	6.07191	5.86691	6.02354	6.0368	6.01069	6.03453	6.00018	6.05947
	CV003375	5.74032	5.39276	5.45324	5.52641	5.43245	5.52244	5.46735	5.41358	5.47558	5.42082	5.44508
	CV003382	3.23799	5.28904	5.38168	5.40611	5.33077	5.34145	5.25062	5.34817	5.28798	5.39253	5.30771
	CV003387	6.00615	5.30776	5.31591	5.28134	5.43202	5.31815	5.34301	5.3374	5.36179	5.33811	5.35855
	CV003497	6.71649	5.81533	5.96216	5.74076	5.68194	5.77391	5.79184	5.83662	5.82611	5.76078	5.69314
	CV003515	5.66183	5.5823	5.73361	5.59252	5.66543	5.67178	5.6564	5.67751	5.63804	5.60389	5.59048
	CV003603	6.15459	6.03923	6.03452	6.09513	6.0447	6.05422	6.04096	6.10766	5.96146	6.07797	5.95593
	CV003614	2.54827	5.19466	5.29194	5.14989	5.20234	5.18037	5.17544	5.17888	5.16078	5.22153	5.12735
	CV003616	6.60558	5.652	5.57958	5.57958	5.58319	5.65473	5.52704	5.58673	5.55579	5.62791	5.64639
	CV003627	4.58948	4.98284	5.03183	4.99581	4.95055	5.10262	5.06552	5.02788	5.02678	4.9408	4.88917
	CV003629	4.45908	5.15708	5.25024	5.11611	5.14017	5.24	5.15522	5.24482	5.2392	5.16923	5.25283
	CV003638	5.56756	6.22631	6.23861	6.17978	6.28568	6.24272	6.31898	6.33422	6.2737	6.01967	6.2346
	CV003738	5.35844	5.51375	5.46622	5.40977	5.4647	5.39583	5.44653	5.48796	5.50575	5.51428	5.41459
	CV003756	5.57867	5.95038	5.89299	5.9512	5.94611	5.94035	5.9062	5.90475	5.9392	5.89952	5.9336
	CV003760	5.94939	5.62241	5.57722	5.60188	5.60045	5.63417	5.54377	5.60861	5.57326	5.48164	5.56227
	CV003769	6.45181	6.01495	6.00823	5.98204	5.86156	6.0033	6.0117	6.07176	6.03777	5.9713	6.01205
	CV003773	5.36461	5.05274	5.0463	5.09233	5.02507	5.15244	5.09534	5.16967	5.07692	5.08904	5.07603
	CV003793	5.43222	5.37271	5.25835	5.33513	5.34697	5.29394	5.33484	5.32478	5.33212	5.33896	5.20553
	CV003843	5.38135	5.65862	5.65271	5.67266	5.64465	5.69885	5.62167	5.65804	5.6858	5.66986	5.69834
	CV003860	6.20907	5.51833	5.83406	5.78503	5.84967	5.83324	5.80594	5.4333	5.81433	5.78976	5.80482
	CV003862	4.49794	5.45407	5.33607	5.34388	5.30067	5.28906	5.44945	5.24014	5.3847	5.28312	5.36737
	CV003863	5.90725	5.78005	5.62019	5.72423	5.61457	5.70662	5.64726	5.64011	5.58323	5.74028	5.63482
	CV003886	5.5469	6.06537	6.17929	5.98049	6.08786	6.14148	6.04652	5.99868	5.97456	6.08344	5.9542
	CV003898	5.57029	5.41338	5.57159	5.46683	5.39355	5.4154	5.37894	5.36136	5.42641	5.4267	5.40551
	CV004809	6.60993	5.51635	5.74534	5.67814	5.73463	5.6977	5.65893	5.4361	5.73265	5.71542	5.693
	CV004816	5.59584	5.7036	5.72416	5.6287	5.76135	5.67543	5.71324	5.74599	5.70329	5.71566	5.68234
	CV004824	4.6726	5.23669	5.22988	5.23469	5.19288	5.2654	5.14886	5.24481	5.21123	5.2957	5.24822
	CV004826	4.72069	5.53253	5.48561	5.35356	5.54188	5.36601	5.4131	5.46177	5.47775	5.47082	5.38974
	CV004828	5.15955	5.55824	5.70967	5.63805	5.69236	5.6768	5.61253	5.63181	5.647	5.60771	5.65709
	CV004830	6.83411	6.2048	6.09492	6.12682	6.10396	5.98672	6.0479	5.98111	6.13423	6.10568	6.12654
	CV004838	5.27314	5.39735	5.41472	5.37745	5.3984	5.42201	5.40823	5.45522	5.53639	5.34852	5.35388
	CV004845	5.42357	5.2782	5.30259	5.326	5.30148	5.27387	5.30751	5.23993	5.27446	5.27913	5.26262
	CV004847	4.97989	4.96795	4.85885	4.81122	4.86724	4.89702	4.7616	4.94164	4.89473	5.00619	4.96368
	CV004868	5.33721	5.94881	6.05365	6.01719	6.01412	5.96937	6.02841	6.09902	6.03036	5.91537	6.02411
	CV004873	4.81299	4.96718	5.01226	4.92757	4.9536	4.9778	4.9063	4.90606	5.00213	4.94775	4.92081
	CV004879	6.5265	5.96586	6.01178	5.94604	5.99093	5.94284	6.00935	5.97292	5.97141	5.91351	5.95922
	CV004898	4.60568	5.1786	5.0422	5.09023	4.99852	4.98809	4.91362	5.10393	4.9412	5.02888	5.008
	CV004902	5.36894	5.44032	5.45663	5.47042	5.40445	5.47078	5.5462	5.45802	5.50542	5.47338	5.44273
	CV004910	5.69648	5.12264	5.24366	5.2424	5.24559	5.13424	5.08343	5.22676	5.10182	5.24065	5.18722
	CV004920	6.01223	5.94408	5.86588	5.96724	5.94602	5.94157	5.9759	5.9491	5.94717	5.90076	5.94289
	CV004925	5.89392	5.88935	5.85024	5.11496	5.87	5.81308	5.98837	5.8941	5.85381	5.95417	6.04647
	CV004940	5.3626	5.63124	5.65915	5.63052	5.68175	5.69829	5.63914	5.63438	5.61479	5.63378	5.63332
	CV004951	5.58104	5.42971	5.54304	5.49891	5.41735	5.43098	5.51564	5.52552	5.3573	5.52464	5.46265
	CV005016	5.08991	5.15054	5.23667	5.20534	5.15911	5.05041	5.12403	5.17432	5.14541	4.97729	5.09828
	CV005069	5.32888	5.44723	5.40333	5.41807	5.41656	5.40745	5.41172	5.477	5.4167	5.44915	5.41542
	CV005074	4.76691	5.39304	5.41597	5.49852	5.41395	5.43521	5.42506	5.37772	5.32682	5.4199	5.44073
	CV005075	5.02812	5.21316	5.16567	5.18802	5.11568	5.17377	5.106	5.21455	5.12643	5.13089	5.15243
	CV005091	5.40279	5.10875	5.03037	4.97242	5.13561	4.9655	4.97572	4.94809	4.95637	4.9356	4.88025
	CV005097	4.14693	4.82273	4.73954	4.86326	4.62162	4.81135	4.75106	4.79709	4.91827	4.67448	4.79163
	CV005254	5.86599	5.69116	5.95016	5.92342	5.81788	5.8018	5.81931	5.88398	5.77029	5.76832	5.73976
	CV005256	5.60201	5.20639	5.23139	5.27741	5.24468	5.26115	5.16314	5.26474	5.23504	5.25154	5.17968
	CV005257	6.44319	5.73522	5.7048	5.8537	5.785	5.85421	5.77861	5.74443	5.69199	5.76424	5.80126
	CV005259	5.7877	5.17528	5.09824	5.14624	5.24517	5.23797	5.14218	5.02487	5.30989	5.2342	5.2711
	CV005266	5.94572	5.3846	5.41715	5.36211	5.47376	5.30396	5.33494	5.37384	5.33653	5.31515	5.31791
	CV005272	4.64449	5.42487	5.42239	5.34397	5.40705	5.38111	5.46938	5.43073	5.37	5.27638	5.4393
	CV005274	5.83273	5.88687	5.86536	5.96514	5.8775	5.91436	5.87305	5.90134	5.94014	5.88115	5.87003
	CV005379	5.57962	5.43513	5.54511	5.55953	5.54463	5.49126	5.51644	5.55113	5.53959	5.57866	5.55149
	CV005628	5.63886	6.19603	6.18686	6.22281	6.16686	6.23028	6.19037	6.17566	6.15621	6.2064	6.22013
	CV005660	5.30406	5.52805	5.49414	5.55912	5.58958	5.53003	5.56714	5.53047	5.5562	5.35642	5.63055
	CV005664	5.53674	6.08713	5.98222	5.99265	5.926	5.9169	5.96739	6.00648	5.88583	6.02304	5.97577
	CV005667	5.65938	5.15577	5.11429	5.11916	5.04747	5.16253	5.10243	5.12125	5.13554	5.1393	5.07718
	CV005673	6.02379	6.36049	6.2478	6.23316	6.27442	6.15678	6.20989	6.2076	6.19914	6.20226	6.22562
	CV005677	5.70557	5.50354	5.39223	5.28134	5.34011	5.33059	5.39219	5.23451	5.30043	5.33673	5.39785
	CV005682	5.59986	5.4518	5.50048	5.54187	5.54955	5.70388	5.49968	5.61338	5.43973	5.46544	5.47131
	CV005683	5.02997	5.37745	5.43701	5.46991	5.50753	5.42214	5.39369	5.36319	5.4259	5.41052	5.42021
	CV005691	6.48792	6.12324	6.12892	6.12757	6.05052	6.09484	6.12266	6.05057	6.14213	6.14044	6.07545
	CV005695	6.4077	5.79686	5.8239	5.82739	5.80109	5.82397	5.67438	5.83014	5.89719	5.77785	5.7967
	CV005696	5.40554	5.8817	6.05805	5.82627	5.55358	5.81578	5.81928	5.89903	5.96096	5.86072	5.76244
	CV005698	5.64649	5.74956	5.7553	5.74663	5.72389	5.72295	5.74977	5.71419	5.69932	5.66457	5.75149
	CV005700	4.799	5.26278	5.3252	5.31504	5.31483	5.22344	5.39842	5.18397	5.20844	5.39432	5.39216
	CV005713	4.59347	5.15078	5.24379	5.1708	5.26696	5.2184	5.22528	5.223	5.11411	5.21036	5.21055
	CV005714	4.9899	5.10904	4.98895	4.68178	4.67193	5.10711	5.05071	5.02165	4.90602	4.98524	5.01745
	CV005716	4.99786	5.88324	5.88823	5.89701	5.83004	5.87307	5.92634	5.94154	5.83524	5.91195	5.86028
	CV005730	4.71836	5.36783	5.35715	5.27733	5.37543	5.3683	5.20801	5.29199	5.44976	5.36929	5.25953
	CV005736	4.85889	5.31639	5.40431	5.3466	5.47166	5.30179	5.38102	5.35216	5.37178	5.39549	5.32619
	CV005740	5.51196	5.84512	5.84949	5.73985	5.78867	5.81116	5.81796	5.83141	5.819	5.84226	5.8834
	CV005741	5.53923	5.40268	5.48628	5.48122	5.48474	5.46826	5.56651	5.45632	5.53793	5.44035	5.49015
	CV005769	4.81301	5.10345	5.09088	5.12471	5.12735	5.14268	5.15476	5.17756	5.17592	5.16332	5.14099
	CV005777	5.27946	5.3631	5.38978	5.36122	5.40213	5.39349	5.39639	5.39186	5.37747	5.37913	5.36823
	CV005844	4.88657	5.64831	5.67914	5.64955	5.6673	5.73895	5.70325	5.73475	5.68527	5.73103	5.66187
	CV005883	5.97367	5.73477	5.70978	5.60264	5.58072	5.68694	5.57902	5.64326	5.68227	5.68741	5.71944
	CV005897	5.28203	4.82289	4.93538	4.88104	4.79768	4.92332	4.9392	4.94819	4.90506	4.89506	4.98272
	CV005898	5.32567	5.26085	5.3478	5.38786	5.34561	5.38719	5.33268	5.29442	5.36516	5.37252	5.37407
	CV005914	5.49799	4.90536	4.78794	4.88472	4.82409	4.80495	4.8626	4.93241	4.8628	4.94416	4.89472
	CV005919	6.47073	6.00776	6.09128	6.09614	6.02973	6.11194	6.07628	6.06468	6.08118	6.15123	6.27057
	CV005923	5.50685	5.24464	5.14714	5.27245	5.28223	5.19011	5.13634	5.29339	5.14373	5.31871	5.24069
	CV005930	5.26968	5.38208	5.46545	5.47743	5.3881	5.42307	5.44807	5.50715	5.4128	5.3687	5.36373
	CV005933	5.68405	5.07941	5.09221	5.00798	5.11651	5.1158	5.0421	5.11078	5.07271	5.06124	5.03239
	CV005964	4.4174	5.99229	6.10075	6.04944	6.03372	6.05087	5.92376	6.0526	6.04761	6.12247	6.0637
	CV005968	3.77741	5.1138	5.2634	5.19802	5.17841	5.20146	5.19936	5.21757	5.17499	5.2985	5.23964
	CV005973	6.85054	6.24489	6.21592	6.12115	6.14442	6.00733	6.21367	6.23774	6.18155	6.21462	6.2272
	CV005976	6.00722	5.37605	5.40116	5.29501	5.35608	5.37292	5.2055	5.33095	5.3147	5.34944	5.41776
	CV005978	5.61907	5.62112	5.61458	5.65281	5.6367	5.64368	5.58963	5.61923	5.70083	5.48977	5.65117
	CV005979	6.72086	5.93202	5.99166	5.88722	5.78289	5.96842	5.88595	5.82908	5.90583	5.86849	5.92403
	CV005989	6.49823	5.71102	5.66719	5.6364	5.63932	5.61986	5.64019	5.65411	5.63913	5.69501	5.65492
	CV005990	5.58245	5.42846	5.36929	5.41672	5.36907	5.36601	5.38434	5.44182	5.42426	5.37196	5.37464
	CV005998	6.00147	6.00964	5.98681	5.98539	6.01148	6.01936	5.98519	5.96004	6.00005	6.05831	5.95998
	CV006003	4.79884	5.16672	5.20904	5.21681	5.141	5.21359	5.14911	5.21796	5.11011	5.12992	5.1831
	CV006015	4.77201	5.05913	4.7306	4.84627	4.86316	4.80452	4.90191	4.77996	4.79029	4.92301	4.73531
	CV006017	6.10672	6.12147	6.01451	5.96085	6.05383	6.11932	6.05132	6.00546	5.92836	5.90554	5.91367
	CV006030	4.96436	4.90831	4.872	4.8543	4.85365	4.85238	4.88672	4.84606	4.92293	4.96252	4.87214
	CV006031	5.4323	6.09669	6.02452	6.09949	6.14804	6.07302	6.09304	6.04115	6.06028	6.12107	6.1099
	CV006044	5.60287	5.11793	5.16249	5.10781	5.08639	5.12866	5.13272	5.19421	5.19702	5.19842	5.23481
	CV006227	5.422	5.18611	5.14651	5.18706	5.16906	5.10081	5.1807	5.18308	5.10675	5.1321	5.158
	CV006228	5.51429	4.92107	4.86513	4.94112	4.86152	4.88769	4.83347	4.98037	4.88874	4.9356	5.00678
	CV006351	5.13322	5.13462	5.06857	5.12674	5.16	5.20496	5.13001	5.11665	5.15786	5.30994	5.08345
	CV006367	4.90609	4.55446	4.63647	4.58063	4.57966	4.52814	4.53317	4.60429	4.48686	4.56293	4.48448
	CV006882	5.62088	5.58779	5.54788	5.60204	5.59798	5.62015	5.59747	5.56019	5.64722	5.54861	5.61492
	CV007003	5.4194	5.15743	5.22438	5.20413	5.22489	5.16909	5.16626	5.17948	5.14417	5.14283	5.25056
	CV007011	5.33348	5.50224	5.37757	5.3866	5.42466	5.4752	5.50847	5.54162	5.56768	5.53551	5.48094
	CV007045	5.52464	5.28399	5.3217	5.32094	5.2975	5.28255	5.33599	5.24264	5.33272	5.41132	5.39143
	CV007049	5.59701	5.59738	5.556	5.43349	5.46045	5.48469	5.50854	5.55495	5.47188	5.55685	5.48212
	CV007253	5.33467	5.05639	5.08305	5.08556	5.05288	5.13289	5.16284	5.05972	5.12316	5.08408	5.08566
	CV007438	5.89241	6.10193	6.14371	6.07852	6.09262	6.05861	6.06381	6.04855	6.13637	6.0127	6.08634
	CV007444	6.25116	5.75456	5.76503	5.75369	5.74029	5.73285	5.71945	5.77909	5.80989	5.69592	5.75501
	CV007454	6.09769	5.91741	5.87083	5.8522	5.80527	5.81658	5.89536	5.87177	5.90196	5.82655	5.88079
	CV007485	5.61249	5.90216	5.85006	5.86672	5.87074	5.90368	5.80774	5.90169	5.83745	5.81204	5.84267
	CV007498	5.74213	5.87875	5.86456	5.82548	5.89021	5.8625	5.8545	5.85826	5.92547	5.94165	5.91707
	CV007655	3.85888	4.82433	4.80575	4.87809	4.76625	4.82656	4.74304	4.70951	4.69657	4.76947	4.78582
	CV007656	4.95675	5.04373	5.20653	5.09759	5.21194	5.0688	5.12925	5.17989	5.1635	5.12821	5.0912
	CV007819	5.91392	5.53569	5.64712	5.62843	5.64926	5.60389	5.53947	5.57427	5.5532	5.64143	5.64437
	CV007983	4.94246	5.05854	5.09811	5.09365	5.20041	5.11977	5.10932	5.12189	5.10373	5.17123	5.03904
	CV007984	4.63859	4.80485	4.82207	4.71657	4.80102	4.72581	4.78604	4.71589	4.82503	4.73555	4.78447
	CV007985	5.28647	5.35686	5.3549	5.45108	5.22585	5.39898	5.37464	5.38372	5.38212	5.39085	5.30837
	CV007991	4.80482	5.32787	5.31847	5.20202	5.32507	5.26647	5.34152	5.21975	5.23388	5.27658	5.2532
	CV007997	5.47012	5.09874	5.00246	5.0764	5.06105	5.0711	5.06448	5.10118	5.12529	5.09672	5.05009
	CV008015	5.80026	5.4121	5.37167	5.44102	5.32645	5.36686	5.32381	5.39263	5.34858	5.30522	5.3261
	CV008023	5.13934	5.27526	5.20392	5.26506	5.17029	5.19381	5.20571	5.31612	5.23592	5.25713	5.28814
	CV008068	5.54254	5.1364	5.11782	5.13494	5.12802	5.19612	5.11423	5.06811	5.16734	5.13379	5.13724
	CV008270	4.39076	4.64602	4.61302	4.6025	4.67305	4.61584	4.70274	4.59506	4.76446	4.5477	4.51266
	CV009544	5.56974	4.41215	4.40731	4.34278	4.43498	4.61532	4.48292	4.38966	4.48712	4.39001	4.38512
	CV009695	4.76367	4.78995	4.77945	4.75374	4.8079	4.80295	4.75724	4.85095	4.73282	4.86084	4.79548
	CV009760	5.29038	5.08243	4.99148	5.09856	5.02236	5.11542	5.19249	4.98198	5.1331	5.15791	5.02261
	CV010531	5.23061	5.49035	5.35933	5.43964	5.43901	5.42853	5.45237	5.38531	5.51411	5.50584	5.49099
	CV010570	5.33892	5.07559	5.08989	5.16346	5.20088	5.21316	5.20173	5.22609	5.15729	5.1401	5.1773
	CV010738	5.34234	5.25715	5.15782	5.08695	5.15049	5.19601	5.16884	5.20515	5.19294	5.31136	5.19304
	CV010780	5.26081	4.77904	4.84695	4.8273	4.83307	4.78781	4.8366	4.81216	4.83808	4.8322	4.82684
	CV012549	5.20015	5.84782	5.88276	5.94804	6.00235	5.83262	5.72848	5.89131	5.81711	5.91211	5.8227
	CV012559	5.23816	5.3346	5.3029	5.38789	5.33681	5.33888	5.34014	5.29735	5.33551	5.36056	5.3627
	CV013229	6.01333	6.05126	6.05655	6.10019	6.10644	6.07361	5.84157	6.02456	6.03119	6.03568	6.03046
	CV013254	6.06169	5.85062	5.82205	5.84454	5.89113	5.83694	5.88693	5.86736	5.78673	5.81758	5.9075
	CV013255	6.1364	5.85217	5.89709	5.87361	5.90863	5.9013	5.90849	5.89278	5.91834	5.91532	5.91594
	CV013267	6.29768	5.49825	5.52936	5.4781	5.48618	5.58993	5.41149	5.61752	5.53839	5.54428	5.53658
	CV013339	4.51718	4.7109	4.71029	4.69539	4.6363	4.66176	4.67192	4.64324	4.73133	4.73147	4.78409
	CV013405	4.4122	4.82668	4.82719	4.87273	4.75778	4.85714	4.81573	4.80092	4.87504	4.85147	4.84953
	CV014097	6.07983	5.38817	5.4377	5.43731	5.4375	5.4835	5.49948	5.41	5.41202	5.49019	5.39972
	CV014311	7.30735	5.73013	5.70423	5.72965	5.69869	5.79748	5.99448	5.67934	5.80037	5.60513	5.74775
	CV014313	5.61732	5.39605	5.39371	5.44174	5.40401	5.40301	5.42127	5.43687	5.42734	5.41714	5.40451
	CV015917	5.41202	4.92469	5.04905	4.90704	4.93024	4.94085	5.08137	4.83923	5.03921	4.99153	4.94484
	CV016188	5.85588	5.32347	5.35369	5.36874	5.37064	5.46234	5.39751	5.52499	5.43613	5.44905	5.44756
	CV016813	4.85661	5.38738	5.41797	5.39704	5.39044	5.35342	5.30658	5.43183	5.38955	5.41661	5.40098
	CV016817	5.09024	5.19477	5.09702	5.20969	5.19955	5.20373	5.26569	5.2419	5.18039	5.18212	5.22128
	CV017052	5.38363	4.8551	4.92275	4.91873	4.9604	4.95602	4.93314	4.93941	4.87269	5.01704	4.92841
	CV017273	5.24809	5.50931	5.51388	5.50299	5.56785	5.49613	5.43288	5.47999	5.57581	5.56964	5.49821
	CV017278	5.01993	5.25319	5.27286	5.15715	5.16888	5.29001	5.21217	5.17323	5.27407	5.29188	5.3022
	CV017393	4.61955	4.75609	5.15635	4.96745	5.02996	4.98241	5.01265	4.96398	5.05204	4.99303	5.00799
	CV017417	5.75392	5.72746	5.76282	5.70545	5.73861	5.6828	5.7015	5.71957	5.71038	5.83003	5.7866
	CV017446	5.32684	5.18831	5.23997	5.2292	5.19326	5.20212	5.19528	5.187	5.17564	5.26072	5.21292
	CV018256	5.78785	6.34011	6.34979	6.14833	6.24633	6.21927	6.17001	6.03315	6.25062	6.17979	6.24585
	CV018714	5.60207	5.60017	5.55469	5.61921	5.60089	5.59367	5.6307	5.59862	5.61583	5.57201	5.57959
	CV018838	5.5233	5.42324	5.48159	5.42203	5.46016	5.54795	5.44989	5.4593	5.49006	5.4903	5.52482
	CV018915	6.78028	6.13772	6.09846	5.99074	6.00171	6.04354	6.12457	6.16401	6.15949	6.06747	6.07361
	CV019755	5.44001	5.86863	5.87842	5.87953	5.86891	5.90522	5.88363	5.88532	5.9348	5.90858	5.93886
	CV019813	5.32583	5.76678	5.69691	5.76709	5.71266	5.81206	5.72577	5.7357	5.83391	5.67212	5.76211
	CV019822	5.6946	5.74579	5.73203	5.67374	5.7179	5.68651	5.71449	5.65354	5.74035	5.6756	5.68161
	CV019849	5.95705	5.75995	5.77185	5.74256	5.81116	5.68834	5.69589	5.71637	5.74995	5.73849	5.73126
	CV019863	5.29276	5.59185	5.54892	5.55711	5.53955	5.52591	5.51706	5.57829	5.53249	5.57664	5.49806
	CV019947	5.46726	5.26576	5.23252	5.17338	5.20428	5.23903	5.22856	5.21996	5.24327	5.29983	5.30502
	CV020975	6.22251	6.14324	6.23429	6.18301	6.10896	6.17193	6.14293	6.15436	6.12694	6.21239	6.11761
	CV021510	5.8665	5.27365	5.19879	5.20828	5.21836	5.26313	5.18623	5.26711	5.20747	5.13211	5.27423
	CV021643	4.51282	5.21284	5.19885	5.22319	5.23286	5.23439	5.32056	5.24188	5.21027	5.20865	5.21002
	CV021664	6.25314	5.10034	5.10719	5.104	5.09214	5.06927	5.13967	5.07234	5.15729	5.06651	5.12572
	CV021721	4.9795	4.6017	4.64662	4.77129	4.4835	4.59123	4.5994	4.5502	4.58356	4.61305	4.55922
	CV021747	4.74051	5.04955	5.03201	5.0572	5.10542	5.15671	5.07804	5.01125	5.10854	5.22356	5.13003
	CV021749	4.57705	5.25558	5.17638	5.29107	5.10575	5.2481	5.21093	5.1709	5.14138	5.11205	5.15934
	CV022084	5.50586	5.38837	5.3995	5.45235	5.43715	5.43729	5.4351	5.42208	5.50099	5.41788	5.45928
	CV022952	5.22622	5.15989	5.11038	5.03385	4.96251	5.08364	4.95806	5.13471	5.24504	5.0177	5.16574
	CV022985	5.23199	5.49946	5.44846	5.51212	5.48926	5.43846	5.47308	5.49337	5.37584	5.48313	5.49407
	CV022986	5.90765	5.68505	5.64542	5.60002	5.64564	5.62396	5.66291	5.62441	5.73943	5.67724	5.64976
	CV022987	4.85185	5.46542	5.55154	5.5391	5.58694	5.47827	5.56306	5.5785	5.6397	5.49884	5.57731
	CV023126	6.08279	6.29621	6.32731	6.37258	5.98092	6.26636	6.34772	6.39042	6.05621	6.17974	6.24908
	CV023273	6.87276	5.76085	5.49206	5.57976	5.51453	5.52172	5.53915	5.44415	5.50033	5.73689	5.63068
	CV023297	5.08049	5.77847	6.04578	6.00255	5.45951	5.94923	5.88309	5.97812	5.78761	5.5643	5.9808
	CV023600	5.71433	4.86796	4.8863	4.95593	4.92501	4.86404	4.85435	4.94218	4.91017	4.78436	4.84376
	CV023663	6.16899	5.10293	5.09452	4.63316	4.92412	5.12226	5.28183	5.08033	5.03445	5.12789	4.99236
	CV024026	3.76957	4.95798	4.97368	4.99128	4.97837	4.87056	4.96715	4.9895	5.01699	4.96075	4.98906
	CV024279	5.41284	6.05291	6.12676	6.06936	6.0206	5.99339	6.10079	5.99705	6.05928	6.07876	5.95759
	CV025005	5.53851	5.57775	5.76257	5.5777	5.66956	5.66421	5.62149	5.66392	5.57937	5.60051	5.66839

## Sheet: 2beta_pblup
unit (10*t/ha)	CV	y	Rep1	Rep2	Rep3	Rep4	Rep5	Rep6	Rep7	Rep8	Rep9	Rep10	Rep1	Rep2	Rep3	Rep4	Rep5	Rep6	Rep7	Rep8	Rep9	Rep10	AVE	SE
2beta_pblup	CV002332	4.6884	5.08375	5.04647	5.13514	5.20307	5.07002	5.08668	5.07069	5.12392	5.07566	5.03949	0.495812	0.487054	0.482926	0.463564	0.487267	0.477463	0.479319	0.484216	0.477416	0.47248	0.480752	0.00267122
	CV002346	5.27347	5.47987	5.53116	5.46442	5.47168	5.52381	5.46491	5.48815	5.49031	5.48165	5.48916
	CV002353	5.61405	5.75422	5.74181	5.66751	5.85105	5.71926	5.52615	5.70845	5.50643	5.71951	5.65139
	CV002358	6.03912	5.32096	5.30997	5.2891	5.29614	5.29862	5.30022	5.27763	5.28142	5.29339	5.3313
	CV002361	5.01232	5.09383	5.00916	5.02733	4.89429	5.02646	5.00342	5.01026	5.10886	5.10105	5.02666
	CV002365	6.20574	5.90875	5.87238	5.93641	5.73712	5.96359	6.03773	5.97657	6.01835	5.93206	5.96616
	CV002372	6.07955	5.85506	5.8572	5.80398	5.85672	5.86858	5.94523	5.85005	5.88719	5.85482	5.90435
	CV002375	5.17315	4.96996	4.97248	4.87833	4.66033	4.88389	4.91779	4.95501	4.95721	4.96885	4.94997
	CV002378	5.35973	5.21079	5.21874	5.2851	5.20681	5.2372	5.24238	5.19595	5.28319	5.19163	5.22983
	CV002384	5.26655	5.0292	5.04779	5.03172	5.01058	5.01679	5.08723	5.01596	5.042	5.01274	5.12675
	CV002387	5.17911	5.10035	5.05201	5.07375	5.02735	5.14586	5.09936	5.09614	5.0976	5.03155	5.0841
	CV002392	4.66892	5.3545	5.28625	5.25457	5.30549	5.0377	5.27598	5.25681	5.25348	5.3035	5.26587
	CV002395	6.07935	5.53036	5.53338	5.50252	5.50267	5.55413	5.4819	5.54656	5.49936	5.49621	5.4876
	CV002539	5.48524	5.62036	5.60672	5.58917	5.40236	5.57616	5.62493	5.39839	5.38012	5.57963	5.58381
	CV002543	5.96866	5.35706	5.36028	5.3582	5.33148	5.58107	5.38247	5.39721	5.31688	5.57902	5.3322
	CV002545	5.7646	5.66193	5.64689	5.656	5.6428	5.68092	5.66464	5.63024	5.67234	5.65634	5.65004
	CV002549	5.63826	5.24188	5.18546	5.32194	5.17547	5.28884	5.16261	5.16315	5.13365	5.19755	5.235
	CV002556	5.53999	5.54879	5.55816	5.43884	5.57361	5.48533	5.46987	5.53901	5.5048	5.5561	5.52824
	CV002570	6.30301	5.71712	5.72747	5.70057	5.70944	5.71595	5.73291	5.70353	5.72095	5.69249	5.7366
	CV002793	6.57987	5.50815	5.52007	5.46806	5.52327	5.50616	5.52259	5.53236	5.50527	5.51332	5.47641
	CV002807	5.18015	5.43637	5.42438	5.44438	5.47928	5.44424	5.55408	5.57288	5.45722	5.4089	5.42547
	CV002809	4.86253	5.34849	5.42936	5.32938	5.38018	5.37064	5.33173	5.38137	5.3395	5.35929	5.33955
	CV002836	4.66422	5.2182	5.25502	5.24927	5.23642	5.22477	5.20982	5.16655	5.23402	5.21137	5.26138
	CV002837	6.64526	5.98839	5.97591	5.98586	5.98835	6.02088	5.96432	5.965	5.96805	5.97266	5.96572
	CV002991	6.10618	5.76917	5.89197	5.83843	5.77577	5.83404	5.93985	6.02154	5.88139	5.8781	5.81361
	CV002993	6.3672	5.68692	5.65434	5.68585	5.66528	5.67208	5.66616	5.6757	5.65404	5.71853	5.6744
	CV003001	5.2024	5.98527	5.90211	5.86112	6.03235	5.97588	5.94722	5.97285	5.9832	5.97525	5.99869
	CV003008	5.32353	5.39868	5.38863	5.41046	5.37883	5.3957	5.38639	5.38514	5.42359	5.38269	5.41138
	CV003026	6.21319	6.43756	6.22389	6.11156	6.15898	6.29616	6.19737	6.3502	6.31633	6.28267	6.31374
	CV003032	5.22589	5.17606	5.12069	5.16535	5.09448	5.173	5.14551	5.16912	5.19804	5.208	5.21147
	CV003041	5.35484	5.19895	5.23569	5.11223	5.09845	5.1437	5.18348	5.15308	5.2664	5.14655	5.3468
	CV003045	4.09514	5.27849	5.23809	5.23838	5.28594	5.23175	5.26043	5.19702	5.24847	5.26031	5.34442
	CV003148	5.3726	5.34226	5.3371	5.39532	5.25939	5.317	5.34265	5.36704	5.31294	5.26111	5.34004
	CV003156	6.15412	5.85356	5.81086	5.82228	5.77842	5.75105	5.84982	5.81121	5.81508	5.82672	5.83899
	CV003157	4.46507	4.65534	4.64123	4.68768	4.67081	4.70512	4.66488	4.68648	4.62483	4.61772	5.07663
	CV003158	5.20567	5.29188	5.2831	5.19528	5.24347	5.26419	5.29485	5.29344	5.29634	5.19933	5.2869
	CV003163	5.44234	5.1104	5.06134	5.08844	5.06535	5.08686	5.0211	5.07753	5.36392	5.06622	5.08377
	CV003166	5.69144	5.12334	5.14755	5.07651	5.14455	5.08952	5.12533	5.1098	5.11102	5.09813	5.077
	CV003167	5.86485	6.16835	6.31695	6.19033	6.05729	6.15932	5.99289	6.17666	6.21018	6.17098	6.02744
	CV003170	5.21847	5.34254	5.37857	5.43713	5.43873	5.36864	5.39575	5.3626	5.38545	5.40324	5.39866
	CV003173	5.18586	5.42443	5.48308	5.55237	5.42967	5.45455	5.57108	5.46497	5.46747	5.51488	5.43254
	CV003301	5.08033	5.58309	5.54123	5.58156	5.6039	5.52719	5.55147	5.57861	5.54052	5.6321	5.57142
	CV003302	6.35209	5.91562	5.87592	5.89538	6.00802	5.88066	5.87397	5.89167	5.86431	5.8846	6.04229
	CV003307	5.47956	5.21259	5.20909	5.24368	5.19724	5.22335	5.232	5.27087	5.23672	5.22116	5.21403
	CV003324	4.39044	5.04559	5.02973	5.01585	5.0281	5.17419	5.05309	5.03935	5.14281	5.03871	5.03124
	CV003329	5.67816	5.61378	5.65108	5.64591	5.6407	5.60663	5.64691	5.6377	5.62386	5.65222	5.62392
	CV003337	5.39166	5.28141	5.39918	5.31384	5.28158	5.26493	5.38282	5.30332	5.29274	5.28433	5.26313
	CV003342	5.52873	5.61685	5.55735	5.5667	5.56967	5.51692	5.54857	5.61439	5.53196	5.63031	5.49852
	CV003344	5.2406	5.618	5.56717	5.59632	5.57626	5.61407	5.57616	5.5919	5.60699	5.63358	5.58647
	CV003358	5.68514	6.01455	5.94726	5.98422	5.7499	5.93599	5.95783	5.94121	5.80619	5.90217	5.92586
	CV003375	5.74032	5.384	5.40792	5.38829	5.37635	5.34839	5.36404	5.34784	5.37081	5.37266	5.40373
	CV003382	3.23799	5.13116	5.10587	5.19324	5.13191	5.08872	5.10302	5.10372	5.13898	5.15122	5.16654
	CV003387	6.00615	5.3035	5.26337	5.32437	5.30503	5.28944	5.31695	5.27941	5.28319	5.26085	5.31798
	CV003497	6.71649	5.68426	5.6276	5.65213	5.59736	5.616	5.67847	5.63742	5.68314	5.55629	5.51506
	CV003515	5.66183	5.41858	5.36395	5.39347	5.4042	5.38641	5.38448	5.36785	5.40012	5.41028	5.37619
	CV003603	6.15459	5.6871	5.64276	5.68665	5.63452	5.65185	5.664	5.64259	5.62535	5.65014	5.54134
	CV003614	2.54827	5.28046	5.30668	5.31532	5.31674	5.29752	5.34728	5.31735	5.3136	5.32964	5.30407
	CV003616	6.60558	5.46368	5.45815	5.4779	5.44426	5.46895	5.45104	5.46147	5.45382	5.44097	5.4664
	CV003627	4.58948	4.86754	4.85783	5.01871	4.89143	4.89183	4.82205	4.89001	4.87189	4.84525	4.98355
	CV003629	4.45908	5.17456	5.23869	5.17066	5.22774	5.24733	5.28272	5.23357	5.19667	5.1976	5.33761
	CV003638	5.56756	5.75909	5.63518	5.79118	5.67796	5.65317	5.7078	5.65768	5.66769	5.77915	5.62818
	CV003738	5.35844	5.4079	5.42542	5.40001	5.39557	5.22082	5.41066	5.40427	5.44019	5.34241	5.39297
	CV003756	5.57867	5.8076	5.77388	5.83619	5.74118	5.8378	5.8196	5.80632	5.86883	5.82251	5.83557
	CV003760	5.94939	5.869	5.85066	5.81264	5.73577	5.84632	5.80643	5.83592	5.86586	5.75116	5.8441
	CV003769	6.45181	5.70205	5.58421	5.54065	5.62459	5.71037	5.56378	5.57817	5.60429	5.56849	5.66496
	CV003773	5.36461	5.05148	5.01104	5.14937	5.03157	5.13917	5.02408	5.16112	5.02554	5.03411	5.03103
	CV003793	5.43222	5.41511	5.42706	5.41552	5.4344	5.40649	5.39091	5.40906	5.42052	5.43151	5.38087
	CV003843	5.38135	5.58214	5.58773	5.57868	5.5734	5.61338	5.61593	5.60513	5.5874	5.67577	5.5799
	CV003860	6.20907	5.78835	5.84739	5.78511	5.79439	5.8321	5.81581	5.80089	5.81224	5.80773	5.84661
	CV003862	4.49794	5.49155	5.50072	5.49932	5.48643	5.48976	5.49827	5.57009	5.46029	5.47982	5.46942
	CV003863	5.90725	5.52231	5.47737	5.48749	5.49056	5.48451	5.46921	5.47315	5.47394	5.51903	5.4959
	CV003886	5.5469	6.1037	6.17852	6.00542	6.01166	6.08407	6.04811	5.97918	6.02009	6.04341	5.98446
	CV003898	5.57029	5.51921	5.54323	5.50475	5.50083	5.49894	5.49956	5.51078	5.51334	5.48979	5.50494
	CV004809	6.60993	5.20844	5.15068	5.15076	5.27839	5.09383	5.16051	5.16998	5.14	5.2715	5.15371
	CV004816	5.59584	5.34106	5.3633	5.44938	5.35768	5.30248	5.29464	5.40219	5.3735	5.3193	5.34818
	CV004824	4.6726	5.40237	5.38855	5.45557	5.39007	5.45067	5.40134	5.42148	5.41513	5.38782	5.44393
	CV004826	4.72069	5.41726	5.43719	5.43771	5.44916	5.42777	5.4691	5.46018	5.46313	5.49767	5.44333
	CV004828	5.15955	5.43391	5.43623	5.44303	5.43445	5.43347	5.43102	5.43486	5.48458	5.45928	5.45066
	CV004830	6.83411	5.82451	5.83302	5.83719	5.79029	5.85289	5.85199	5.83698	5.83499	5.80868	5.83623
	CV004838	5.27314	5.33993	5.33299	5.33719	5.34785	5.34016	5.353	5.36387	5.44365	5.3412	5.34452
	CV004845	5.42357	5.04214	5.00909	5.04368	5.0703	5.06392	5.04179	5.09385	5.02357	5.04317	5.06853
	CV004847	4.97989	5.03504	5.06398	4.96237	4.95269	4.95344	4.95732	5.01911	5.05978	5.08891	5.09969
	CV004868	5.33721	5.64535	5.74462	5.77742	5.73046	5.71748	5.74588	5.75089	5.76461	5.69763	5.74068
	CV004873	4.81299	5.0665	5.03489	5.07379	5.02991	5.03755	5.05644	4.97775	5.03099	5.04543	5.05031
	CV004879	6.5265	5.98867	6.01696	5.92294	6.02519	5.9431	5.96305	5.97605	5.98674	5.81215	5.98914
	CV004898	4.60568	5.16831	5.06977	5.09785	5.08521	5.05612	5.07621	5.11312	5.07992	5.03013	5.09037
	CV004902	5.36894	5.43019	5.42269	5.41621	5.41784	5.47856	5.42357	5.51903	5.44643	5.39932	5.43266
	CV004910	5.69648	5.51122	5.49098	5.5235	5.49815	5.35075	5.34642	5.46558	5.37531	5.49492	5.52548
	CV004920	6.01223	5.92531	5.88109	5.9226	5.97266	5.90064	5.98539	5.98323	5.9594	5.95651	5.9591
	CV004925	5.89392	5.34455	5.53163	5.36904	5.53395	5.53272	5.52401	5.55195	5.53402	5.57405	5.63652
	CV004940	5.3626	5.72359	5.72821	5.78816	5.75259	5.77492	5.72648	5.70393	5.72915	5.72118	5.74203
	CV004951	5.58104	5.20645	5.22867	5.22332	5.19746	5.23169	5.1836	5.22758	5.23622	5.22959	5.21745
	CV005016	5.08991	4.81012	4.93322	4.84862	4.94868	4.72907	4.84641	4.8443	4.85865	4.90057	4.8785
	CV005069	5.32888	5.6499	5.67437	5.65932	5.64326	5.51039	5.65922	5.69609	5.69584	5.74252	5.64752
	CV005074	4.76691	5.17593	5.16438	5.13971	5.2278	5.16393	5.12558	5.16062	5.07125	5.17869	5.19696
	CV005075	5.02812	5.40682	5.44821	5.41834	5.42471	5.38733	5.45951	5.54017	5.41937	5.45073	5.40925
	CV005091	5.40279	5.24801	5.04807	4.96248	5.27966	5.01441	5.04979	5.03088	5.00801	5.03161	5.02373
	CV005097	4.14693	5.052	5.04053	5.0468	4.99722	5.17374	5.04771	5.03531	5.13822	4.93244	5.12856
	CV005254	5.86599	5.44007	5.46315	5.46771	5.441	5.46177	5.4509	5.49512	5.46724	5.44708	5.44327
	CV005256	5.60201	5.50261	5.48577	5.50201	5.48286	5.49101	5.49401	5.53087	5.51151	5.50632	5.52276
	CV005257	6.44319	5.54015	5.50392	5.5042	5.56184	5.53255	5.51173	5.58275	5.50116	5.5143	5.54301
	CV005259	5.7877	5.31576	5.2631	5.22502	5.24698	5.24579	5.2028	5.24874	5.26987	5.23557	5.25949
	CV005266	5.94572	5.53677	5.52347	5.52383	5.56751	5.43062	5.44463	5.51125	5.44625	5.49683	5.52329
	CV005272	4.64449	5.43206	5.39343	5.38511	5.38059	5.41181	5.4147	5.37947	5.38848	5.38014	5.37534
	CV005274	5.83273	5.96625	5.98825	5.94679	5.97564	5.96524	5.90076	5.90807	5.9622	5.91947	5.94504
	CV005379	5.57962	5.65292	5.59163	5.66235	5.7315	5.68942	5.70762	5.68646	5.56318	5.79521	5.68792
	CV005628	5.63886	5.84994	5.74438	5.74969	5.86258	5.86234	5.60303	5.82695	5.71794	5.7165	5.87022
	CV005660	5.30406	5.6773	5.6658	5.74836	5.68777	5.6819	5.85417	5.75089	5.68842	5.50478	5.72732
	CV005664	5.53674	5.52479	5.52667	5.49561	5.42052	5.51068	5.48873	5.51622	5.50605	5.51979	5.50957
	CV005667	5.65938	5.61862	5.62771	5.68011	5.64709	5.63191	5.66511	5.61935	5.61987	5.62414	5.63325
	CV005673	6.02379	6.39021	6.33495	6.30812	6.32669	6.33847	6.33316	6.34747	6.26334	6.34077	6.32965
	CV005677	5.70557	5.10691	5.15219	5.10638	4.88543	5.09929	5.08932	5.085	5.07839	5.07568	5.08544
	CV005682	5.59986	5.76685	5.79437	5.96721	6.05914	5.82206	5.80664	5.73763	5.80103	5.8221	5.8014
	CV005683	5.02997	5.30781	5.32136	5.33378	5.58608	5.30859	5.33992	5.29001	5.31585	5.33694	5.33961
	CV005691	6.48792	5.83329	5.79665	5.79639	5.67953	5.84606	5.82578	5.84484	5.90379	5.8331	5.8516
	CV005695	6.4077	5.81863	5.82513	5.84421	5.78095	5.82471	5.8016	5.82985	5.83122	5.83223	5.83138
	CV005696	5.40554	6.0549	6.11111	6.05426	5.9545	6.02367	6.04793	6.04985	5.89827	6.06995	5.97932
	CV005698	5.64649	5.59775	5.63194	5.65195	5.65677	5.65083	5.67282	5.61183	5.62841	5.60892	5.73216
	CV005700	4.799	5.21646	5.1972	5.22734	5.23877	5.23903	5.22247	5.15859	5.2132	5.22516	5.22072
	CV005713	4.59347	5.54151	5.58242	5.57349	5.57731	5.59577	5.56541	5.5495	5.5499	5.56785	5.58799
	CV005714	4.9899	5.73185	5.68312	5.56361	5.6543	5.7087	5.68029	5.6995	5.65814	5.71473	5.67956
	CV005716	4.99786	5.60574	5.60027	5.61843	5.62168	5.63513	5.60669	5.66039	5.65201	5.61936	5.61608
	CV005730	4.71836	5.36774	5.31187	5.30005	5.28214	5.32032	5.16411	5.3227	5.34998	5.31015	5.29404
	CV005736	4.85889	5.3595	5.37565	5.4065	5.56229	5.34225	5.39788	5.41082	5.41427	5.37201	5.3089
	CV005740	5.51196	5.80584	5.89997	5.50533	5.82042	5.83257	5.83049	5.81888	5.8671	5.84444	5.8401
	CV005741	5.53923	5.1503	5.10377	5.13186	5.10408	5.13778	5.20657	5.1089	5.14966	5.00617	5.09585
	CV005769	4.81301	5.28766	5.33427	5.31457	5.34152	5.32858	5.33681	5.39039	5.28528	5.23932	5.29941
	CV005777	5.27946	5.36716	5.40559	5.35981	5.35176	5.37028	5.37587	5.34785	5.31667	5.35634	5.36856
	CV005844	4.88657	5.27965	5.23282	5.21435	5.21187	5.24258	5.2235	5.23067	5.24767	5.29325	5.25681
	CV005883	5.97367	5.51223	5.45595	5.43577	5.39207	5.45277	5.43172	5.42216	5.4278	5.37044	5.42818
	CV005897	5.28203	5.10184	5.1091	5.14361	5.1008	5.12365	5.22454	5.10165	5.10929	5.14801	5.19482
	CV005898	5.32567	5.29654	5.29857	5.30679	5.31215	5.29174	5.28504	5.32089	5.28577	5.29822	5.3363
	CV005914	5.49799	5.15288	5.16087	5.14759	5.16191	5.14544	5.16	5.21368	5.15628	5.16897	5.1659
	CV005919	6.47073	5.84575	5.82661	5.8052	5.84249	5.84296	5.724	5.84017	5.81335	5.80825	5.85961
	CV005923	5.50685	5.2368	5.21538	5.29442	5.24092	5.27118	5.28622	5.29189	5.26355	5.29744	5.27595
	CV005930	5.26968	5.11828	4.98635	5.11992	5.03815	5.10873	5.01341	5.03292	5.03152	5.00726	5.02392
	CV005933	5.68405	5.29453	5.27712	5.33613	5.33308	5.28711	5.28554	5.35865	5.30446	5.25256	5.2802
	CV005964	4.4174	5.53209	5.55576	5.54716	5.54723	5.48095	5.51947	5.48914	5.54678	5.44069	5.69851
	CV005968	3.77741	5.55204	5.63754	5.64726	5.56743	5.59227	5.64495	5.65836	5.62248	5.65072	5.60264
	CV005973	6.85054	5.86285	5.96449	5.927	5.87912	5.9094	5.96735	5.95616	5.98001	5.85288	5.9605
	CV005976	6.00722	5.38204	5.4068	5.39764	5.39256	5.3894	5.3604	5.37298	5.40465	5.39845	5.36834
	CV005978	5.61907	5.80357	5.90539	5.97749	6.06374	5.80965	5.74653	5.81967	5.81631	5.62944	5.82774
	CV005979	6.72086	5.81861	5.90881	6.0199	5.77741	5.91926	5.88261	5.86952	5.88497	5.73324	5.89229
	CV005989	6.49823	5.73172	5.69174	5.6799	5.62489	5.70912	5.68564	5.69791	5.6806	5.69367	5.70209
	CV005990	5.58245	5.36359	5.36163	5.3952	5.32779	5.345	5.33874	5.35195	5.35565	5.43966	5.34125
	CV005998	6.00147	5.923	5.91375	5.90897	5.90611	5.90427	5.92471	5.93204	5.89629	5.93269	5.91108
	CV006003	4.79884	5.40294	5.39707	5.48862	5.44158	5.41926	5.51728	5.36402	5.41676	5.47532	5.36058
	CV006015	4.77201	5.15076	4.96837	4.87866	4.90656	4.92959	4.95692	4.89967	4.94579	4.94257	4.95689
	CV006017	6.10672	6.03384	6.06555	5.96179	6.12942	5.9252	6.08132	6.07829	5.92849	6.02117	5.76977
	CV006030	4.96436	4.7158	4.71847	4.87339	4.74891	4.73121	4.68791	4.71534	4.7668	4.71402	4.65454
	CV006031	5.4323	5.77331	5.65995	5.77245	5.75209	5.82719	5.85767	5.77944	5.79604	5.83632	5.77206
	CV006044	5.60287	5.54381	5.51734	5.53821	5.50832	5.54041	5.5503	5.55129	5.53086	5.57296	5.48127
	CV006227	5.422	5.17924	5.15571	5.20847	5.21021	5.28053	5.20291	5.19186	5.15767	5.17601	5.20528
	CV006228	5.51429	5.09401	5.07637	5.04409	5.0259	5.06412	5.01594	5.07098	5.05412	5.05302	5.11964
	CV006351	5.13322	5.0583	4.99523	5.05824	5.09132	5.06246	5.02159	5.10108	5.10683	5.37286	5.072
	CV006367	4.90609	5.09178	5.13796	5.11826	5.15893	5.10395	5.14467	5.12683	5.1162	5.10582	5.07065
	CV006882	5.62088	5.33211	5.27164	5.29273	5.28598	5.30389	5.33659	5.27418	5.2768	5.34196	5.31546
	CV007003	5.4194	5.31387	5.33441	5.32976	5.33989	5.33759	5.56375	5.60146	5.29364	5.32694	5.34395
	CV007011	5.33348	5.34997	5.32753	5.33768	5.35099	5.40526	5.35254	5.37047	5.40165	5.33496	5.35825
	CV007045	5.52464	5.60451	5.58439	5.57694	5.61228	5.59249	5.59758	5.58991	5.57228	5.5791	5.5859
	CV007049	5.59701	5.58528	5.62285	5.50774	5.54574	5.51817	5.48377	5.5435	5.51976	5.49935	5.50254
	CV007253	5.33467	5.42061	5.45525	5.34573	5.42398	5.40662	5.38815	5.43525	5.43626	5.40275	5.35741
	CV007438	5.89241	5.89674	5.9473	5.85809	5.93116	5.82399	5.88361	5.97157	5.94358	5.91296	5.90882
	CV007444	6.25116	5.60136	5.57321	5.57395	5.5494	5.5595	5.60232	5.5715	5.599	5.54454	5.58127
	CV007454	6.09769	5.59332	5.56569	5.56293	5.5471	5.56996	5.56844	5.56214	5.55706	5.54835	5.57231
	CV007485	5.61249	5.58164	5.532	5.5227	5.45804	5.52272	5.52324	5.55131	5.52774	5.53209	5.52398
	CV007498	5.74213	5.76662	5.81653	5.74804	5.78045	5.77969	5.76331	5.79362	5.77089	5.74214	5.79502
	CV007655	3.85888	5.05636	5.08174	5.10009	5.1489	5.15493	5.21865	5.23123	5.15226	5.0629	5.37028
	CV007656	4.95675	5.37221	5.44039	5.33937	5.44069	5.38043	5.40414	5.47512	5.38438	5.39105	5.40703
	CV007819	5.91392	5.51568	5.53959	5.48973	5.59364	5.50507	5.52734	5.50049	5.51013	5.55316	5.5302
	CV007983	4.94246	5.11988	5.20288	5.10377	5.09216	5.18347	5.14027	5.15065	5.14309	5.16424	5.18419
	CV007984	4.63859	5.18616	5.14723	5.1465	5.18065	5.17967	5.1717	5.18817	5.19496	5.17045	5.15729
	CV007985	5.28647	5.236	5.27043	5.24328	5.23128	5.24539	5.27155	5.23204	5.27633	5.38725	5.35778
	CV007991	4.80482	5.4515	5.53896	5.46446	5.47971	5.46575	5.4363	5.43452	5.5068	5.45266	5.46354
	CV007997	5.47012	5.30722	5.20808	5.31581	5.21124	5.31475	5.30688	5.30379	5.27574	5.3007	5.32105
	CV008015	5.80026	5.35326	5.37537	5.37586	5.34397	5.39283	5.34183	5.36033	5.37799	5.38887	5.35909
	CV008023	5.13934	5.44394	5.37967	5.45924	5.43347	5.34842	5.43153	5.47109	5.47803	5.45436	5.43047
	CV008068	5.54254	5.23307	5.25579	5.23226	5.21235	5.28034	5.2256	5.22247	5.23325	5.22278	5.24651
	CV008270	4.39076	4.9792	4.96169	4.97939	5.00731	4.99001	4.99479	4.92721	5.06722	5.01446	4.96605
	CV009544	5.56974	5.13576	5.14511	5.15156	5.15377	5.31027	5.17445	5.15632	5.19674	5.19871	5.12522
	CV009695	4.76367	5.21037	5.21692	5.18115	5.25759	5.19503	5.21934	5.32489	5.22565	5.28415	5.22341
	CV009760	5.29038	5.31796	5.48223	5.54675	5.36907	5.4796	5.49577	5.37855	5.51598	5.50205	5.34512
	CV010531	5.23061	5.59647	5.60077	5.62679	5.59886	5.62082	5.70476	5.60962	5.65262	5.60338	5.6559
	CV010570	5.33892	5.21103	5.11992	5.13082	5.27941	5.15359	5.17147	5.1808	5.1517	5.10164	5.18906
	CV010738	5.34234	5.14349	5.16414	5.12809	5.11661	5.14231	5.10978	5.14551	5.16394	5.08575	5.12363
	CV010780	5.26081	5.0863	5.09927	5.10185	5.05563	5.09591	5.18578	5.14714	5.09789	5.11308	5.08269
	CV012549	5.20015	5.81928	5.72306	5.7903	5.80611	5.78724	5.72983	5.76794	5.76588	5.80669	5.79856
	CV012559	5.23816	5.30235	5.3043	5.32935	5.31747	5.29077	5.28103	5.29611	5.30714	5.38524	5.31799
	CV013229	6.01333	6.07804	6.08198	6.04572	6.08694	6.06205	5.97612	6.05638	6.09713	6.0716	6.08011
	CV013254	6.06169	5.68989	5.65527	5.6878	5.64475	5.70131	5.66569	5.67587	5.66242	5.66474	5.67903
	CV013255	6.1364	5.53263	5.48553	5.54352	5.52388	5.54315	5.52975	5.51409	5.52516	5.5019	5.51724
	CV013267	6.29768	5.94535	5.89854	5.93869	5.94841	5.98135	5.95421	5.90267	5.92676	5.73257	5.94301
	CV013339	4.51718	5.34354	5.40799	5.42093	5.28273	5.34645	5.36473	5.37932	5.33419	5.38405	5.40869
	CV013405	4.4122	5.3353	5.36749	5.38415	5.31883	5.33668	5.31358	5.29862	5.39272	5.3897	5.33872
	CV014097	6.07983	5.23657	5.29775	5.15697	5.24206	5.29623	5.36677	5.25224	5.2417	5.20752	5.35953
	CV014311	7.30735	5.48913	5.60441	5.56128	5.53854	5.57834	5.62008	5.56717	5.61848	5.51646	5.53626
	CV014313	5.61732	5.65047	5.61247	5.64849	5.62053	5.66373	5.70391	5.63526	5.63524	5.60887	5.61501
	CV015917	5.41202	5.15092	5.18378	5.16637	5.16315	5.16751	5.16594	5.15968	5.17469	5.10946	5.14539
	CV016188	5.85588	5.4223	5.43367	5.43649	5.45554	5.45543	5.47766	5.42721	5.45082	5.37354	5.4776
	CV016813	4.85661	5.26767	5.24482	5.26156	5.25076	5.21969	5.39703	5.2879	5.27133	5.28015	5.24569
	CV016817	5.09024	5.22974	5.0484	5.22313	5.30268	5.03264	5.25124	5.22474	5.02079	5.25838	5.27095
	CV017052	5.38363	5.19988	5.14486	5.1693	5.20095	5.20998	5.22386	5.22986	5.2104	5.23695	5.28873
	CV017273	5.24809	5.4811	5.48712	5.51278	5.45803	5.47953	5.43667	5.44212	5.46767	5.49423	5.47878
	CV017278	5.01993	5.32778	5.35824	5.31805	5.33096	5.35113	5.35375	5.3432	5.32277	5.3153	5.31424
	CV017393	4.61955	5.15107	5.18207	5.14275	5.15697	5.15728	5.16786	5.17448	5.24233	5.17507	5.12863
	CV017417	5.75392	5.44897	5.42197	5.39354	5.38807	5.42316	5.42112	5.44636	5.46142	5.46814	5.41234
	CV017446	5.32684	5.04632	5.06888	5.00149	5.03782	5.04842	5.01043	5.00963	5.00447	5.03266	5.04039
	CV018256	5.78785	5.97519	5.95228	5.91367	5.97165	5.97483	5.85316	5.94922	5.95705	5.6648	5.96888
	CV018714	5.60207	5.62207	5.57684	5.55857	5.6022	5.59231	5.59706	5.55911	5.58466	5.57033	5.56611
	CV018838	5.5233	5.39646	5.37481	5.34108	5.41822	5.40745	5.27684	5.35453	5.40063	5.37295	5.39747
	CV018915	6.78028	5.91862	5.82879	5.86276	5.88585	5.80717	5.85096	5.91449	5.86671	5.87574	5.86596
	CV019755	5.44001	5.41966	5.44735	5.43015	5.44584	5.43215	5.40518	5.40514	5.4263	5.41802	5.43066
	CV019813	5.32583	5.58272	5.45507	5.62891	5.59379	5.6273	5.54227	5.56412	5.59026	5.58285	5.57665
	CV019822	5.6946	5.74422	5.759	5.73866	5.74549	5.75138	5.76013	5.73469	5.74446	5.74341	5.7385
	CV019849	5.95705	5.53138	5.62382	5.51967	5.55375	5.52614	5.54364	5.50407	5.54085	5.51712	5.53297
	CV019863	5.29276	5.42379	5.41657	5.36593	5.39198	5.38973	5.3788	5.39625	5.37967	5.42855	5.41375
	CV019947	5.46726	5.19755	5.17249	5.15988	5.20287	5.16826	5.14644	5.17606	5.17876	5.2078	5.2697
	CV020975	6.22251	5.94215	5.992	5.91804	5.77824	5.92067	5.77671	5.90191	5.89419	5.93929	5.91821
	CV021510	5.8665	5.12344	5.11537	5.28929	5.08518	5.09795	5.03677	5.09601	5.12127	5.1708	5.09837
	CV021643	4.51282	4.82744	4.86326	4.82265	4.86879	4.79022	4.80686	5.03095	4.85223	4.82598	4.84873
	CV021664	6.25314	4.80364	4.78022	4.80412	4.81162	4.82387	4.80718	4.84019	4.80924	4.80334	4.83777
	CV021721	4.9795	4.6663	4.76203	4.98674	4.53308	4.64341	4.67456	4.714	4.61923	4.65502	4.66954
	CV021747	4.74051	5.45047	5.50699	5.38888	5.47463	5.49523	5.50409	5.56631	5.49386	5.50655	5.52832
	CV021749	4.57705	5.33953	5.46636	5.43041	5.45164	5.46363	5.38524	5.53601	5.39845	5.31088	5.34323
	CV022084	5.50586	5.32783	5.27805	5.31607	5.33471	5.32764	5.29339	5.28317	5.40351	5.37462	5.3213
	CV022952	5.22622	5.01992	5.02605	5.00304	5.02965	4.9999	5.18132	5.10777	5.20214	5.0168	5.05107
	CV022985	5.23199	5.41138	5.32325	5.35338	5.34828	5.34633	5.34066	5.38189	5.38851	5.33598	5.42034
	CV022986	5.90765	5.41661	5.42512	5.41942	5.45787	5.41713	5.42121	5.42138	5.48275	5.4509	5.51464
	CV022987	4.85185	5.23986	5.2252	5.25039	5.23773	5.24238	5.24174	5.23852	5.30017	5.2671	5.24844
	CV023126	6.08279	5.71748	5.61571	5.51827	5.57999	5.55195	5.58622	5.57002	5.64163	5.56707	5.56727
	CV023273	6.87276	5.20836	5.23974	5.23924	5.20949	5.16328	5.22825	5.21506	5.25982	5.34841	5.36397
	CV023297	5.08049	5.68398	5.57159	5.43023	5.63204	5.61683	5.66883	5.60863	5.62396	5.60032	5.6252
	CV023600	5.71433	5.5134	5.48922	5.53205	5.53114	5.5632	5.50745	5.49022	5.49701	5.47966	5.51018
	CV023663	6.16899	5.31436	5.37808	5.24863	5.37888	5.32555	5.36088	5.32196	5.34069	5.33845	5.29442
	CV024026	3.76957	5.31852	5.28352	5.29526	5.30512	5.3558	5.31401	5.32236	5.34415	5.29301	5.38705
	CV024279	5.41284	5.64293	5.67193	5.67489	5.67379	5.6804	5.66154	5.65886	5.66763	5.67381	5.65974
	CV025005	5.53851	5.46887	5.55669	5.52617	5.54116	5.53123	5.48322	5.55835	5.52516	5.53119	5.53131

## Sheet: 3beta_gpblup
unit (10*t/ha)	CV	y	Rep1	Rep2	Rep3	Rep4	Rep5	Rep6	Rep7	Rep8	Rep9	Rep10	Rep1	Rep2	Rep3	Rep4	Rep5	Rep6	Rep7	Rep8	Rep9	Rep10	AVE	SE
3beta_gpblup	CV002332	4.6884	4.91637	4.93221	5.0203	5.05735	4.94465	4.92037	4.9378	4.95839	4.93951	4.92224	0.576209	0.564473	0.560384	0.561343	0.574445	0.584924	0.564211	0.579223	0.573736	0.572587	0.571154	0.0024595
	CV002346	5.27347	5.71972	5.6892	5.73319	5.63153	5.76543	5.7078	5.57654	5.61369	5.66779	5.6878
	CV002353	5.61405	5.78841	5.82261	5.76772	5.85951	5.81728	5.59791	5.75758	5.58819	5.77451	5.75396
	CV002358	6.03912	5.25386	5.23028	5.23152	5.21003	5.23025	5.18922	5.19042	5.22298	5.20709	5.20336
	CV002361	5.01232	5.03927	5.02437	4.98989	4.82043	5.00601	4.99663	5.06219	5.04712	5.00259	4.97615
	CV002365	6.20574	5.73853	5.75662	5.76648	5.62184	5.84997	5.84475	5.79831	5.73932	5.78227	5.7507
	CV002372	6.07955	5.61996	5.73478	5.66602	5.56627	5.65277	5.80155	5.59708	5.66809	5.70018	5.61747
	CV002375	5.17315	5.10553	5.11297	5.10264	5.02325	5.02056	4.87872	5.01322	5.09338	5.12905	5.10375
	CV002378	5.35973	4.88773	5.00056	5.0157	4.88187	4.9391	4.89377	4.90539	4.98534	4.82781	5.01417
	CV002384	5.26655	5.22469	5.27514	5.27673	5.22028	5.20156	5.25032	5.19425	5.21973	5.19839	5.30974
	CV002387	5.17911	5.18731	5.17477	5.2772	5.19916	5.31795	5.22961	5.30029	5.21872	5.17987	5.22934
	CV002392	4.66892	5.26624	5.14517	5.09261	5.09635	5.0679	5.13452	5.18844	5.12481	5.17826	5.13748
	CV002395	6.07935	5.86464	5.95991	5.96538	5.90939	6.07149	5.9485	5.89498	5.90385	5.86789	5.84981
	CV002539	5.48524	5.67846	5.64554	5.72175	5.52478	5.71717	5.77454	5.51283	5.47395	5.66872	5.75243
	CV002543	5.96866	5.88878	5.87887	6.02464	5.9294	6.10895	5.83602	5.96716	5.92224	6.11516	5.87511
	CV002545	5.7646	5.74307	5.6987	5.73248	5.73637	5.86825	5.71057	5.73828	5.83717	5.72745	5.7433
	CV002549	5.63826	5.02876	5.05771	5.14881	5.04911	5.14587	4.99925	4.99124	4.96243	5.07022	5.06238
	CV002556	5.53999	5.56469	5.64537	5.49836	5.60558	5.58146	5.49973	5.54889	5.60787	5.53858	5.59153
	CV002570	6.30301	5.76334	5.79301	5.76877	5.79954	5.78364	5.85381	5.7934	5.81261	5.77549	5.88246
	CV002793	6.57987	5.36353	5.27352	5.45458	5.45924	5.45641	5.57771	5.47916	5.5113	5.46692	5.50109
	CV002807	5.18015	5.32834	5.36514	5.30884	5.2923	5.31767	5.32671	5.42064	5.38575	5.30616	5.28734
	CV002809	4.86253	5.61278	5.58496	5.5979	5.5689	5.63812	5.58616	5.57186	5.55055	5.64749	5.56722
	CV002836	4.66422	5.0061	5.0405	5.07512	5.03532	5.0223	4.86957	4.98878	4.96348	4.93504	4.97527
	CV002837	6.64526	6.34524	6.31382	6.29978	6.26684	6.35064	6.26937	6.26721	6.20335	6.25189	6.32862
	CV002991	6.10618	5.9308	6.06679	6.01502	6.00149	6.0292	6.10259	6.16809	6.02343	6.14968	6.00135
	CV002993	6.3672	5.85511	5.8213	5.84225	5.84719	5.82506	5.74942	5.75128	5.78653	5.81581	5.84436
	CV003001	5.2024	5.72432	5.64524	5.66952	5.74618	5.71733	5.70317	5.74677	5.71579	5.73904	5.69791
	CV003008	5.32353	5.25426	5.25333	5.30911	5.29321	5.25968	5.32996	5.16455	5.29665	5.26605	5.26972
	CV003026	6.21319	6.48687	6.28517	6.13392	6.29185	6.29234	6.29562	6.36247	6.32689	6.36033	6.39425
	CV003032	5.22589	5.16208	5.0904	5.1672	5.08714	5.14475	5.20544	5.25108	5.21668	5.19816	5.11518
	CV003041	5.35484	5.00266	5.05337	5.01797	4.99307	5.01539	5.07248	5.08229	5.06693	5.0726	5.14066
	CV003045	4.09514	5.15329	5.12339	5.07779	5.18204	5.13031	5.07592	5.10248	5.13999	5.10025	5.21837
	CV003148	5.3726	5.17393	5.30845	5.18107	5.3371	5.20879	5.17772	5.19992	5.31597	5.23747	5.20598
	CV003156	6.15412	5.78366	5.72148	5.74017	5.72803	5.7246	5.73093	5.72223	5.75562	5.75151	5.7397
	CV003157	4.46507	4.75326	4.65963	4.74419	4.7858	4.78765	4.8552	4.74734	4.77447	4.70219	4.91689
	CV003158	5.20567	4.96056	4.96937	4.94423	4.92111	4.94588	4.98845	4.91797	4.8824	4.85388	4.9245
	CV003163	5.44234	5.03141	4.95802	4.9058	4.95917	4.93394	4.92306	4.96376	5.47683	4.9859	4.97832
	CV003166	5.69144	5.08503	5.07382	5.09526	5.04744	5.07865	5.11277	5.07517	5.09051	5.07942	5.03615
	CV003167	5.86485	6.29973	6.35191	6.27	6.18806	6.21685	6.11339	6.27249	6.31182	6.21723	6.14795
	CV003170	5.21847	5.27956	5.32957	5.36663	5.36761	5.31377	5.3969	5.31521	5.31961	5.34277	5.2868
	CV003173	5.18586	5.03463	5.11683	5.17812	5.08719	5.12946	5.19551	5.08676	5.09746	5.12223	5.07898
	CV003301	5.08033	5.45234	5.4195	5.47763	5.49798	5.48316	5.41089	5.44005	5.48552	5.49542	5.42202
	CV003302	6.35209	5.87372	5.75982	5.81636	5.74085	5.82101	5.78624	5.81209	5.78735	5.88179	5.82698
	CV003307	5.47956	5.28646	5.28048	5.25754	5.32843	5.31806	5.33422	5.33509	5.27892	5.31708	5.3391
	CV003324	4.39044	5.11727	5.04107	5.07584	5.04442	5.2009	4.95788	5.07133	5.03049	5.08873	5.01416
	CV003329	5.67816	5.69801	5.63237	5.65162	5.64532	5.71705	5.63924	5.60855	5.70268	5.72406	5.74049
	CV003337	5.39166	5.22938	5.23178	5.24004	5.19918	5.14876	5.24894	5.15815	5.14358	5.29184	5.1599
	CV003342	5.52873	5.57687	5.44566	5.45997	5.4841	5.43192	5.45092	5.49088	5.40739	5.5701	5.43843
	CV003344	5.2406	5.68075	5.63976	5.68917	5.67609	5.75125	5.63422	5.7183	5.71658	5.70286	5.68183
	CV003358	5.68514	6.33168	6.10519	6.23741	5.98199	6.13437	6.19576	6.14181	6.10122	6.12231	6.20355
	CV003375	5.74032	5.44017	5.43575	5.50145	5.43824	5.51029	5.42685	5.42262	5.45796	5.42099	5.46008
	CV003382	3.23799	5.26162	5.31322	5.33859	5.34349	5.33876	5.26202	5.31995	5.28284	5.39685	5.25903
	CV003387	6.00615	5.22354	5.24739	5.21217	5.34895	5.24707	5.26025	5.23783	5.28636	5.24845	5.31846
	CV003497	6.71649	5.89986	6.00577	5.8085	5.77727	5.85133	5.8173	5.89835	5.86273	5.80737	5.69055
	CV003515	5.66183	5.56971	5.75737	5.62904	5.67124	5.63788	5.65866	5.66696	5.64085	5.64996	5.58336
	CV003603	6.15459	6.01504	5.99901	6.05622	6.01556	6.00339	6.00159	6.06297	5.95562	6.0321	5.91405
	CV003614	2.54827	5.13067	5.22832	5.10085	5.18185	5.12488	5.14979	5.13274	5.12315	5.19269	5.0893
	CV003616	6.60558	5.63499	5.6071	5.64985	5.59253	5.64674	5.50055	5.6217	5.59467	5.62481	5.63493
	CV003627	4.58948	4.96141	5.00397	4.98496	4.92392	5.0803	5.06513	5.04115	5.03348	5.00723	4.89941
	CV003629	4.45908	5.17017	5.26115	5.13946	5.1672	5.24203	5.19144	5.25401	5.21676	5.14707	5.28021
	CV003638	5.56756	6.22457	6.17712	6.16547	6.20355	6.16662	6.21757	6.24644	6.18246	6.03005	6.12056
	CV003738	5.35844	5.50532	5.47865	5.42106	5.44902	5.25789	5.46017	5.48911	5.49406	5.4257	5.42519
	CV003756	5.57867	5.87141	5.79356	5.88133	5.81301	5.88781	5.85487	5.84492	5.89651	5.84042	5.89381
	CV003760	5.94939	5.78611	5.73506	5.73657	5.66811	5.74625	5.71269	5.7479	5.72309	5.63864	5.74035
	CV003769	6.45181	5.95001	5.84523	5.84981	5.7932	5.94301	5.9239	5.94305	5.92513	5.86827	5.89831
	CV003773	5.36461	5.03042	5.00075	5.04981	5.02025	5.11032	5.04344	5.14134	5.01309	5.04699	5.04462
	CV003793	5.43222	5.36719	5.30204	5.33248	5.35259	5.29776	5.34803	5.30928	5.33976	5.33154	5.24556
	CV003843	5.38135	5.69294	5.67696	5.70732	5.67382	5.72621	5.65868	5.67787	5.7198	5.72549	5.72158
	CV003860	6.20907	5.56553	5.76842	5.78888	5.83508	5.80372	5.7531	5.53023	5.79493	5.76739	5.7562
	CV003862	4.49794	5.43323	5.3439	5.33427	5.28314	5.3367	5.43651	5.27544	5.36809	5.30486	5.37358
	CV003863	5.90725	5.73344	5.57263	5.65516	5.56113	5.61532	5.58009	5.60183	5.49633	5.65414	5.59141
	CV003886	5.5469	6.10479	6.20187	5.95901	6.04921	6.11966	6.05181	5.99492	5.99436	6.07631	5.93955
	CV003898	5.57029	5.41238	5.50395	5.46089	5.41415	5.42101	5.39796	5.37398	5.45388	5.4358	5.37563
	CV004809	6.60993	5.43688	5.5363	5.50429	5.66745	5.50763	5.52554	5.34356	5.53368	5.59143	5.5383
	CV004816	5.59584	5.63415	5.65401	5.61195	5.69101	5.62032	5.65593	5.71837	5.67326	5.65322	5.57633
	CV004824	4.6726	5.16055	5.15297	5.15107	5.11177	5.22244	5.10628	5.15607	5.15056	5.21727	5.19669
	CV004826	4.72069	5.50365	5.48781	5.38711	5.53178	5.39165	5.42255	5.4785	5.49228	5.46394	5.42955
	CV004828	5.15955	5.50961	5.64629	5.57136	5.61861	5.61809	5.537	5.56862	5.59962	5.57156	5.58103
	CV004830	6.83411	6.20125	6.10391	6.10723	6.07549	6.01832	6.08748	6.00149	6.08573	6.06949	6.13173
	CV004838	5.27314	5.30619	5.3141	5.30224	5.30935	5.34674	5.31961	5.34003	5.47787	5.29248	5.27646
	CV004845	5.42357	5.21559	5.19997	5.22756	5.24727	5.16197	5.21271	5.17196	5.1868	5.18566	5.1963
	CV004847	4.97989	4.95841	4.84099	4.77239	4.79906	4.82603	4.70638	4.90778	4.88367	4.95943	4.94297
	CV004868	5.33721	5.91978	6.02573	6.01023	5.98958	5.9643	6.03623	6.06493	6.01624	5.91252	6.03042
	CV004873	4.81299	4.97724	4.97719	4.95135	4.9614	4.96914	4.92752	4.89314	5.0183	4.97187	4.97332
	CV004879	6.5265	6.06361	6.08323	5.97812	6.14951	6.02469	6.09258	6.03976	6.06201	5.91103	6.04651
	CV004898	4.60568	5.11893	4.9582	5.01902	4.95262	4.93293	4.86728	5.03584	4.9	4.93744	4.94703
	CV004902	5.36894	5.41103	5.43252	5.44771	5.40434	5.45857	5.51377	5.44807	5.49717	5.44394	5.41847
	CV004910	5.69648	5.34102	5.42712	5.41867	5.42466	5.24818	5.22521	5.37998	5.2401	5.43123	5.38249
	CV004920	6.01223	5.95196	5.90774	6.00526	6.01646	5.9551	5.99973	5.98343	6.02276	5.97008	6.01498
	CV004925	5.89392	5.76907	5.79365	5.20017	5.81028	5.8113	5.85632	5.88529	5.77869	5.86786	5.99169
	CV004940	5.3626	5.52809	5.52272	5.55992	5.58042	5.59453	5.51893	5.53621	5.50388	5.51837	5.50254
	CV004951	5.58104	5.44386	5.54272	5.49218	5.42875	5.42369	5.52572	5.51236	5.3501	5.5148	5.48068
	CV005016	5.08991	5.02672	5.1189	5.06118	5.08084	4.87344	4.99468	4.99709	5.0474	4.87897	4.98372
	CV005069	5.32888	5.50043	5.48069	5.48005	5.48548	5.44019	5.49413	5.5386	5.52669	5.55444	5.48482
	CV005074	4.76691	5.33126	5.36662	5.42582	5.40854	5.36512	5.36315	5.32609	5.26991	5.34588	5.3904
	CV005075	5.02812	5.277	5.26619	5.27526	5.24515	5.25047	5.22603	5.34326	5.22666	5.24864	5.24392
	CV005091	5.40279	5.15375	4.98483	4.89587	5.16074	4.89637	4.93461	4.92217	4.92591	4.90442	4.91038
	CV005097	4.14693	4.85261	4.75041	4.89389	4.70042	4.92489	4.83647	4.84968	4.95419	4.70035	4.83481
	CV005254	5.86599	5.67211	5.86747	5.83215	5.74784	5.77228	5.77699	5.8272	5.73455	5.71714	5.67675
	CV005256	5.60201	5.33276	5.33882	5.34866	5.36401	5.36951	5.2764	5.37647	5.33033	5.34719	5.29384
	CV005257	6.44319	5.71165	5.64741	5.77467	5.75119	5.78917	5.72118	5.72229	5.65632	5.75447	5.73931
	CV005259	5.7877	5.19702	5.10689	5.14947	5.24961	5.2394	5.13091	5.08996	5.29646	5.23619	5.24865
	CV005266	5.94572	5.43741	5.46937	5.44906	5.54901	5.34518	5.35573	5.44539	5.36621	5.37716	5.39501
	CV005272	4.64449	5.47112	5.43881	5.42983	5.44852	5.44666	5.48832	5.48898	5.44217	5.35322	5.49492
	CV005274	5.83273	6.11052	6.04993	6.09275	6.07536	6.11393	6.0219	6.08443	6.10985	6.00141	6.0415
	CV005379	5.57962	5.47512	5.49421	5.54529	5.57591	5.49158	5.50496	5.56424	5.5227	5.65807	5.56467
	CV005628	5.63886	6.13971	6.10961	6.15746	6.12627	6.17437	6.084	6.13261	6.04414	6.1148	6.16614
	CV005660	5.30406	5.60877	5.61264	5.69464	5.68258	5.62553	5.68631	5.63295	5.65564	5.4333	5.74426
	CV005664	5.53674	6.0172	5.94108	5.92967	5.84538	5.88398	5.89952	5.93134	5.84401	5.94485	5.9215
	CV005667	5.65938	5.34307	5.32114	5.34954	5.27634	5.37646	5.31195	5.36478	5.37477	5.34253	5.32974
	CV005673	6.02379	6.42612	6.29761	6.27023	6.32985	6.25143	6.26897	6.28479	6.24133	6.2965	6.30009
	CV005677	5.70557	5.34677	5.27514	5.13804	5.16651	5.21411	5.22493	5.12366	5.19391	5.21576	5.25373
	CV005682	5.59986	5.51792	5.63387	5.66395	5.70113	5.74403	5.6144	5.68114	5.54732	5.56502	5.59155
	CV005683	5.02997	5.32446	5.37704	5.42553	5.56162	5.36509	5.36458	5.32411	5.38898	5.36077	5.36737
	CV005691	6.48792	6.09713	6.04826	6.06987	5.97491	6.06269	6.07628	5.98744	6.18127	6.08663	6.05699
	CV005695	6.4077	5.8216	5.85022	5.84886	5.80399	5.83699	5.72185	5.83946	5.92837	5.84181	5.82837
	CV005696	5.40554	5.98084	6.12144	5.93746	5.66267	5.90636	5.88197	5.93057	5.98342	5.97887	5.81499
	CV005698	5.64649	5.67734	5.68234	5.69242	5.66854	5.65181	5.69381	5.66709	5.66063	5.63324	5.74613
	CV005700	4.799	5.21911	5.27449	5.28004	5.23693	5.2227	5.31793	5.13399	5.20823	5.33476	5.34461
	CV005713	4.59347	5.35445	5.44047	5.38436	5.4458	5.42739	5.3938	5.39909	5.31303	5.40891	5.43354
	CV005714	4.9899	5.23146	5.09142	4.81242	4.83906	5.23157	5.15847	5.11359	5.0219	5.11175	5.08296
	CV005716	4.99786	5.82388	5.83068	5.88097	5.81419	5.83399	5.91215	5.89741	5.83429	5.85844	5.81861
	CV005730	4.71836	5.31964	5.30791	5.25626	5.32283	5.32514	5.13147	5.2788	5.39516	5.32371	5.24867
	CV005736	4.85889	5.26611	5.326	5.30823	5.47163	5.24601	5.32565	5.32277	5.32933	5.31528	5.26678
	CV005740	5.51196	5.85212	5.85987	5.63961	5.78034	5.80832	5.81607	5.83874	5.84877	5.81839	5.87511
	CV005741	5.53923	5.40206	5.48708	5.48971	5.48237	5.47246	5.6034	5.43699	5.50172	5.37817	5.47361
	CV005769	4.81301	5.03085	5.09402	5.06312	5.08561	5.10709	5.11166	5.13206	5.0895	5.09944	5.09021
	CV005777	5.27946	5.36751	5.46194	5.41569	5.43243	5.43344	5.42918	5.42616	5.34861	5.41896	5.38759
	CV005844	4.88657	5.60504	5.58335	5.62654	5.62806	5.70109	5.61412	5.66529	5.64752	5.6746	5.60409
	CV005883	5.97367	5.67133	5.63027	5.53057	5.50437	5.6147	5.50444	5.57797	5.59602	5.56171	5.61473
	CV005897	5.28203	4.87933	5.00266	4.94321	4.91925	4.99761	5.04471	4.98028	4.97154	4.96259	5.08817
	CV005898	5.32567	5.31878	5.37291	5.42076	5.36141	5.36753	5.3559	5.34544	5.39759	5.40801	5.39633
	CV005914	5.49799	4.88951	4.81752	4.89088	4.83884	4.82477	4.88891	4.98974	4.91096	4.94584	4.86208
	CV005919	6.47073	6.06475	6.12643	6.11204	6.02564	6.09346	6.06135	6.08583	6.09385	6.15657	6.26184
	CV005923	5.50685	5.24458	5.13377	5.23658	5.26577	5.22575	5.14325	5.31631	5.18021	5.34605	5.27367
	CV005930	5.26968	5.30373	5.30887	5.39856	5.25538	5.34181	5.2803	5.35683	5.29214	5.25817	5.23099
	CV005933	5.68405	5.09342	5.11599	5.0419	5.15465	5.13639	5.0728	5.17995	5.1241	5.03802	5.04297
	CV005964	4.4174	5.81207	5.83294	5.82663	5.78358	5.80883	5.69504	5.80327	5.77945	5.83207	5.89739
	CV005968	3.77741	5.18012	5.36168	5.29525	5.24798	5.27468	5.29121	5.32105	5.27578	5.373	5.3146
	CV005973	6.85054	6.29859	6.25963	6.17373	6.16143	6.06678	6.23541	6.26075	6.23604	6.22788	6.23909
	CV005976	6.00722	5.39293	5.45381	5.32882	5.35935	5.41352	5.29394	5.3878	5.32508	5.40019	5.4402
	CV005978	5.61907	5.62993	5.68216	5.7256	5.76831	5.6619	5.6153	5.66276	5.72414	5.55699	5.67692
	CV005979	6.72086	5.87954	5.93951	5.90089	5.75955	5.93775	5.89319	5.81955	5.88162	5.84434	5.90984
	CV005989	6.49823	5.73113	5.70156	5.68367	5.66987	5.68394	5.67692	5.69502	5.70564	5.73237	5.70116
	CV005990	5.58245	5.40045	5.35984	5.40343	5.34393	5.3537	5.36602	5.41686	5.39269	5.40108	5.35933
	CV005998	6.00147	6.06287	6.0393	6.03904	6.05587	6.06832	6.05336	6.04961	6.08827	6.09008	6.01723
	CV006003	4.79884	5.21987	5.23831	5.24741	5.20731	5.23267	5.23954	5.26194	5.18575	5.23899	5.22968
	CV006015	4.77201	5.09329	4.69967	4.78507	4.79276	4.7998	4.86234	4.73725	4.7422	4.84876	4.69823
	CV006017	6.10672	6.1748	6.11396	6.02236	6.18896	6.15967	6.10906	6.11213	5.96291	5.99786	5.90784
	CV006030	4.96436	4.69814	4.67764	4.74308	4.6484	4.6353	4.66501	4.65392	4.71148	4.72658	4.63895
	CV006031	5.4323	6.094	5.93853	6.05862	6.07005	6.08327	6.07922	5.98762	6.01827	6.09635	6.09212
	CV006044	5.60287	5.21704	5.30357	5.21058	5.16715	5.22787	5.23701	5.24522	5.2672	5.29736	5.24471
	CV006227	5.422	5.21762	5.19251	5.21247	5.18598	5.16708	5.21754	5.21586	5.17015	5.18515	5.19752
	CV006228	5.51429	4.99309	4.91806	4.96502	4.89215	4.94309	4.8938	4.98447	4.93721	4.96515	5.022
	CV006351	5.13322	5.10554	5.04743	5.0855	5.16121	5.20497	5.10603	5.10658	5.12044	5.36307	5.08858
	CV006367	4.90609	4.63189	4.68973	4.67873	4.65534	4.60283	4.61976	4.64894	4.57717	4.60957	4.49695
	CV006882	5.62088	5.46673	5.40841	5.43296	5.41301	5.46995	5.48886	5.43835	5.47086	5.42432	5.46206
	CV007003	5.4194	5.1513	5.19046	5.19345	5.19867	5.16461	5.26651	5.29551	5.13065	5.15646	5.23846
	CV007011	5.33348	5.42654	5.27127	5.31885	5.33851	5.37808	5.40958	5.44466	5.49159	5.44091	5.37852
	CV007045	5.52464	5.41881	5.46204	5.43027	5.43758	5.40148	5.4529	5.35243	5.40679	5.50265	5.48038
	CV007049	5.59701	5.65097	5.61244	5.47903	5.50465	5.52285	5.54497	5.57739	5.52415	5.56179	5.54476
	CV007253	5.33467	5.09995	5.13811	5.05028	5.12426	5.14333	5.12827	5.10605	5.17915	5.0887	5.11284
	CV007438	5.89241	6.08103	6.09962	6.00663	6.06238	5.97137	6.03483	6.06102	6.0983	5.98526	6.03135
	CV007444	6.25116	5.70206	5.73142	5.70684	5.69558	5.72457	5.73183	5.73832	5.79119	5.6904	5.7127
	CV007454	6.09769	5.76753	5.71669	5.76599	5.66607	5.69757	5.72085	5.70531	5.74743	5.69717	5.74162
	CV007485	5.61249	5.84879	5.76995	5.78661	5.75896	5.83913	5.77549	5.81423	5.77256	5.76648	5.7643
	CV007498	5.74213	5.83508	5.82554	5.78219	5.85422	5.83203	5.80762	5.81016	5.86091	5.84469	5.89771
	CV007655	3.85888	4.77109	4.82215	4.87489	4.82466	4.83027	4.83555	4.809	4.81415	4.7388	4.9617
	CV007656	4.95675	5.18604	5.31814	5.17952	5.34833	5.19183	5.24789	5.30364	5.26855	5.23921	5.21989
	CV007819	5.91392	5.45934	5.58638	5.51886	5.54231	5.51026	5.44831	5.46399	5.44765	5.52476	5.53856
	CV007983	4.94246	5.0822	5.07241	5.09629	5.16143	5.13312	5.11139	5.09428	5.10549	5.1382	5.04491
	CV007984	4.63859	4.89228	4.88551	4.80275	4.90826	4.81698	4.86803	4.81622	4.93341	4.81247	4.86114
	CV007985	5.28647	5.39408	5.38924	5.46319	5.30562	5.44639	5.43405	5.46217	5.43349	5.50746	5.42061
	CV007991	4.80482	5.3441	5.35252	5.28166	5.41056	5.30851	5.37755	5.27995	5.31489	5.35253	5.32565
	CV007997	5.47012	5.14366	5.04186	5.11739	5.07306	5.10068	5.12338	5.14636	5.13663	5.1189	5.08666
	CV008015	5.80026	5.34489	5.31183	5.36726	5.27522	5.30737	5.26599	5.33758	5.29846	5.28497	5.27563
	CV008023	5.13934	5.2704	5.22044	5.2757	5.19248	5.16965	5.18938	5.30456	5.25159	5.27841	5.29555
	CV008068	5.54254	5.08362	5.07774	5.06231	5.08248	5.18236	5.08288	5.0706	5.12721	5.11465	5.09316
	CV008270	4.39076	4.72619	4.65826	4.67902	4.77908	4.72072	4.77568	4.57347	4.84754	4.66936	4.63487
	CV009544	5.56974	4.48252	4.51352	4.41291	4.49681	4.71932	4.53702	4.45114	4.52791	4.46053	4.43439
	CV009695	4.76367	4.82582	4.87909	4.85532	4.9088	4.87185	4.83235	5.01003	4.81913	4.93934	4.88643
	CV009760	5.29038	5.15154	5.13327	5.24291	5.08046	5.16898	5.23725	5.08253	5.27984	5.24027	5.02767
	CV010531	5.23061	5.47465	5.36683	5.45716	5.46025	5.47011	5.5014	5.41118	5.52281	5.50731	5.53263
	CV010570	5.33892	5.15993	5.14574	5.20841	5.29863	5.24529	5.24593	5.25896	5.21009	5.17191	5.2275
	CV010738	5.34234	5.2214	5.13094	5.04237	5.13158	5.13362	5.14378	5.18336	5.15751	5.22373	5.14405
	CV010780	5.26081	4.82183	4.86594	4.83504	4.84061	4.81719	4.93452	4.83682	4.85321	4.86415	4.8302
	CV012549	5.20015	5.86121	5.83071	5.87455	5.93326	5.8024	5.68517	5.81439	5.78018	5.84053	5.76334
	CV012559	5.23816	5.31544	5.26625	5.34632	5.29621	5.29379	5.30183	5.26498	5.28147	5.36381	5.33674
	CV013229	6.01333	6.10538	6.0945	6.11621	6.15478	6.08918	5.89618	6.08245	6.07459	6.09205	6.08115
	CV013254	6.06169	5.74791	5.74109	5.76329	5.7692	5.75599	5.78065	5.78135	5.71436	5.73859	5.80952
	CV013255	6.1364	5.68456	5.74816	5.73326	5.76573	5.75075	5.74342	5.75267	5.74182	5.73807	5.75743
	CV013267	6.29768	5.57526	5.64171	5.59008	5.61403	5.70002	5.58087	5.71575	5.66379	5.53715	5.6351
	CV013339	4.51718	4.8336	4.90199	4.87648	4.77816	4.79513	4.80832	4.78586	4.8816	4.86443	4.9258
	CV013405	4.4122	4.86994	4.92087	4.95459	4.82675	4.88867	4.85145	4.83324	4.93282	4.90349	4.89982
	CV014097	6.07983	5.34507	5.42853	5.3902	5.41115	5.44989	5.48885	5.36591	5.39227	5.43223	5.43052
	CV014311	7.30735	5.80696	5.78532	5.79519	5.74713	5.84663	5.97581	5.7766	5.80046	5.67316	5.77583
	CV014313	5.61732	5.47229	5.46395	5.51849	5.46576	5.47971	5.51356	5.47361	5.48641	5.48413	5.46691
	CV015917	5.41202	4.94924	5.11673	4.9418	4.96279	4.97671	5.1288	4.94963	5.08176	5.00973	4.92829
	CV016188	5.85588	5.30231	5.34314	5.35462	5.36669	5.43857	5.39651	5.48971	5.43763	5.39771	5.39175
	CV016813	4.85661	5.41403	5.43981	5.41601	5.4155	5.40409	5.3767	5.46387	5.39289	5.47031	5.45103
	CV016817	5.09024	5.23221	5.05961	5.22723	5.25435	5.13347	5.26158	5.26501	5.12851	5.22014	5.26228
	CV017052	5.38363	4.87984	4.94261	4.97437	5.01247	4.98754	5.00898	4.9958	4.93429	5.0644	5.01889
	CV017273	5.24809	5.55674	5.58795	5.56413	5.60989	5.55128	5.51326	5.52208	5.60116	5.62473	5.5566
	CV017278	5.01993	5.2017	5.21279	5.12286	5.1409	5.21178	5.1674	5.12916	5.19535	5.20795	5.21052
	CV017393	4.61955	4.78061	5.15828	4.96667	5.0515	4.99487	5.01135	4.99228	5.06529	4.98594	5.0099
	CV017417	5.75392	5.69236	5.67588	5.64736	5.69729	5.67728	5.7044	5.72443	5.68462	5.80572	5.75685
	CV017446	5.32684	5.17534	5.20864	5.19095	5.14407	5.16054	5.13493	5.14282	5.11863	5.20663	5.19035
	CV018256	5.78785	6.37606	6.36138	6.15666	6.26234	6.25464	6.17745	6.13383	6.26229	6.12548	6.28057
	CV018714	5.60207	5.59282	5.52404	5.58076	5.59238	5.57988	5.63794	5.58364	5.6415	5.5758	5.60856
	CV018838	5.5233	5.49877	5.52791	5.46368	5.54285	5.61305	5.45926	5.48843	5.53889	5.51803	5.53331
	CV018915	6.78028	6.07989	6.0349	5.97139	5.99508	6.01954	6.07943	6.10972	6.07618	6.04962	6.03118
	CV019755	5.44001	5.75446	5.73712	5.73722	5.77326	5.75715	5.74996	5.7629	5.78495	5.73427	5.79292
	CV019813	5.32583	5.66331	5.56705	5.716	5.64629	5.71995	5.63594	5.65782	5.75235	5.61282	5.6591
	CV019822	5.6946	5.77923	5.77948	5.69166	5.73959	5.71656	5.7461	5.70747	5.74551	5.72778	5.72358
	CV019849	5.95705	5.60791	5.67749	5.59367	5.65902	5.56352	5.56994	5.5899	5.59549	5.59231	5.58951
	CV019863	5.29276	5.45033	5.42355	5.37549	5.38226	5.39679	5.36953	5.42926	5.37843	5.41281	5.38291
	CV019947	5.46726	5.31198	5.256	5.20656	5.24204	5.25613	5.26847	5.23575	5.25498	5.30942	5.34597
	CV020975	6.22251	6.07892	6.13512	6.08618	5.93866	6.08435	6.01072	6.01206	6.0313	6.10054	6.00753
	CV021510	5.8665	5.25164	5.19167	5.27048	5.20437	5.25325	5.19198	5.24307	5.20959	5.15163	5.26644
	CV021643	4.51282	5.07111	5.07431	5.0148	5.0896	5.05232	5.12187	5.13437	5.05183	5.04375	5.08545
	CV021664	6.25314	4.95481	4.98152	4.9559	4.94897	4.91582	4.95762	4.94627	4.99123	4.89885	4.95751
	CV021721	4.9795	4.4627	4.52014	4.75836	4.3289	4.44702	4.46115	4.42563	4.43789	4.47034	4.43793
	CV021747	4.74051	5.11963	5.07191	5.07709	5.15261	5.19062	5.11835	5.09775	5.12725	5.24011	5.21121
	CV021749	4.57705	5.26847	5.27618	5.34592	5.21616	5.35359	5.26683	5.30774	5.21628	5.19784	5.21838
	CV022084	5.50586	5.42336	5.41231	5.44381	5.46621	5.45612	5.48571	5.4192	5.49081	5.41411	5.44825
	CV022952	5.22622	5.08551	5.09271	4.97245	4.93979	5.06206	4.98853	5.08015	5.19904	4.96743	5.1253
	CV022985	5.23199	5.46663	5.41087	5.4674	5.44579	5.40811	5.43292	5.45231	5.39011	5.42842	5.44508
	CV022986	5.90765	5.59152	5.57186	5.51829	5.62064	5.51774	5.56185	5.52418	5.68185	5.58709	5.5965
	CV022987	4.85185	5.39837	5.46135	5.50563	5.50427	5.43023	5.5189	5.50743	5.58227	5.46303	5.52581
	CV023126	6.08279	6.30695	6.23001	6.23327	5.96735	6.17969	6.23295	6.24576	5.98161	6.0989	6.12526
	CV023273	6.87276	5.63637	5.47494	5.52013	5.47664	5.48553	5.50464	5.44709	5.44808	5.70958	5.65444
	CV023297	5.08049	5.77776	5.9358	5.89051	5.53052	5.8804	5.8433	5.88619	5.74859	5.5811	5.88602
	CV023600	5.71433	5.05399	5.01981	5.08779	5.07969	5.02478	5.01349	5.0884	5.06729	4.9594	4.95745
	CV023663	6.16899	5.09734	5.09875	4.76334	4.98731	5.08826	5.24597	5.07179	5.07162	5.15994	5.0393
	CV024026	3.76957	5.02966	5.01655	5.04957	5.06049	4.94416	5.00973	5.05025	5.07282	5.02756	5.05885
	CV024279	5.41284	5.95366	6.04427	5.94909	5.94494	5.85629	5.97343	5.88044	5.92547	5.94147	5.89365
	CV025005	5.53851	5.60647	5.82278	5.66256	5.71293	5.69322	5.65846	5.69786	5.67702	5.67772	5.74785

## Sheet: 4beta_gxpblup
unit (10*t/ha)	CV	y	Rep1	Rep2	Rep3	Rep4	Rep5	Rep6	Rep7	Rep8	Rep9	Rep10	Rep1	Rep2	Rep3	Rep4	Rep5	Rep6	Rep7	Rep8	Rep9	Rep10	AVE	SE
4beta_gxpblup	CV002332	4.6884	4.96732	4.96182	5.06784	5.11536	4.98069	4.95871	4.98058	4.99496	4.96988	4.95436	0.579952	0.571246	0.57431	0.565751	0.581547	0.59315	0.568896	0.580196	0.576799	0.573759	0.576561	0.00232723
	CV002346	5.27347	5.63422	5.65151	5.63085	5.5493	5.70101	5.63015	5.54893	5.54965	5.59465	5.61304
	CV002353	5.61405	5.77279	5.79247	5.73692	5.83279	5.79593	5.56859	5.76295	5.5572	5.78355	5.75496
	CV002358	6.03912	5.29271	5.2236	5.23266	5.22858	5.25873	5.222	5.19507	5.19868	5.23698	5.22668
	CV002361	5.01232	5.10769	5.08387	5.04873	4.87959	5.09333	5.05341	5.1202	5.0998	5.06631	5.06154
	CV002365	6.20574	5.73119	5.75608	5.76054	5.62245	5.82433	5.8483	5.80069	5.73353	5.76783	5.73629
	CV002372	6.07955	5.61396	5.73729	5.65584	5.5746	5.67549	5.79053	5.61847	5.66195	5.68629	5.63835
	CV002375	5.17315	5.03616	5.07365	5.08262	4.97995	5.03394	4.8992	5.01979	5.12445	5.10667	5.07791
	CV002378	5.35973	4.93979	5.0406	5.05612	4.91356	4.95308	4.95982	4.95054	5.02485	4.88521	5.0212
	CV002384	5.26655	5.23204	5.25884	5.2783	5.21321	5.20355	5.24676	5.18246	5.21979	5.2134	5.33149
	CV002387	5.17911	5.12002	5.12342	5.19865	5.14531	5.22778	5.1836	5.25393	5.14387	5.13957	5.1533
	CV002392	4.66892	5.25718	5.17818	5.13813	5.14671	5.08472	5.16169	5.19708	5.13335	5.20895	5.15915
	CV002395	6.07935	5.82916	5.88596	5.92381	5.85022	5.98106	5.87994	5.835	5.88606	5.82443	5.80723
	CV002539	5.48524	5.6095	5.62953	5.65772	5.43898	5.66764	5.71017	5.45895	5.39836	5.65594	5.73472
	CV002543	5.96866	5.75198	5.73587	5.84202	5.75992	5.97417	5.68962	5.78119	5.76686	5.99997	5.71798
	CV002545	5.7646	5.70411	5.65463	5.68109	5.69223	5.78096	5.66002	5.69994	5.80446	5.68875	5.70127
	CV002549	5.63826	5.04043	5.05268	5.1468	5.03173	5.13157	5.0187	4.98145	4.95064	5.05409	5.06436
	CV002556	5.53999	5.55318	5.59817	5.48746	5.57688	5.56882	5.47264	5.54156	5.57082	5.53058	5.57436
	CV002570	6.30301	5.77712	5.79019	5.76872	5.79127	5.78126	5.86262	5.78274	5.80654	5.77085	5.87681
	CV002793	6.57987	5.39675	5.2971	5.46121	5.48881	5.4667	5.55749	5.46679	5.51097	5.45176	5.49814
	CV002807	5.18015	5.359	5.38331	5.35012	5.29689	5.37163	5.3638	5.44548	5.40125	5.35239	5.2979
	CV002809	4.86253	5.58109	5.57286	5.55238	5.54997	5.60777	5.56193	5.54704	5.54307	5.59381	5.53264
	CV002836	4.66422	5.07707	5.1001	5.0961	5.09583	5.06998	5.01548	5.03988	5.0404	5.01262	5.08804
	CV002837	6.64526	6.22425	6.20472	6.21198	6.18868	6.25531	6.19136	6.19659	6.15541	6.18508	6.21473
	CV002991	6.10618	5.91472	6.00846	5.9651	5.96614	5.98616	6.04375	6.13112	5.9801	6.12646	5.98161
	CV002993	6.3672	5.83269	5.80397	5.80958	5.82781	5.80742	5.74503	5.73931	5.76139	5.80365	5.82327
	CV003001	5.2024	5.76163	5.73989	5.70664	5.80896	5.76254	5.73728	5.77914	5.75167	5.78694	5.74234
	CV003008	5.32353	5.33205	5.33754	5.34227	5.3433	5.32095	5.36181	5.24168	5.36628	5.30866	5.31539
	CV003026	6.21319	6.572	6.31475	6.1497	6.3174	6.31867	6.29994	6.40527	6.34305	6.39998	6.38754
	CV003032	5.22589	5.15803	5.07144	5.14494	5.07437	5.14559	5.1926	5.19822	5.18733	5.22219	5.1103
	CV003041	5.35484	4.99167	5.04278	5.00564	5.01679	5.0304	5.07785	5.06219	5.05601	5.0625	5.13792
	CV003045	4.09514	5.13197	5.12337	5.08919	5.18093	5.11797	5.08683	5.10563	5.1505	5.10995	5.22442
	CV003148	5.3726	5.09973	5.26716	5.14009	5.21741	5.16216	5.12727	5.13291	5.23143	5.14747	5.12342
	CV003156	6.15412	5.75739	5.711	5.75517	5.73743	5.71328	5.73327	5.72751	5.76165	5.74335	5.74347
	CV003157	4.46507	4.83985	4.74648	4.83734	4.85941	4.88397	4.9159	4.82983	4.84735	4.79284	4.96705
	CV003158	5.20567	5.01061	5.03277	4.94782	4.97734	4.97642	5.03663	4.98649	4.97769	4.89722	4.99434
	CV003163	5.44234	5.02903	4.99548	4.93044	4.98466	4.98188	4.93836	4.96328	5.42808	4.99438	4.98398
	CV003166	5.69144	5.11266	5.08329	5.1226	5.06394	5.10322	5.10798	5.0965	5.08458	5.0968	5.06469
	CV003167	5.86485	6.27984	6.32957	6.25592	6.15123	6.2187	6.09558	6.27002	6.2898	6.22669	6.11667
	CV003170	5.21847	5.28539	5.31369	5.35798	5.34028	5.28739	5.36007	5.29706	5.30872	5.32768	5.27878
	CV003173	5.18586	5.0539	5.13566	5.18618	5.09734	5.13219	5.19708	5.10355	5.1016	5.14509	5.10549
	CV003301	5.08033	5.50204	5.47273	5.53685	5.53974	5.51138	5.47969	5.49585	5.49612	5.54771	5.47557
	CV003302	6.35209	5.95815	5.87376	5.8953	5.8683	5.90864	5.89581	5.90886	5.86975	5.94064	5.9588
	CV003307	5.47956	5.28813	5.30906	5.25523	5.32023	5.31856	5.33068	5.33915	5.29557	5.28706	5.33252
	CV003324	4.39044	5.0887	5.02469	5.0593	5.02719	5.16672	4.96528	5.02309	5.04296	5.05336	5.01657
	CV003329	5.67816	5.65686	5.64739	5.67613	5.64535	5.69366	5.66479	5.62917	5.69444	5.70397	5.69435
	CV003337	5.39166	5.21823	5.2603	5.25824	5.22511	5.17189	5.29375	5.19813	5.16192	5.26785	5.15739
	CV003342	5.52873	5.58732	5.44943	5.45266	5.48451	5.42475	5.42243	5.47619	5.41119	5.59153	5.42183
	CV003344	5.2406	5.66619	5.63256	5.65729	5.66259	5.71631	5.62412	5.69112	5.68029	5.71182	5.65814
	CV003358	5.68514	6.28138	6.07497	6.18418	5.95019	6.12985	6.1775	6.12507	6.05592	6.07019	6.17119
	CV003375	5.74032	5.37279	5.4165	5.41453	5.39125	5.49035	5.35804	5.38057	5.38898	5.36456	5.38245
	CV003382	3.23799	5.22896	5.29517	5.28976	5.30248	5.28543	5.26384	5.3036	5.30679	5.38468	5.30758
	CV003387	6.00615	5.19748	5.24024	5.22196	5.32809	5.22443	5.23937	5.21495	5.27388	5.22814	5.29809
	CV003497	6.71649	5.91559	5.98122	5.80518	5.80023	5.85822	5.83335	5.87572	5.84067	5.82042	5.64905
	CV003515	5.66183	5.55194	5.66813	5.60742	5.68279	5.62215	5.61471	5.60145	5.60828	5.6329	5.53974
	CV003603	6.15459	5.96453	5.93967	5.99673	5.93893	5.94062	5.95321	5.99424	5.94225	5.97507	5.87204
	CV003614	2.54827	5.12452	5.20683	5.13986	5.17723	5.15176	5.13985	5.14881	5.16617	5.19719	5.10088
	CV003616	6.60558	5.6481	5.59367	5.63874	5.58987	5.64878	5.56167	5.64614	5.62702	5.58744	5.62806
	CV003627	4.58948	5.01216	5.06691	5.01105	5.01108	5.12324	5.08278	5.05673	5.05009	5.05142	4.93862
	CV003629	4.45908	5.17564	5.24698	5.15828	5.16797	5.23637	5.19589	5.24854	5.23241	5.17757	5.27672
	CV003638	5.56756	6.13273	6.09156	6.1278	6.09835	6.09547	6.14427	6.14805	6.10083	5.99635	5.99788
	CV003738	5.35844	5.49311	5.49558	5.44513	5.47747	5.27706	5.46125	5.50542	5.49737	5.43792	5.44272
	CV003756	5.57867	5.87054	5.80757	5.88105	5.8083	5.88156	5.86921	5.85542	5.89261	5.84052	5.90381
	CV003760	5.94939	5.78373	5.73305	5.7387	5.66712	5.73676	5.69555	5.74977	5.72707	5.6438	5.73254
	CV003769	6.45181	5.95959	5.86904	5.8582	5.81707	5.95187	5.94405	5.93534	5.9448	5.87906	5.91297
	CV003773	5.36461	5.05161	5.04349	5.06874	5.04841	5.11047	5.05309	5.1567	5.02928	5.06249	5.07613
	CV003793	5.43222	5.35013	5.28922	5.34402	5.3317	5.30692	5.33554	5.30049	5.33372	5.34162	5.25852
	CV003843	5.38135	5.70161	5.67085	5.70654	5.66002	5.70434	5.6513	5.68378	5.70779	5.74273	5.69587
	CV003860	6.20907	5.56005	5.72861	5.75175	5.78083	5.75123	5.72823	5.54524	5.74929	5.74203	5.73463
	CV003862	4.49794	5.41636	5.31147	5.32031	5.28214	5.3157	5.3825	5.28121	5.32545	5.28774	5.32284
	CV003863	5.90725	5.7119	5.56709	5.58991	5.5601	5.59911	5.5969	5.57305	5.50982	5.61567	5.59064
	CV003886	5.5469	6.09417	6.16842	5.96104	6.07397	6.10869	6.01723	5.97182	5.99367	6.07306	5.94599
	CV003898	5.57029	5.4319	5.51101	5.47337	5.43101	5.43692	5.40263	5.41675	5.44559	5.44628	5.4295
	CV004809	6.60993	5.4603	5.55143	5.51834	5.63136	5.51764	5.52733	5.37129	5.56376	5.61452	5.53458
	CV004816	5.59584	5.61294	5.61845	5.61905	5.68735	5.61671	5.59374	5.70411	5.64382	5.63294	5.58084
	CV004824	4.6726	5.20055	5.19257	5.19998	5.16119	5.24473	5.15017	5.19316	5.18088	5.23348	5.22106
	CV004826	4.72069	5.47851	5.46837	5.39036	5.525	5.38732	5.4148	5.47157	5.48719	5.46495	5.43093
	CV004828	5.15955	5.52273	5.62474	5.56399	5.59717	5.59142	5.56129	5.57056	5.62519	5.6017	5.58983
	CV004830	6.83411	6.09057	6.02426	5.98835	5.97656	5.97133	6.0021	5.90818	5.98211	5.97061	5.99743
	CV004838	5.27314	5.33297	5.33289	5.3396	5.33547	5.35182	5.34006	5.36113	5.5026	5.3008	5.31793
	CV004845	5.42357	5.18127	5.16638	5.19785	5.20256	5.17754	5.17523	5.17489	5.17515	5.17442	5.15495
	CV004847	4.97989	4.97871	4.90722	4.81929	4.86307	4.84685	4.78071	4.95582	4.90822	5.00821	4.94558
	CV004868	5.33721	5.92379	6.01554	6.00753	6.00789	5.95254	6.00881	6.04786	6.01915	5.91	6.02203
	CV004873	4.81299	5.00421	4.99979	4.98461	4.98453	5.00208	4.94984	4.90167	5.00356	4.9768	4.98188
	CV004879	6.5265	6.03914	6.04676	5.97357	6.12049	5.99658	6.05413	6.02937	6.0483	5.93242	6.01329
	CV004898	4.60568	5.13251	4.95244	5.00796	4.96714	4.96989	4.8523	5.01097	4.90942	4.94703	4.95214
	CV004902	5.36894	5.39967	5.40804	5.42209	5.39597	5.41993	5.49586	5.43278	5.47326	5.42907	5.39818
	CV004910	5.69648	5.3945	5.44028	5.44186	5.44111	5.28038	5.2637	5.39828	5.28203	5.45523	5.41343
	CV004920	6.01223	5.94992	5.91213	5.97655	6.01135	5.96035	5.9894	5.9848	6.00821	5.9478	6.00493
	CV004925	5.89392	5.56515	5.64362	5.26827	5.60188	5.65852	5.72152	5.71809	5.70421	5.68102	5.90613
	CV004940	5.3626	5.55852	5.56005	5.59271	5.6116	5.63678	5.54625	5.57802	5.54193	5.57117	5.53723
	CV004951	5.58104	5.41029	5.46107	5.42965	5.40718	5.38567	5.50489	5.46351	5.34771	5.46044	5.43011
	CV005016	5.08991	5.00399	5.12009	5.02863	5.07692	4.90889	4.99857	4.99512	5.07483	4.91951	4.97828
	CV005069	5.32888	5.51922	5.51192	5.49839	5.5094	5.44895	5.51901	5.55552	5.53476	5.57181	5.51459
	CV005074	4.76691	5.27286	5.29928	5.33697	5.3603	5.28849	5.28559	5.26108	5.18444	5.29217	5.30566
	CV005075	5.02812	5.29682	5.31104	5.2784	5.25905	5.26527	5.26878	5.36716	5.26123	5.24489	5.28252
	CV005091	5.40279	5.17955	4.99365	4.92064	5.15447	4.93073	4.9584	4.94092	4.95191	4.91994	4.92794
	CV005097	4.14693	4.92702	4.86862	4.96266	4.80675	5.02795	4.91464	4.95536	5.00825	4.82506	4.93427
	CV005254	5.86599	5.65413	5.80229	5.76487	5.72398	5.74357	5.75037	5.78949	5.65981	5.68977	5.67811
	CV005256	5.60201	5.31815	5.3157	5.32844	5.32892	5.32511	5.27527	5.35948	5.31113	5.31682	5.28198
	CV005257	6.44319	5.67988	5.62596	5.73494	5.71668	5.7269	5.69293	5.70132	5.6251	5.6869	5.72017
	CV005259	5.7877	5.07044	5.02709	5.07496	5.12748	5.16262	5.05722	4.99915	5.22715	5.11665	5.17461
	CV005266	5.94572	5.43771	5.4664	5.44896	5.50616	5.33959	5.34827	5.43889	5.36608	5.37683	5.38545
	CV005272	4.64449	5.4518	5.42869	5.42356	5.44537	5.44797	5.49159	5.46238	5.43578	5.37472	5.47695
	CV005274	5.83273	6.06123	6.04369	6.05886	6.05448	6.04434	5.98721	6.03461	6.10193	5.97772	6.0217
	CV005379	5.57962	5.49484	5.51856	5.54772	5.57531	5.51968	5.54435	5.56127	5.51613	5.64783	5.56304
	CV005628	5.63886	6.09322	6.09429	6.13333	6.10076	6.11957	6.02182	6.10994	6.04604	6.07044	6.16294
	CV005660	5.30406	5.62142	5.64807	5.68117	5.68507	5.63946	5.68013	5.64253	5.63985	5.45909	5.73176
	CV005664	5.53674	5.94791	5.90385	5.88292	5.76547	5.84254	5.86277	5.89562	5.79222	5.89044	5.84495
	CV005667	5.65938	5.35622	5.33286	5.34082	5.31565	5.37944	5.35732	5.36489	5.36247	5.35194	5.3465
	CV005673	6.02379	6.51008	6.28471	6.29715	6.32019	6.29011	6.29616	6.29088	6.24528	6.2765	6.32284
	CV005677	5.70557	5.25123	5.23279	5.08926	5.10688	5.14527	5.13785	5.09163	5.12993	5.15278	5.17112
	CV005682	5.59986	5.59058	5.68892	5.7216	5.71868	5.72684	5.68042	5.67728	5.58862	5.61165	5.64232
	CV005683	5.02997	5.29642	5.3288	5.37699	5.56121	5.32133	5.34087	5.29464	5.33793	5.33115	5.32296
	CV005691	6.48792	6.07077	6.04172	6.0335	5.9316	6.03958	6.07219	5.98713	6.15649	6.07013	6.03375
	CV005695	6.4077	5.84824	5.86119	5.8624	5.8129	5.86436	5.76385	5.86556	5.93931	5.82929	5.84333
	CV005696	5.40554	6.02399	6.08968	5.98699	5.70976	5.88789	5.89595	5.93721	5.98291	5.99166	5.83848
	CV005698	5.64649	5.67308	5.68542	5.70205	5.67271	5.65794	5.69601	5.66505	5.6631	5.62187	5.76962
	CV005700	4.799	5.20207	5.2655	5.24712	5.24635	5.19428	5.30808	5.14141	5.20577	5.26973	5.30596
	CV005713	4.59347	5.33667	5.38245	5.35313	5.43202	5.37199	5.38081	5.37816	5.28946	5.36166	5.39705
	CV005714	4.9899	5.34424	5.2018	5.03386	5.02569	5.28723	5.20511	5.24945	5.13145	5.25363	5.22335
	CV005716	4.99786	5.79449	5.75674	5.81086	5.78809	5.78834	5.86749	5.82749	5.79465	5.8031	5.78184
	CV005730	4.71836	5.29428	5.28403	5.25349	5.30576	5.29151	5.11117	5.23367	5.3478	5.29297	5.24098
	CV005736	4.85889	5.24401	5.29034	5.27293	5.47178	5.20184	5.28035	5.28517	5.29191	5.27527	5.24503
	CV005740	5.51196	5.75292	5.77865	5.60245	5.71505	5.70459	5.72272	5.74406	5.77156	5.75	5.77456
	CV005741	5.53923	5.34407	5.3959	5.40947	5.38048	5.3905	5.52185	5.35162	5.4307	5.3009	5.39283
	CV005769	4.81301	5.12763	5.13509	5.14634	5.11815	5.17857	5.1569	5.21434	5.14912	5.19208	5.15219
	CV005777	5.27946	5.39338	5.44175	5.41686	5.43932	5.46667	5.41684	5.41604	5.36476	5.42779	5.39855
	CV005844	4.88657	5.56315	5.56401	5.60237	5.63685	5.71002	5.60866	5.67586	5.65927	5.66079	5.56832
	CV005883	5.97367	5.65109	5.59613	5.53725	5.50376	5.60759	5.50108	5.55351	5.58605	5.56173	5.6106
	CV005897	5.28203	4.88527	4.98591	4.95492	4.93453	4.99978	5.02965	5.00681	4.99186	4.97703	5.07038
	CV005898	5.32567	5.27029	5.32794	5.37422	5.3393	5.31668	5.30913	5.30378	5.35709	5.3501	5.3524
	CV005914	5.49799	4.96515	4.90051	4.95041	4.91577	4.91	4.97943	5.03952	4.94423	5.02008	4.92705
	CV005919	6.47073	6.0449	6.12783	6.1038	6.03554	6.05971	6.07325	6.09618	6.10558	6.14836	6.25031
	CV005923	5.50685	5.20064	5.04815	5.18862	5.19199	5.17046	5.14519	5.27008	5.15707	5.25882	5.20666
	CV005930	5.26968	5.25571	5.25342	5.33739	5.20013	5.29752	5.23756	5.29511	5.23908	5.21779	5.20788
	CV005933	5.68405	5.07629	5.10983	5.05137	5.17071	5.09615	5.05714	5.15735	5.12834	5.05847	5.05177
	CV005964	4.4174	5.69082	5.73615	5.69478	5.69002	5.63317	5.62525	5.66854	5.69703	5.717	5.77494
	CV005968	3.77741	5.24098	5.37513	5.3264	5.29095	5.30687	5.31778	5.33809	5.29793	5.38214	5.35196
	CV005973	6.85054	6.21889	6.20885	6.12455	6.10956	6.0537	6.20269	6.22996	6.21161	6.14028	6.17864
	CV005976	6.00722	5.36597	5.43027	5.33988	5.36188	5.4013	5.31697	5.37256	5.3799	5.40286	5.45872
	CV005978	5.61907	5.62491	5.6753	5.7444	5.76366	5.65383	5.62538	5.64768	5.71069	5.55502	5.68453
	CV005979	6.72086	5.8605	5.89415	5.93935	5.76434	5.89633	5.87485	5.82817	5.86228	5.85536	5.88772
	CV005989	6.49823	5.71066	5.67162	5.64307	5.67075	5.67417	5.653	5.68501	5.67148	5.7059	5.67631
	CV005990	5.58245	5.38166	5.35107	5.38122	5.34396	5.34293	5.35877	5.3837	5.37887	5.40369	5.33712
	CV005998	6.00147	5.99404	6.01055	6.01345	6.03003	6.03959	6.03286	6.02389	6.03365	6.05331	5.97337
	CV006003	4.79884	5.24101	5.24665	5.26605	5.20619	5.23258	5.2586	5.2744	5.18582	5.25015	5.23288
	CV006015	4.77201	5.05984	4.73513	4.80924	4.7891	4.80873	4.83064	4.7167	4.78174	4.82432	4.73653
	CV006017	6.10672	6.0721	6.03106	5.97826	6.07203	6.02852	6.02593	6.01556	5.90909	5.95165	5.86447
	CV006030	4.96436	4.67467	4.6874	4.71764	4.69075	4.66798	4.66556	4.65309	4.72361	4.73388	4.64223
	CV006031	5.4323	6.07821	5.96346	6.07626	6.10568	6.09559	6.10409	6.02872	6.02955	6.08508	6.09493
	CV006044	5.60287	5.30407	5.3369	5.25876	5.2226	5.28578	5.32256	5.29048	5.31615	5.33834	5.26921
	CV006227	5.422	5.19584	5.20526	5.23043	5.1992	5.21864	5.22766	5.23816	5.1702	5.20169	5.22426
	CV006228	5.51429	4.99539	4.94609	4.98671	4.91432	4.96432	4.91324	5.01711	4.95528	4.96554	5.02133
	CV006351	5.13322	5.15019	5.10723	5.15702	5.17413	5.2652	5.17863	5.12892	5.15228	5.35273	5.13394
	CV006367	4.90609	4.7398	4.78715	4.7503	4.75003	4.71304	4.73035	4.72534	4.66473	4.72351	4.64128
	CV006882	5.62088	5.38609	5.37273	5.3396	5.36182	5.38603	5.41978	5.36797	5.4018	5.4168	5.40023
	CV007003	5.4194	5.19194	5.21515	5.22414	5.25681	5.1897	5.27551	5.32877	5.19579	5.1694	5.28685
	CV007011	5.33348	5.33309	5.21298	5.27972	5.24042	5.29437	5.31836	5.35885	5.39908	5.31709	5.3309
	CV007045	5.52464	5.47151	5.49302	5.48927	5.46067	5.46476	5.47004	5.41117	5.44582	5.52028	5.52099
	CV007049	5.59701	5.65567	5.62331	5.49539	5.53183	5.54924	5.56703	5.57188	5.55148	5.58895	5.57258
	CV007253	5.33467	5.09555	5.14288	5.06696	5.12864	5.13672	5.1369	5.10624	5.1623	5.08901	5.0988
	CV007438	5.89241	6.06297	6.07252	6.00178	6.05597	5.95768	6.00717	6.06972	6.06716	6.00375	6.02541
	CV007444	6.25116	5.68952	5.70511	5.70181	5.67631	5.72201	5.72841	5.74784	5.763	5.68075	5.70506
	CV007454	6.09769	5.76817	5.74336	5.77099	5.67557	5.71675	5.74187	5.75399	5.76045	5.72518	5.75382
	CV007485	5.61249	5.83056	5.76043	5.77586	5.75862	5.82181	5.78047	5.81651	5.77552	5.77261	5.76885
	CV007498	5.74213	5.82587	5.81571	5.78566	5.8384	5.81612	5.80173	5.82012	5.84067	5.81723	5.88464
	CV007655	3.85888	4.80246	4.86207	4.88965	4.84159	4.86365	4.85161	4.86339	4.83853	4.76219	4.94978
	CV007656	4.95675	5.18722	5.31996	5.189	5.35198	5.19922	5.25325	5.31813	5.26954	5.24509	5.22374
	CV007819	5.91392	5.46268	5.60695	5.52409	5.53476	5.52222	5.45467	5.48201	5.48	5.52904	5.52508
	CV007983	4.94246	5.10144	5.10693	5.10263	5.16266	5.12877	5.15612	5.09489	5.13732	5.14213	5.0719
	CV007984	4.63859	4.93895	4.90193	4.85992	4.93688	4.84622	4.90419	4.88	4.94952	4.87564	4.91947
	CV007985	5.28647	5.37416	5.38414	5.42552	5.26576	5.41298	5.39505	5.42668	5.4196	5.42009	5.36751
	CV007991	4.80482	5.40489	5.4084	5.3552	5.4007	5.3662	5.40921	5.36894	5.35433	5.39453	5.367
	CV007997	5.47012	5.12279	5.05447	5.12362	5.10236	5.10898	5.11516	5.14637	5.12358	5.11948	5.09899
	CV008015	5.80026	5.38484	5.35427	5.40004	5.31672	5.33924	5.28594	5.36666	5.30543	5.30475	5.31319
	CV008023	5.13934	5.28259	5.26338	5.29881	5.2305	5.22016	5.22993	5.33671	5.2761	5.29737	5.32236
	CV008068	5.54254	5.14769	5.15162	5.14109	5.14562	5.21168	5.17102	5.17681	5.16935	5.18322	5.15733
	CV008270	4.39076	4.76392	4.72697	4.74729	4.81516	4.8206	4.84251	4.63902	4.88374	4.75712	4.70838
	CV009544	5.56974	4.59762	4.64067	4.5605	4.62306	4.87378	4.64912	4.5874	4.65425	4.63123	4.60843
	CV009695	4.76367	4.86195	4.88786	4.86975	4.91599	4.89269	4.8781	5.03767	4.84908	4.95064	4.92181
	CV009760	5.29038	5.16335	5.17347	5.25363	5.12016	5.22297	5.26885	5.12068	5.28391	5.28585	5.09253
	CV010531	5.23061	5.46199	5.37717	5.45185	5.43922	5.43266	5.4658	5.41469	5.4657	5.47465	5.48565
	CV010570	5.33892	5.21028	5.19382	5.22456	5.29952	5.25235	5.28575	5.24948	5.20072	5.18884	5.2542
	CV010738	5.34234	5.27034	5.20321	5.15401	5.20805	5.17357	5.22191	5.23111	5.22958	5.27173	5.21184
	CV010780	5.26081	4.82674	4.89536	4.88252	4.87114	4.86858	4.92799	4.85496	4.88723	4.89096	4.87574
	CV012549	5.20015	5.80482	5.77368	5.78056	5.85751	5.73965	5.66829	5.78648	5.72014	5.76797	5.77027
	CV012559	5.23816	5.35399	5.2811	5.3159	5.31377	5.31741	5.35447	5.28058	5.30741	5.39418	5.35886
	CV013229	6.01333	6.10484	6.11764	6.10389	6.15252	6.10165	5.91205	6.11508	6.09514	6.11457	6.08957
	CV013254	6.06169	5.74544	5.71199	5.74991	5.7436	5.7308	5.76179	5.76349	5.72274	5.70091	5.76375
	CV013255	6.1364	5.67096	5.6886	5.67877	5.70348	5.73348	5.72657	5.66754	5.6889	5.69826	5.66967
	CV013267	6.29768	5.6912	5.7574	5.74751	5.73949	5.82821	5.71665	5.81269	5.75256	5.67061	5.7597
	CV013339	4.51718	4.8886	4.98945	4.96274	4.84725	4.90482	4.89154	4.86213	4.94246	4.91715	5.01507
	CV013405	4.4122	4.9599	5.01652	5.02516	4.93131	4.97668	4.95541	4.89771	5.00172	4.98881	4.95446
	CV014097	6.07983	5.29608	5.35488	5.33569	5.34986	5.36485	5.41518	5.30882	5.29882	5.35864	5.33765
	CV014311	7.30735	5.80078	5.82599	5.8425	5.78001	5.82547	5.9414	5.76374	5.81977	5.69936	5.76991
	CV014313	5.61732	5.4792	5.45165	5.52873	5.46607	5.48328	5.51125	5.48145	5.50022	5.484	5.47723
	CV015917	5.41202	5.01539	5.14456	5.04246	5.02579	4.9798	5.13748	5.00311	5.09875	5.05806	5.00207
	CV016188	5.85588	5.36938	5.36059	5.39852	5.41518	5.44543	5.44901	5.49969	5.45	5.44545	5.43511
	CV016813	4.85661	5.40893	5.39923	5.41191	5.39679	5.4067	5.37513	5.45488	5.39956	5.43286	5.43723
	CV016817	5.09024	5.23427	5.05344	5.2467	5.2709	5.10402	5.281	5.2616	5.10413	5.24941	5.26391
	CV017052	5.38363	4.93757	5.01549	5.02614	5.0143	5.01496	5.07108	5.04161	4.9905	5.12589	5.0676
	CV017273	5.24809	5.57791	5.61366	5.60288	5.61969	5.60643	5.51729	5.55217	5.61939	5.63663	5.57829
	CV017278	5.01993	5.17357	5.16659	5.1121	5.12097	5.18096	5.15395	5.11875	5.17687	5.181	5.20922
	CV017393	4.61955	4.7793	5.19412	5.00971	5.06095	5.00436	5.04795	5.02438	5.10351	5.00645	5.05073
	CV017417	5.75392	5.65385	5.65567	5.6282	5.65043	5.62018	5.6701	5.69082	5.66893	5.7254	5.70658
	CV017446	5.32684	5.17048	5.22478	5.16429	5.12979	5.15924	5.12915	5.15954	5.16091	5.21298	5.16862
	CV018256	5.78785	6.38271	6.32076	6.13342	6.24835	6.26499	6.16089	6.16753	6.26869	6.08293	6.25054
	CV018714	5.60207	5.62737	5.57515	5.61915	5.60159	5.61739	5.64917	5.60095	5.63425	5.59407	5.60729
	CV018838	5.5233	5.48452	5.49593	5.46287	5.52078	5.58057	5.4314	5.47945	5.55104	5.50311	5.54452
	CV018915	6.78028	6.03374	5.99626	5.91987	5.95492	5.97663	6.03879	6.03957	6.0292	5.99742	5.99316
	CV019755	5.44001	5.77099	5.72218	5.76759	5.75442	5.75992	5.76353	5.72361	5.78091	5.69587	5.80518
	CV019813	5.32583	5.66863	5.56613	5.70557	5.67845	5.72142	5.6392	5.66145	5.73064	5.62877	5.67919
	CV019822	5.6946	5.77861	5.76599	5.6999	5.75513	5.7282	5.75737	5.69869	5.74986	5.73108	5.73871
	CV019849	5.95705	5.58487	5.66785	5.57567	5.64091	5.55847	5.56468	5.57547	5.59194	5.59012	5.57346
	CV019863	5.29276	5.43795	5.4289	5.3809	5.39209	5.39185	5.384	5.41896	5.3855	5.42876	5.39267
	CV019947	5.46726	5.30381	5.27244	5.20866	5.2339	5.24459	5.25056	5.2397	5.25864	5.29218	5.33916
	CV020975	6.22251	6.04446	6.0941	6.05661	5.89134	6.02788	6.00475	5.98658	6.00604	6.04832	5.99887
	CV021510	5.8665	5.26582	5.19761	5.27126	5.21598	5.23885	5.21486	5.25313	5.22131	5.17669	5.26954
	CV021643	4.51282	5.0488	5.06489	5.02722	5.08753	5.08112	5.11693	5.1309	5.06902	5.06255	5.08052
	CV021664	6.25314	4.94072	4.96026	4.97005	4.9606	4.93265	4.95111	4.93981	4.96493	4.93459	4.96599
	CV021721	4.9795	4.49877	4.59713	4.75213	4.36576	4.49425	4.49733	4.48937	4.47388	4.52858	4.48607
	CV021747	4.74051	5.14155	5.14857	5.13376	5.1966	5.22551	5.14336	5.14895	5.18603	5.27638	5.2539
	CV021749	4.57705	5.23085	5.22976	5.27405	5.18902	5.30397	5.22435	5.27427	5.15675	5.16327	5.20013
	CV022084	5.50586	5.43448	5.43446	5.49624	5.46986	5.51693	5.47841	5.451	5.5099	5.47243	5.50927
	CV022952	5.22622	5.04987	5.06762	4.95966	4.94563	5.00343	5.03526	5.07848	5.16975	4.98573	5.10906
	CV022985	5.23199	5.42877	5.39001	5.41826	5.42345	5.38981	5.40259	5.42251	5.37688	5.41293	5.41269
	CV022986	5.90765	5.5629	5.54146	5.50381	5.57274	5.51981	5.52402	5.49265	5.65254	5.55034	5.57435
	CV022987	4.85185	5.37687	5.45096	5.46645	5.45174	5.39602	5.4905	5.43493	5.51718	5.42241	5.46372
	CV023126	6.08279	6.23646	6.05714	6.08495	5.93705	6.03997	6.0835	6.13268	5.90998	5.98054	6.02939
	CV023273	6.87276	5.61864	5.50282	5.53628	5.49186	5.50301	5.54387	5.48339	5.46417	5.6887	5.63901
	CV023297	5.08049	5.76256	5.85039	5.78001	5.55841	5.79434	5.74896	5.79695	5.75777	5.62712	5.81587
	CV023600	5.71433	5.11482	5.11155	5.15778	5.1434	5.15449	5.09457	5.12095	5.15411	5.02289	5.0376
	CV023663	6.16899	5.22193	5.19788	5.00278	5.11555	5.20956	5.2881	5.18023	5.15065	5.17964	5.12045
	CV024026	3.76957	5.05352	5.09682	5.08339	5.10314	5.06624	5.03582	5.10778	5.12462	5.06742	5.14616
	CV024279	5.41284	5.95342	6.00417	5.93919	5.95318	5.87849	5.93687	5.87519	5.93683	5.94263	5.87258
	CV025005	5.53851	5.55333	5.74246	5.6048	5.65203	5.61144	5.60164	5.69065	5.58929	5.6007	5.69824

## Sheet: 5alpha_gblup
unitless	CV	y	Rep1	Rep2	Rep3	Rep4	Rep5	Rep6	Rep7	Rep8	Rep9	Rep10	Rep1	Rep2	Rep3	Rep4	Rep5	Rep6	Rep7	Rep8	Rep9	Rep10	AVE	SE
5alpha_gblup	CV002332	0.230623	0.146751	0.157566	0.129481	0.127817	0.153399	0.140408	0.156528	0.159295	0.146745	0.144546	0.167495	0.183653	0.185509	0.187321	0.188071	0.168021	0.225815	0.218034	0.193943	0.208955	0.192682	0.00585873
	CV002346	0.311202	0.226551	0.202913	0.226749	0.21787	0.217495	0.245686	0.226216	0.233204	0.225003	0.218442
	CV002353	0.245161	0.228684	0.228504	0.237531	0.226908	0.239131	0.187439	0.233642	0.197024	0.218874	0.230863
	CV002358	0.16924	0.154254	0.162278	0.146788	0.151862	0.154904	0.149986	0.149087	0.155118	0.156854	0.175785
	CV002361	0.19191	0.155319	0.190182	0.189085	0.179437	0.184613	0.178405	0.168795	0.183002	0.173302	0.178036
	CV002365	0.328248	0.351137	0.344957	0.369616	0.362038	0.380946	0.351842	0.35784	0.367774	0.362027	0.371436
	CV002372	0.224758	0.228869	0.217833	0.216469	0.199235	0.239766	0.247374	0.22274	0.191972	0.21165	0.218169
	CV002375	0.219125	0.0663514	0.0432776	0.039298	0.10509	0.0564996	0.0433661	0.0685551	0.0607745	0.0656993	0.0935229
	CV002378	0.17943	0.154107	0.158011	0.17725	0.163235	0.160653	0.14754	0.143315	0.151093	0.17937	0.186208
	CV002384	0.221865	0.136909	0.0941361	0.101877	0.103405	0.0919383	0.101669	0.0929393	0.0898953	0.090007	0.0832796
	CV002387	0.0263	0.213824	0.197063	0.183328	0.201183	0.171594	0.182534	0.189563	0.19385	0.200315	0.175768
	CV002392	0.29725	0.106336	0.0917278	0.0850383	0.0792668	0.0924831	0.0881948	0.0937373	0.0886513	0.0805988	0.103832
	CV002395	0.274591	0.19328	0.197885	0.195006	0.181975	0.18379	0.226377	0.22234	0.189267	0.179937	0.188056
	CV002539	0.235322	0.14152	0.133803	0.150154	0.155119	0.160921	0.119035	0.147463	0.148428	0.151861	0.155228
	CV002543	0.205524	0.309	0.312113	0.359985	0.315832	0.368454	0.306675	0.306253	0.301008	0.353515	0.316443
	CV002545	0.221932	0.178302	0.205357	0.199609	0.198254	0.180684	0.187997	0.204646	0.193355	0.189015	0.180793
	CV002549	0.121516	0.195294	0.178707	0.160203	0.182996	0.18747	0.19029	0.18211	0.18915	0.194315	0.172919
	CV002556	0.146381	0.244449	0.230307	0.251221	0.228972	0.225944	0.251016	0.234062	0.238885	0.240501	0.232722
	CV002570	0.345327	0.326523	0.354019	0.341193	0.354377	0.335555	0.341449	0.356508	0.354375	0.375296	0.327137
	CV002793	0.0596	0.219805	0.250253	0.238161	0.214551	0.214622	0.205465	0.224163	0.221461	0.226686	0.201797
	CV002807	0.0967	0.209009	0.222164	0.222254	0.190031	0.21649	0.221458	0.210507	0.210642	0.22089	0.215519
	CV002809	0.139156	0.24028	0.240691	0.281919	0.248048	0.256761	0.253846	0.245479	0.255013	0.219219	0.249291
	CV002836	0.211042	0.192814	0.188682	0.179332	0.178032	0.186048	0.190531	0.178219	0.177637	0.188732	0.175857
	CV002837	0.341735	0.267741	0.254387	0.259043	0.237673	0.247036	0.238172	0.217529	0.245231	0.235965	0.281007
	CV002991	0.191743	0.22268	0.248047	0.220456	0.233739	0.209448	0.259629	0.234087	0.22205	0.233819	0.227051
	CV002993	0.44476	0.202779	0.198052	0.210551	0.184625	0.202335	0.207763	0.202044	0.223464	0.187195	0.195716
	CV003001	0.0686	0.193127	0.208495	0.184023	0.213492	0.201499	0.205826	0.204465	0.204543	0.164401	0.221672
	CV003008	0.173378	0.234122	0.219622	0.222047	0.218577	0.225689	0.256844	0.266359	0.233639	0.213491	0.242056
	CV003026	0.281949	0.311609	0.244097	0.177011	0.248669	0.238272	0.25411	0.236633	0.244383	0.249968	0.242248
	CV003032	0.234899	0.187549	0.182536	0.191576	0.143217	0.189481	0.20222	0.201953	0.186317	0.151948	0.188633
	CV003041	0.361164	0.14134	0.156503	0.147754	0.126508	0.148099	0.134662	0.127997	0.141979	0.145141	0.159378
	CV003045	0.2708	0.16449	0.155542	0.151464	0.172224	0.145808	0.162233	0.166211	0.167676	0.172657	0.169847
	CV003148	0.24582	0.221075	0.183684	0.188917	0.203881	0.20096	0.196832	0.196549	0.223272	0.201187	0.190857
	CV003156	0.12254	0.301719	0.28634	0.299128	0.284828	0.30058	0.319761	0.288131	0.294939	0.281546	0.290628
	CV003157	0.273939	0.199889	0.169319	0.192994	0.180118	0.190118	0.20247	0.197993	0.204767	0.175787	0.171449
	CV003158	0.270867	0.137759	0.108001	0.151648	0.142955	0.154248	0.130072	0.167875	0.128504	0.133782	0.1407
	CV003163	0.124547	0.200633	0.21878	0.219514	0.215093	0.245118	0.234873	0.223814	0.151518	0.219388	0.220453
	CV003166	0.180784	0.16254	0.173093	0.17317	0.176698	0.174282	0.17266	0.164522	0.180833	0.183745	0.160089
	CV003167	0.548246	0.36336	0.385785	0.36108	0.335725	0.324882	0.366272	0.345788	0.360745	0.364754	0.353194
	CV003170	0.254969	0.213814	0.193206	0.191929	0.209975	0.20395	0.201639	0.206923	0.202536	0.209713	0.206672
	CV003173	0.23385	0.210482	0.172787	0.193123	0.199867	0.15537	0.206521	0.193884	0.190949	0.192381	0.19022
	CV003301	0.392433	0.190971	0.163911	0.173546	0.161855	0.190006	0.170018	0.171898	0.172606	0.189943	0.199704
	CV003302	0.134862	0.149198	0.115819	0.143095	0.143796	0.119496	0.102592	0.168312	0.141726	0.103236	0.187644
	CV003307	-0.00676	0.125926	0.126483	0.138698	0.107671	0.116582	0.105511	0.135958	0.117113	0.121101	0.120407
	CV003324	0.200024	0.131006	0.15396	0.159946	0.151238	0.108299	0.154536	0.13144	0.147234	0.141833	0.151128
	CV003329	0.416921	0.219159	0.239063	0.230173	0.251768	0.252166	0.231521	0.25291	0.235144	0.224864	0.245646
	CV003337	0.146763	0.16041	0.142985	0.152889	0.130499	0.163109	0.160299	0.138191	0.152498	0.148972	0.162407
	CV003342	0.331983	0.281901	0.41286	0.384164	0.397101	0.383498	0.399343	0.405206	0.398616	0.285071	0.398668
	CV003344	0.849106	0.300619	0.327309	0.334602	0.304455	0.333059	0.323382	0.348869	0.3428	0.31088	0.342744
	CV003358	0.146408	0.236481	0.221124	0.231375	0.22912	0.2188	0.195563	0.215232	0.21234	0.234491	0.221096
	CV003375	0.0733	0.136403	0.122683	0.168107	0.144912	0.136835	0.160515	0.133964	0.161555	0.132391	0.138716
	CV003382	0.111114	0.242016	0.223889	0.178774	0.218374	0.244622	0.209057	0.216649	0.216992	0.199239	0.208812
	CV003387	0.0155	0.231519	0.212886	0.222364	0.215523	0.229975	0.2504	0.220879	0.221058	0.241336	0.223579
	CV003497	0.642059	0.34055	0.351333	0.306824	0.357748	0.314839	0.292253	0.332944	0.339884	0.293092	0.306787
	CV003515	0.331445	0.274449	0.258209	0.250927	0.233342	0.278449	0.258732	0.227653	0.25876	0.227989	0.239006
	CV003603	0.269349	0.172872	0.142848	0.17364	0.162274	0.220189	0.166711	0.166514	0.157564	0.165188	0.177743
	CV003614	-0.226141	0.252419	0.242652	0.252353	0.248271	0.2314	0.258767	0.254555	0.230601	0.239083	0.239769
	CV003616	0.0685	0.15439	0.171029	0.180365	0.164288	0.176817	0.148193	0.14434	0.148376	0.207237	0.161246
	CV003627	0.237075	0.218576	0.222303	0.194213	0.187972	0.207468	0.242903	0.217194	0.212799	0.22911	0.221259
	CV003629	0.216332	0.17468	0.172136	0.163614	0.178379	0.160129	0.169835	0.154027	0.165081	0.160024	0.138586
	CV003638	0.110555	0.291151	0.283421	0.264391	0.285933	0.282858	0.29416	0.291852	0.268735	0.270245	0.277576
	CV003738	0.267354	0.192128	0.20461	0.196499	0.199746	0.196887	0.206956	0.200747	0.191212	0.188507	0.212104
	CV003756	0.446708	0.336316	0.344676	0.352532	0.35932	0.347766	0.345604	0.333353	0.362962	0.345536	0.306685
	CV003760	0.366333	0.21272	0.256368	0.259873	0.219758	0.252231	0.256704	0.25388	0.240703	0.252412	0.232761
	CV003769	0.391472	0.31864	0.339535	0.31554	0.29409	0.327133	0.328076	0.339664	0.335522	0.296815	0.327604
	CV003773	0.0654	0.216603	0.207155	0.196332	0.196369	0.209139	0.222941	0.190355	0.222281	0.199838	0.23069
	CV003793	0.220266	0.239771	0.234083	0.241996	0.24069	0.256275	0.246988	0.245221	0.240699	0.24207	0.249192
	CV003843	-0.0679	0.145874	0.155387	0.153643	0.151284	0.139443	0.17372	0.140814	0.143632	0.134663	0.148657
	CV003860	0.0494	0.236021	0.179001	0.184305	0.187626	0.185614	0.199052	0.217533	0.180836	0.190799	0.180413
	CV003862	0.443176	0.169729	0.174624	0.153556	0.120628	0.153873	0.144868	0.142382	0.154694	0.153899	0.175335
	CV003863	0.261593	0.224411	0.255604	0.25081	0.236269	0.260043	0.24677	0.267739	0.269792	0.217282	0.227806
	CV003886	0.349496	0.395809	0.438062	0.38429	0.395621	0.417879	0.404682	0.399417	0.369297	0.388512	0.386718
	CV003898	0.207894	0.171992	0.179273	0.185908	0.161919	0.180077	0.17819	0.189168	0.184305	0.176723	0.181055
	CV004809	0.0253	0.235112	0.183953	0.183883	0.189643	0.185119	0.186584	0.219366	0.181266	0.18637	0.18608
	CV004816	0.371231	0.292462	0.292006	0.281665	0.284947	0.296987	0.316759	0.310728	0.28261	0.288803	0.262576
	CV004824	0.0628	0.180377	0.171956	0.195374	0.192817	0.183241	0.170993	0.175337	0.195017	0.176876	0.176125
	CV004826	0.0597	0.143496	0.16095	0.151886	0.138222	0.161636	0.163494	0.175904	0.149803	0.142601	0.145504
	CV004828	0.306536	0.188049	0.209933	0.203995	0.199276	0.204298	0.211768	0.197479	0.220585	0.196428	0.189264
	CV004830	0.312134	0.23355	0.180879	0.266837	0.256855	0.180398	0.239209	0.241068	0.254785	0.270324	0.260995
	CV004838	0.107141	0.235473	0.22952	0.224617	0.24396	0.218663	0.227049	0.236881	0.220092	0.221137	0.212663
	CV004845	0.134782	0.161225	0.177021	0.154661	0.136697	0.136592	0.160608	0.15155	0.158648	0.173856	0.161997
	CV004847	0.274053	0.231371	0.212624	0.200744	0.214991	0.189336	0.202144	0.216442	0.197132	0.189205	0.246093
	CV004868	0.29461	0.22247	0.244442	0.238184	0.224299	0.234651	0.235883	0.249117	0.239013	0.218058	0.231994
	CV004873	0.0909	0.145053	0.120195	0.134314	0.134953	0.148024	0.109256	0.151725	0.172215	0.134411	0.133109
	CV004879	0.410162	0.361698	0.349434	0.347537	0.317712	0.346973	0.366133	0.353863	0.343323	0.316221	0.324916
	CV004898	-0.0124	0.180779	0.1991	0.177888	0.193118	0.212677	0.234779	0.206415	0.199991	0.208509	0.194636
	CV004902	0.254214	0.205862	0.224382	0.237185	0.225769	0.191038	0.219895	0.199453	0.245176	0.228502	0.231714
	CV004910	0.0972	0.0844975	0.0635309	0.0877846	0.078398	0.0960826	0.109691	0.0918822	0.0822445	0.107868	0.0705614
	CV004920	0.191111	0.294142	0.257044	0.301823	0.297795	0.288118	0.288983	0.290932	0.28788	0.261346	0.276793
	CV004925	0.183844	0.274218	0.247924	0.0955554	0.238244	0.237829	0.258869	0.237389	0.252298	0.236639	0.242993
	CV004940	0.183003	0.281819	0.294189	0.251536	0.275523	0.27835	0.265909	0.256881	0.262049	0.273482	0.279094
	CV004951	-0.130351	0.142154	0.160959	0.139307	0.142952	0.10298	0.140388	0.133443	0.119404	0.144983	0.141418
	CV005016	0.0865	0.198206	0.185989	0.178161	0.188872	0.206049	0.177085	0.180017	0.203928	0.181431	0.176268
	CV005069	0.401525	0.203864	0.194591	0.206877	0.206771	0.190078	0.192972	0.203001	0.201977	0.220525	0.179029
	CV005074	0.295897	0.1402	0.132391	0.144089	0.127804	0.144208	0.142422	0.148127	0.151914	0.13501	0.15039
	CV005075	0.131474	0.149879	0.139359	0.145571	0.140471	0.150622	0.15272	0.160186	0.155229	0.148164	0.157848
	CV005091	0.218856	0.173701	0.227083	0.217891	0.182112	0.22073	0.218072	0.212782	0.230436	0.216613	0.222756
	CV005097	0.334341	0.105211	0.122	0.130808	0.132256	0.0961648	0.150161	0.136707	0.117968	0.14739	0.129499
	CV005254	0.00907	0.230871	0.248183	0.249073	0.214377	0.225506	0.241878	0.222417	0.228068	0.209783	0.232568
	CV005256	0.0736	0.166858	0.182314	0.178174	0.181983	0.165412	0.160196	0.149726	0.179685	0.167141	0.175737
	CV005257	0.408975	0.244312	0.269462	0.252757	0.28726	0.26735	0.215736	0.265284	0.262	0.23564	0.263212
	CV005259	0.1022	0.170876	0.185996	0.169945	0.166087	0.155419	0.158656	0.172592	0.181426	0.173979	0.151983
	CV005266	0.0637	0.195227	0.193821	0.188006	0.192291	0.188422	0.166924	0.18382	0.166362	0.213743	0.20192
	CV005272	0.0238	0.177417	0.179215	0.187164	0.177241	0.159735	0.18428	0.178628	0.194851	0.185887	0.174516
	CV005274	0.446193	0.199014	0.215829	0.198876	0.190823	0.209067	0.202404	0.214763	0.200523	0.208991	0.205662
	CV005379	0.177251	0.288039	0.293995	0.285521	0.270136	0.302047	0.278008	0.276714	0.284036	0.297175	0.290902
	CV005628	0.315623	0.322178	0.321104	0.295798	0.320465	0.335745	0.339119	0.299191	0.295671	0.33905	0.311693
	CV005660	0.17977	0.209507	0.19188	0.210245	0.203195	0.227898	0.214104	0.207842	0.221343	0.215401	0.179027
	CV005664	0.187573	0.183162	0.178321	0.178117	0.176585	0.158386	0.172529	0.147384	0.199648	0.176011	0.17362
	CV005667	0.364711	0.150862	0.147244	0.13554	0.115417	0.144623	0.140818	0.152201	0.143623	0.135927	0.121288
	CV005673	0.223964	0.300493	0.251261	0.218536	0.247894	0.266696	0.2247	0.231866	0.213022	0.226908	0.281748
	CV005677	-0.161909	0.0905154	0.0925828	0.0814745	0.0792897	0.0890143	0.103046	0.0774765	0.0433424	0.111945	0.0651568
	CV005682	0.287868	0.136238	0.167424	0.261636	0.232882	0.239657	0.15448	0.203172	0.168256	0.171889	0.193645
	CV005683	0.265514	0.234549	0.228922	0.214476	0.187155	0.217775	0.191886	0.223249	0.212601	0.212297	0.226571
	CV005691	0.383105	0.279258	0.290871	0.279271	0.317741	0.283483	0.287944	0.30143	0.302392	0.283433	0.298885
	CV005695	0.375988	0.325761	0.311808	0.289384	0.32115	0.330469	0.287132	0.326955	0.31597	0.319771	0.328069
	CV005696	0.106975	0.485135	0.553715	0.471332	0.429657	0.481226	0.487457	0.484551	0.502499	0.46919	0.466948
	CV005698	0.398271	0.312038	0.302632	0.297378	0.295453	0.301502	0.295679	0.309382	0.31229	0.283294	0.252583
	CV005700	0.304701	0.204319	0.209265	0.198705	0.190465	0.22134	0.203548	0.219488	0.232799	0.210181	0.192509
	CV005713	0.167582	0.200396	0.211997	0.210913	0.192535	0.199061	0.198849	0.214318	0.191577	0.200293	0.175902
	CV005714	0.37947	0.283738	0.269912	0.197728	0.17211	0.282146	0.245139	0.299404	0.270476	0.273797	0.272468
	CV005716	0.302993	0.241963	0.235224	0.236194	0.239325	0.232129	0.229015	0.245281	0.257508	0.250037	0.285918
	CV005730	0.280426	0.147439	0.157988	0.143328	0.157469	0.125494	0.190201	0.154829	0.141265	0.140918	0.153233
	CV005736	0.380113	0.219631	0.211047	0.196027	0.1894	0.203998	0.192336	0.205813	0.209422	0.193985	0.219475
	CV005740	0.134331	0.264578	0.261779	0.27619	0.26896	0.26459	0.2787	0.258787	0.263379	0.267054	0.276087
	CV005741	-0.0398	0.121507	0.130317	0.120876	0.115919	0.174278	0.0852496	0.125893	0.107929	0.146646	0.12983
	CV005769	0.427671	0.16164	0.18116	0.172544	0.180385	0.153453	0.158124	0.177011	0.164049	0.154889	0.169198
	CV005777	0.293529	0.127813	0.137732	0.11795	0.136563	0.101542	0.105215	0.146991	0.11865	0.122837	0.151031
	CV005844	0.240278	0.175097	0.194746	0.185567	0.173595	0.167366	0.182898	0.173131	0.176506	0.213532	0.18656
	CV005883	0.219245	0.219294	0.220444	0.198315	0.233561	0.197396	0.186659	0.20688	0.225996	0.210797	0.232298
	CV005897	0.0563	0.157242	0.136553	0.129179	0.13198	0.152992	0.122467	0.139988	0.139681	0.119885	0.141743
	CV005898	0.138375	0.167687	0.164639	0.14945	0.147981	0.153449	0.154259	0.133362	0.164949	0.141542	0.156768
	CV005914	-0.0343	0.209754	0.203927	0.213432	0.20083	0.21464	0.197306	0.221209	0.234158	0.200367	0.207571
	CV005919	0.485394	0.347539	0.343758	0.334002	0.325605	0.359025	0.345656	0.339463	0.341076	0.35798	0.347019
	CV005923	0.381824	0.271055	0.288253	0.237829	0.26878	0.280235	0.226927	0.234652	0.245736	0.21997	0.252232
	CV005930	0.0628	0.175256	0.169098	0.155558	0.181591	0.163813	0.161286	0.177964	0.17464	0.166422	0.168132
	CV005933	0.089	0.188207	0.182363	0.181151	0.171943	0.167944	0.204014	0.154682	0.17075	0.189453	0.172062
	CV005964	-0.092	0.443947	0.478549	0.411414	0.414039	0.423809	0.403139	0.411641	0.416027	0.423077	0.413983
	CV005968	0.584224	0.144755	0.154074	0.145656	0.146173	0.149971	0.130161	0.147134	0.157815	0.126135	0.154532
	CV005973	0.279761	0.2024	0.182322	0.198596	0.178601	0.213786	0.254127	0.204431	0.199113	0.241845	0.194173
	CV005976	0.135738	0.228648	0.223725	0.249848	0.24548	0.217727	0.183536	0.199785	0.217565	0.2352	0.216552
	CV005978	0.113946	0.322156	0.300301	0.302536	0.288169	0.308759	0.291736	0.277475	0.319622	0.256312	0.301228
	CV005979	0.41782	0.148564	0.179129	0.148505	0.131346	0.158124	0.152773	0.141424	0.144755	0.168459	0.155702
	CV005989	0.384676	0.249598	0.242406	0.223746	0.227525	0.223565	0.220461	0.199446	0.219076	0.23263	0.244748
	CV005990	0.279339	0.315432	0.312904	0.337541	0.331575	0.330824	0.314771	0.317301	0.32178	0.312229	0.328094
	CV005998	0.146904	0.267181	0.263523	0.264789	0.274137	0.250297	0.261818	0.273941	0.278976	0.258632	0.271553
	CV006003	0.132955	0.139137	0.167393	0.132384	0.147003	0.141247	0.140846	0.140921	0.165266	0.139487	0.141228
	CV006015	0.214905	0.180789	0.210138	0.21443	0.224836	0.198316	0.209476	0.209956	0.235114	0.220576	0.221274
	CV006017	-0.0902	0.2538	0.25238	0.227895	0.23876	0.26887	0.251635	0.233726	0.231221	0.234131	0.219542
	CV006030	0.216422	0.183643	0.134834	0.180665	0.146388	0.140114	0.168103	0.158304	0.159955	0.16161	0.14838
	CV006031	0.149163	0.295754	0.271796	0.311174	0.299515	0.298306	0.308788	0.30695	0.295088	0.314123	0.287835
	CV006044	0.180491	0.161804	0.156417	0.163352	0.176499	0.123774	0.162071	0.181085	0.181719	0.152413	0.191639
	CV006227	0.0586	0.175543	0.157507	0.179522	0.183976	0.148581	0.169349	0.162172	0.185194	0.155029	0.166206
	CV006228	0.0114	0.140615	0.147882	0.152896	0.153904	0.157522	0.15664	0.167909	0.171855	0.154921	0.155649
	CV006351	0.156164	0.15976	0.152775	0.146855	0.128007	0.137566	0.135598	0.139223	0.114428	0.173052	0.133437
	CV006367	0.256145	0.142722	0.131562	0.13334	0.118052	0.148857	0.131861	0.138455	0.141035	0.143833	0.15217
	CV006882	0.948532	0.162188	0.171736	0.171233	0.164684	0.160183	0.162131	0.172095	0.158468	0.176396	0.17066
	CV007003	0.0756	0.256078	0.251449	0.250145	0.238282	0.229901	0.242838	0.218091	0.237976	0.241643	0.223345
	CV007011	0.181193	0.18127	0.193767	0.186416	0.186634	0.212176	0.219994	0.203999	0.18611	0.202059	0.149025
	CV007045	0.290683	0.221671	0.224945	0.24815	0.216654	0.213357	0.223103	0.235025	0.240235	0.231957	0.207347
	CV007049	0.203572	0.197465	0.177891	0.192181	0.192489	0.204885	0.182148	0.190958	0.191369	0.193126	0.194132
	CV007253	0.0846	0.238251	0.248014	0.239796	0.243099	0.226053	0.255351	0.262083	0.248365	0.247869	0.252891
	CV007438	0.292397	0.398911	0.401179	0.379824	0.388735	0.393597	0.373751	0.382415	0.376152	0.380478	0.378048
	CV007444	0.178517	0.375479	0.373981	0.342716	0.367136	0.358192	0.33446	0.367939	0.375357	0.327916	0.365991
	CV007454	0.0957095	0.346333	0.319653	0.33348	0.349999	0.340419	0.350778	0.32737	0.338208	0.34892	0.346535
	CV007485	0.214447	0.23045	0.271415	0.239168	0.259946	0.244864	0.232352	0.255607	0.257697	0.224277	0.253882
	CV007498	0.519299	0.294089	0.294091	0.290744	0.304732	0.289195	0.286316	0.28324	0.287459	0.298167	0.267197
	CV007655	0.199174	0.168918	0.198834	0.17184	0.19492	0.15976	0.188774	0.180008	0.190929	0.184858	0.215598
	CV007656	0.267991	0.141256	0.152881	0.147727	0.126322	0.134636	0.138956	0.13815	0.157362	0.144524	0.141426
	CV007819	0.401019	0.235548	0.259657	0.241466	0.239983	0.225472	0.234052	0.230732	0.219819	0.238635	0.2403
	CV007983	0.191464	0.286925	0.308235	0.330356	0.299452	0.300278	0.310015	0.307207	0.272575	0.284111	0.313587
	CV007984	0.263942	0.192601	0.177665	0.201443	0.163022	0.195268	0.211848	0.202955	0.198448	0.191115	0.2032
	CV007985	0.165071	0.180497	0.157491	0.155097	0.183038	0.162597	0.147915	0.160981	0.15359	0.157124	0.158302
	CV007991	0.302776	0.222787	0.238796	0.224585	0.206233	0.22571	0.226145	0.217125	0.23615	0.217043	0.217697
	CV007997	0.11453	0.25458	0.24026	0.264726	0.239431	0.254512	0.262725	0.245542	0.240639	0.250852	0.242733
	CV008015	-0.0325	0.17165	0.169969	0.181633	0.168223	0.160271	0.194411	0.156928	0.1816	0.19832	0.176085
	CV008023	0.125206	0.166738	0.164299	0.169803	0.181096	0.179733	0.189146	0.154864	0.167078	0.174522	0.158295
	CV008068	0.229474	0.224657	0.218936	0.214216	0.256416	0.23018	0.227028	0.272436	0.223509	0.221156	0.218695
	CV008270	0.233434	0.160222	0.128944	0.145327	0.156535	0.128735	0.14759	0.158656	0.129149	0.157784	0.15242
	CV009544	0.0746	0.138606	0.137743	0.138464	0.112867	0.0892462	0.162371	0.127171	0.135889	0.122083	0.116046
	CV009695	0.293651	0.134326	0.144217	0.132979	0.11963	0.127848	0.157607	0.10418	0.144064	0.146614	0.120408
	CV009760	0.0379	0.222407	0.217471	0.2158	0.200679	0.214359	0.188228	0.219949	0.194681	0.145438	0.213793
	CV010531	0.0557	0.157091	0.149958	0.143059	0.150806	0.145387	0.144443	0.147516	0.148716	0.156453	0.142227
	CV010570	0.167581	0.146564	0.161663	0.160742	0.130549	0.132332	0.142676	0.154701	0.16466	0.133943	0.16062
	CV010738	0.162075	0.176067	0.137281	0.162199	0.171319	0.156855	0.211797	0.190076	0.160361	0.165098	0.169273
	CV010780	-0.0395	0.159111	0.150104	0.15757	0.157439	0.159961	0.141552	0.140958	0.151043	0.145379	0.153986
	CV012549	0.269863	0.279019	0.308133	0.298824	0.255654	0.262502	0.287486	0.315394	0.303247	0.321121	0.293682
	CV012559	0.160775	0.106527	0.130618	0.117993	0.115816	0.136613	0.124999	0.128708	0.138579	0.113455	0.147112
	CV013229	0.426623	0.289985	0.311727	0.335887	0.320501	0.323431	0.290099	0.322405	0.322827	0.303303	0.312411
	CV013254	0.0644	0.272844	0.24629	0.25918	0.268492	0.246614	0.255352	0.255787	0.228152	0.252761	0.253269
	CV013255	0.251833	0.229427	0.268412	0.253461	0.2631	0.261325	0.267187	0.277129	0.265253	0.267959	0.273392
	CV013267	0.690773	0.296024	0.29036	0.291642	0.280502	0.263854	0.255426	0.311792	0.292617	0.283006	0.291642
	CV013339	0.0426	0.176744	0.157557	0.134501	0.13279	0.174068	0.212045	0.17217	0.162979	0.168534	0.165257
	CV013405	0.271503	0.167029	0.182595	0.177659	0.167208	0.168037	0.167457	0.164635	0.175845	0.161219	0.170532
	CV014097	-0.096	0.166506	0.156633	0.155903	0.156455	0.149749	0.162398	0.155233	0.166114	0.150266	0.155482
	CV014311	0.450945	0.0778032	0.103556	0.09604	0.0837498	0.139865	0.215337	0.105331	0.110055	0.07282	0.0883205
	CV014313	0.302513	0.233495	0.231273	0.23427	0.249122	0.230718	0.222052	0.240679	0.229152	0.224744	0.232667
	CV015917	0.0451	0.157831	0.177134	0.178513	0.147678	0.180774	0.153917	0.141571	0.180543	0.169564	0.209712
	CV016188	0.140124	0.159074	0.16463	0.172301	0.160232	0.167403	0.177559	0.171674	0.189449	0.172922	0.192554
	CV016813	0.386696	0.142552	0.158348	0.14979	0.139426	0.130404	0.127799	0.127044	0.136481	0.121065	0.138573
	CV016817	0.130957	0.109909	0.138149	0.107366	0.109849	0.132883	0.106881	0.109016	0.129251	0.113936	0.102839
	CV017052	0.0372	0.155425	0.171714	0.149684	0.131275	0.15859	0.140297	0.154961	0.150473	0.137742	0.16395
	CV017273	0.0437	0.22579	0.205639	0.210124	0.237922	0.225645	0.205534	0.201691	0.21868	0.230455	0.202979
	CV017278	0.146687	0.202092	0.194924	0.188998	0.193993	0.186636	0.181181	0.185574	0.189543	0.199797	0.196311
	CV017393	0.134522	0.16663	0.192374	0.13745	0.147629	0.143416	0.150836	0.142911	0.144217	0.141761	0.136059
	CV017417	0.101214	0.208254	0.201933	0.171515	0.208161	0.185631	0.198519	0.199095	0.194219	0.182204	0.18101
	CV017446	0.194476	0.192291	0.188877	0.183923	0.176081	0.169774	0.180087	0.19158	0.174626	0.179796	0.18009
	CV018256	-0.149133	0.270217	0.264477	0.216589	0.236129	0.225414	0.242122	0.225128	0.207044	0.234171	0.24708
	CV018714	0.627501	0.231635	0.235376	0.230919	0.228609	0.24766	0.234219	0.252393	0.245586	0.246494	0.226895
	CV018838	0.0366	0.175177	0.176669	0.190607	0.163655	0.192177	0.18618	0.183304	0.171101	0.171756	0.185642
	CV018915	0.120022	0.215253	0.193001	0.177773	0.185133	0.188358	0.211634	0.253335	0.204866	0.205997	0.208585
	CV019755	0.408618	0.157541	0.172792	0.163364	0.17573	0.20178	0.176644	0.187389	0.167968	0.192168	0.17769
	CV019813	0.128209	0.305283	0.290928	0.286829	0.290606	0.307948	0.291552	0.303711	0.308034	0.267985	0.28914
	CV019822	0.209165	0.314101	0.315791	0.317044	0.307034	0.289292	0.315092	0.304336	0.340502	0.29551	0.331364
	CV019849	0.252438	0.31398	0.314706	0.311539	0.32045	0.309252	0.319761	0.316547	0.307179	0.319184	0.313676
	CV019863	0.290011	0.269907	0.247431	0.290358	0.274076	0.271175	0.280346	0.271051	0.26563	0.283003	0.27617
	CV019947	0.0994	0.152315	0.18145	0.158839	0.174519	0.193467	0.18505	0.169376	0.171448	0.177028	0.146347
	CV020975	0.0227	0.377482	0.378194	0.370424	0.376668	0.369959	0.346453	0.345119	0.385442	0.360964	0.339196
	CV021510	-0.0466	0.163008	0.177476	0.149867	0.184728	0.18525	0.17332	0.171469	0.171411	0.16093	0.167535
	CV021643	0.338402	0.166877	0.139918	0.148234	0.145276	0.13671	0.142076	0.169023	0.124142	0.137229	0.132041
	CV021664	-0.114891	0.201438	0.212974	0.214441	0.193867	0.212658	0.22297	0.200087	0.220098	0.210104	0.200633
	CV021721	0.244124	0.159605	0.142935	0.136597	0.177242	0.156873	0.148886	0.162876	0.160293	0.148753	0.159641
	CV021747	0.299605	0.190374	0.162012	0.195062	0.180002	0.198504	0.218423	0.175992	0.182263	0.17632	0.179876
	CV021749	0.282418	0.16154	0.145221	0.162619	0.159577	0.152187	0.142407	0.136287	0.173354	0.119412	0.137443
	CV022084	0.128747	0.194823	0.18603	0.201233	0.184809	0.193195	0.184487	0.193123	0.19286	0.213506	0.204131
	CV022952	-0.0604	0.127758	0.122196	0.140096	0.0936386	0.133489	0.14044	0.0841865	0.0757889	0.112332	0.108058
	CV022985	0.131613	0.214617	0.214258	0.215515	0.220919	0.212816	0.208006	0.22502	0.210697	0.212949	0.219578
	CV022986	0.170871	0.177869	0.188881	0.201238	0.203229	0.197494	0.188743	0.183419	0.178488	0.19249	0.175789
	CV022987	0.278744	0.141131	0.116531	0.125994	0.129241	0.142282	0.125973	0.121693	0.130918	0.12834	0.142775
	CV023126	0.194939	0.2458	0.211918	0.246442	0.184299	0.233424	0.245449	0.226111	0.165276	0.208962	0.211912
	CV023273	0.472354	0.179827	0.120361	0.154148	0.134919	0.120874	0.114929	0.111159	0.110292	0.153425	0.11681
	CV023297	0.0169	0.270068	0.326488	0.337673	0.219656	0.307604	0.307312	0.29088	0.295659	0.226918	0.271657
	CV023600	0.112838	0.231839	0.216653	0.210457	0.216903	0.208263	0.225061	0.241512	0.23372	0.222976	0.190729
	CV023663	0.357132	0.119413	0.108198	0.0458145	0.0595725	0.123916	0.122633	0.143962	0.150722	0.151955	0.114146
	CV024026	0.33153	0.135588	0.110514	0.104148	0.110008	0.107134	0.128899	0.149433	0.130782	0.137747	0.11796
	CV024279	0.33321	0.280728	0.275948	0.284088	0.293616	0.246387	0.270701	0.288881	0.266442	0.301041	0.26493
	CV025005	-0.0181	0.244181	0.227359	0.252179	0.244851	0.273266	0.250041	0.254228	0.23629	0.274066	0.257299

## Sheet: 6alpha_pblup
unitless	CV	y	Rep1	Rep2	Rep3	Rep4	Rep5	Rep6	Rep7	Rep8	Rep9	Rep10	Rep1	Rep2	Rep3	Rep4	Rep5	Rep6	Rep7	Rep8	Rep9	Rep10	AVE	SE
6alpha_pblup	CV002332	0.230623	0.13909	0.149569	0.131406	0.117144	0.153163	0.145912	0.144136	0.143493	0.144275	0.132268	0.190788	0.227305	0.21508	0.186839	0.228988	0.2123	0.20742	0.232417	0.211188	0.1992	0.211152	0.00470169
	CV002346	0.311202	0.218283	0.216852	0.215851	0.220095	0.206481	0.21582	0.22292	0.223219	0.217439	0.217454
	CV002353	0.245161	0.234513	0.243363	0.239602	0.257651	0.250428	0.207265	0.242875	0.197927	0.245738	0.232908
	CV002358	0.16924	0.166724	0.160492	0.150413	0.150869	0.150116	0.157318	0.145746	0.146888	0.164364	0.161859
	CV002361	0.19191	0.169735	0.167686	0.172485	0.165937	0.178886	0.17133	0.164009	0.154561	0.178326	0.171726
	CV002365	0.328248	0.309745	0.285289	0.311059	0.34876	0.305137	0.309268	0.31923	0.312558	0.315303	0.313061
	CV002372	0.224758	0.285555	0.276029	0.285811	0.282617	0.268654	0.28173	0.276073	0.276162	0.281912	0.296133
	CV002375	0.219125	0.0272075	0.0275188	0.0217067	0.119287	0.0254546	0.024044	0.027881	0.0325535	0.0192832	0.0287941
	CV002378	0.17943	0.172477	0.183593	0.172335	0.167594	0.1685	0.172056	0.170665	0.174404	0.17132	0.176502
	CV002384	0.221865	0.187225	0.180182	0.174328	0.172804	0.171888	0.163631	0.179463	0.175519	0.184489	0.156805
	CV002387	0.0263	0.182258	0.185277	0.193406	0.198972	0.174967	0.194307	0.184571	0.192097	0.201725	0.183006
	CV002392	0.29725	0.0916304	0.101526	0.103387	0.10848	0.139914	0.109225	0.0992587	0.10582	0.101153	0.0990295
	CV002395	0.274591	0.239729	0.240472	0.238502	0.242406	0.242814	0.24384	0.254619	0.245553	0.240147	0.241866
	CV002539	0.235322	0.179159	0.181266	0.182925	0.178972	0.184365	0.182219	0.174573	0.17606	0.190398	0.181127
	CV002543	0.205524	0.130979	0.133547	0.165833	0.126686	0.198031	0.137399	0.147582	0.13779	0.20596	0.142295
	CV002545	0.221932	0.254359	0.255151	0.260069	0.257119	0.24466	0.243538	0.25517	0.257977	0.256124	0.253771
	CV002549	0.121516	0.222391	0.208275	0.176579	0.220067	0.194331	0.228722	0.204439	0.217562	0.223694	0.219854
	CV002556	0.146381	0.256361	0.216938	0.246595	0.229157	0.231033	0.2463	0.235323	0.250946	0.243078	0.235318
	CV002570	0.345327	0.325536	0.331615	0.33375	0.336772	0.300757	0.281456	0.337243	0.341784	0.343726	0.289933
	CV002793	0.0596	0.236549	0.239851	0.249549	0.238291	0.238697	0.239053	0.251637	0.238013	0.246768	0.243366
	CV002807	0.0967	0.152943	0.191177	0.191601	0.169023	0.158596	0.15532	0.155017	0.172195	0.175908	0.167596
	CV002809	0.139156	0.217922	0.214349	0.222669	0.217761	0.218883	0.21385	0.222409	0.210943	0.212886	0.225445
	CV002836	0.211042	0.190692	0.189481	0.204325	0.185306	0.212411	0.193005	0.193716	0.201552	0.196606	0.197294
	CV002837	0.341735	0.203758	0.216304	0.196872	0.210557	0.214634	0.211136	0.20393	0.210292	0.21803	0.211885
	CV002991	0.191743	0.23422	0.244637	0.221682	0.234684	0.219408	0.241895	0.228495	0.247194	0.249344	0.236032
	CV002993	0.44476	0.214076	0.204021	0.207648	0.192366	0.206548	0.20491	0.206987	0.238186	0.2005	0.210159
	CV003001	0.0686	0.31821	0.330422	0.287247	0.340371	0.315619	0.321371	0.324706	0.316234	0.278899	0.318001
	CV003008	0.173378	0.206423	0.201694	0.185906	0.191977	0.196772	0.232419	0.217337	0.209933	0.196579	0.202741
	CV003026	0.281949	0.285039	0.254873	0.206135	0.259252	0.244172	0.237243	0.258667	0.256949	0.266631	0.251473
	CV003032	0.234899	0.179365	0.168828	0.18007	0.16276	0.175092	0.174346	0.178203	0.169972	0.15976	0.170374
	CV003041	0.361164	0.179246	0.191734	0.181096	0.161247	0.185574	0.169248	0.166245	0.181794	0.173441	0.17161
	CV003045	0.2708	0.182674	0.188285	0.183637	0.187734	0.184693	0.177917	0.183549	0.177913	0.190478	0.186481
	CV003148	0.24582	0.186657	0.183739	0.170709	0.183364	0.187144	0.181817	0.175761	0.185453	0.179609	0.196607
	CV003156	0.12254	0.318119	0.305574	0.317177	0.300746	0.309882	0.322915	0.29896	0.319222	0.319534	0.307978
	CV003157	0.273939	0.168022	0.160407	0.16581	0.158987	0.164876	0.167402	0.166623	0.187002	0.14269	0.162745
	CV003158	0.270867	0.183117	0.189419	0.153023	0.207868	0.192801	0.18861	0.183619	0.177662	0.161169	0.187166
	CV003163	0.124547	0.178337	0.186948	0.207302	0.184715	0.197597	0.201352	0.18945	0.158914	0.1827	0.206298
	CV003166	0.180784	0.192529	0.196828	0.195124	0.195671	0.213109	0.194458	0.204135	0.197598	0.199464	0.201639
	CV003167	0.548246	0.362667	0.358594	0.354238	0.335284	0.328635	0.334074	0.34746	0.346588	0.357015	0.340209
	CV003170	0.254969	0.234479	0.221156	0.205773	0.218909	0.227633	0.222697	0.22513	0.217839	0.221292	0.229134
	CV003173	0.23385	0.173873	0.165325	0.15568	0.189669	0.180632	0.167128	0.169302	0.180192	0.178741	0.198479
	CV003301	0.392433	0.185299	0.197155	0.173901	0.175244	0.196896	0.178835	0.178784	0.187634	0.17286	0.199156
	CV003302	0.134862	0.232857	0.221552	0.247514	0.259392	0.223798	0.220496	0.242965	0.241152	0.22051	0.254477
	CV003307	-0.00676	0.156264	0.160512	0.156394	0.157965	0.154227	0.144355	0.182425	0.156457	0.1443	0.15923
	CV003324	0.200024	0.203951	0.208179	0.211459	0.211393	0.198942	0.207564	0.209524	0.196181	0.207936	0.215704
	CV003329	0.416921	0.17776	0.190677	0.190324	0.183017	0.184716	0.182554	0.190344	0.185158	0.186009	0.184408
	CV003337	0.146763	0.145901	0.139225	0.14299	0.145345	0.162122	0.141034	0.143968	0.161585	0.150294	0.148295
	CV003342	0.331983	0.284445	0.438298	0.417883	0.441761	0.426624	0.436882	0.46189	0.434476	0.28315	0.440515
	CV003344	0.849106	0.28141	0.308157	0.299095	0.295308	0.296777	0.306399	0.292988	0.304928	0.285434	0.298249
	CV003358	0.146408	0.233651	0.225129	0.222182	0.235334	0.22444	0.212686	0.232611	0.245131	0.242538	0.22305
	CV003375	0.0733	0.167207	0.181728	0.188281	0.177409	0.164027	0.186168	0.183625	0.178667	0.178225	0.178889
	CV003382	0.111114	0.200591	0.208258	0.184053	0.201841	0.214653	0.206201	0.211946	0.197836	0.205351	0.199849
	CV003387	0.0155	0.181537	0.18774	0.191822	0.184307	0.187664	0.200492	0.190011	0.196843	0.201396	0.157439
	CV003497	0.642059	0.218189	0.229361	0.22328	0.212972	0.225639	0.228274	0.215845	0.230391	0.222388	0.188282
	CV003515	0.331445	0.222291	0.23694	0.231648	0.241998	0.227881	0.236707	0.231477	0.231583	0.230307	0.219179
	CV003603	0.269349	0.135273	0.115294	0.116459	0.111364	0.196929	0.145074	0.128093	0.127612	0.140099	0.183223
	CV003614	-0.226141	0.183536	0.180111	0.184701	0.183248	0.189156	0.181141	0.180631	0.191371	0.190855	0.179607
	CV003616	0.0685	0.208204	0.216123	0.255018	0.213551	0.213447	0.21023	0.215001	0.20884	0.215517	0.208723
	CV003627	0.237075	0.190378	0.195417	0.16435	0.192053	0.18702	0.203936	0.17891	0.184188	0.185418	0.204833
	CV003629	0.216332	0.175223	0.179985	0.179702	0.174026	0.177894	0.173363	0.178041	0.175588	0.179278	0.173698
	CV003638	0.110555	0.209278	0.193274	0.205829	0.189264	0.195179	0.189962	0.186018	0.179372	0.206014	0.184953
	CV003738	0.267354	0.166234	0.165784	0.165889	0.164959	0.18848	0.171015	0.172724	0.167459	0.157203	0.172487
	CV003756	0.446708	0.304992	0.346281	0.331169	0.349024	0.33045	0.330937	0.342395	0.352569	0.347336	0.294664
	CV003760	0.366333	0.225221	0.255655	0.255722	0.260936	0.263591	0.248521	0.251641	0.248996	0.266076	0.256368
	CV003769	0.391472	0.257587	0.291902	0.263931	0.251785	0.267454	0.278284	0.270531	0.289576	0.255292	0.253441
	CV003773	0.0654	0.215638	0.223623	0.2201	0.21854	0.226483	0.224051	0.206259	0.216511	0.220772	0.221953
	CV003793	0.220266	0.209824	0.207728	0.205794	0.202758	0.209517	0.196418	0.20839	0.209426	0.204637	0.207715
	CV003843	-0.0679	0.193575	0.199562	0.198058	0.212444	0.19257	0.192637	0.19392	0.189775	0.176927	0.194339
	CV003860	0.0494	0.224021	0.219429	0.225099	0.228353	0.21068	0.225709	0.220863	0.232656	0.236789	0.22648
	CV003862	0.443176	0.167049	0.160641	0.154926	0.167564	0.163091	0.158865	0.158688	0.174255	0.161617	0.140048
	CV003863	0.261593	0.223955	0.238134	0.232853	0.217798	0.235486	0.233198	0.23569	0.235627	0.209454	0.220301
	CV003886	0.349496	0.394317	0.376851	0.385193	0.400009	0.393225	0.393722	0.388834	0.375516	0.391611	0.397695
	CV003898	0.207894	0.200878	0.183574	0.187933	0.167893	0.190738	0.187179	0.194578	0.190386	0.19165	0.191337
	CV004809	0.0253	0.17438	0.175877	0.176186	0.173821	0.165836	0.167596	0.178637	0.181502	0.181858	0.174967
	CV004816	0.371231	0.193284	0.173852	0.175721	0.192331	0.182841	0.192567	0.183351	0.182512	0.190967	0.182551
	CV004824	0.0628	0.258657	0.25889	0.260178	0.254668	0.250784	0.251426	0.262507	0.262224	0.249546	0.252615
	CV004826	0.0597	0.185025	0.190061	0.193871	0.174542	0.191489	0.184198	0.176388	0.181486	0.175846	0.185079
	CV004828	0.306536	0.186423	0.184301	0.176249	0.186561	0.17914	0.182025	0.177091	0.203829	0.182639	0.180302
	CV004830	0.312134	0.247985	0.245311	0.245509	0.250402	0.231716	0.244873	0.246915	0.230062	0.249053	0.246123
	CV004838	0.107141	0.223374	0.222091	0.231508	0.241277	0.224671	0.223073	0.221389	0.197729	0.22395	0.218401
	CV004845	0.134782	0.164046	0.158863	0.154448	0.147761	0.158074	0.157293	0.155577	0.155217	0.165571	0.161788
	CV004847	0.274053	0.17384	0.187275	0.184828	0.193286	0.168374	0.179044	0.175745	0.160522	0.166941	0.193543
	CV004868	0.29461	0.204292	0.228184	0.210226	0.230277	0.218587	0.210371	0.224062	0.223818	0.206424	0.226235
	CV004873	0.0909	0.145103	0.142363	0.154366	0.161982	0.163373	0.148817	0.159773	0.159713	0.148228	0.135409
	CV004879	0.410162	0.392528	0.377978	0.37781	0.339919	0.392064	0.406008	0.381126	0.381386	0.287645	0.366314
	CV004898	-0.0124	0.160158	0.182401	0.173558	0.185514	0.195293	0.192259	0.188771	0.185799	0.178928	0.175444
	CV004902	0.254214	0.26056	0.256016	0.258464	0.26057	0.237418	0.246961	0.249383	0.270683	0.26148	0.258221
	CV004910	0.0972	0.0841461	0.0714328	0.0769534	0.0826303	0.105696	0.098581	0.0976676	0.103115	0.0836039	0.0720245
	CV004920	0.191111	0.282569	0.285682	0.281824	0.289337	0.274568	0.289816	0.278627	0.304204	0.297011	0.283684
	CV004925	0.183844	0.228532	0.233512	0.20773	0.250128	0.25082	0.25115	0.256054	0.244936	0.259412	0.255992
	CV004940	0.183003	0.266732	0.247676	0.26181	0.256148	0.254928	0.237928	0.254905	0.259641	0.24607	0.258448
	CV004951	-0.130351	0.152086	0.163632	0.15427	0.158129	0.159315	0.161808	0.15527	0.160724	0.161578	0.155775
	CV005016	0.0865	0.206525	0.188571	0.194301	0.180079	0.198263	0.189082	0.193042	0.180547	0.200398	0.190176
	CV005069	0.401525	0.195369	0.182443	0.193532	0.188538	0.174022	0.183079	0.174889	0.188585	0.232906	0.161923
	CV005074	0.295897	0.140531	0.146272	0.153224	0.13217	0.145154	0.163856	0.160738	0.172639	0.142209	0.155571
	CV005075	0.131474	0.0963334	0.0854545	0.0882302	0.0921864	0.0919678	0.0971382	0.0918915	0.0919898	0.0892084	0.0970072
	CV005091	0.218856	0.178208	0.214542	0.174553	0.174435	0.205274	0.197138	0.209187	0.212675	0.185059	0.210969
	CV005097	0.334341	0.194479	0.191392	0.187942	0.190863	0.180732	0.189042	0.182945	0.188598	0.2078	0.183042
	CV005254	0.00907	0.264734	0.246833	0.247584	0.244712	0.238268	0.262199	0.243776	0.249999	0.25958	0.248407
	CV005256	0.0736	0.174687	0.172852	0.172027	0.178648	0.179919	0.181681	0.16747	0.186204	0.181267	0.176172
	CV005257	0.408975	0.271176	0.284245	0.27652	0.287674	0.265573	0.261274	0.267908	0.272406	0.272555	0.262396
	CV005259	0.1022	0.177635	0.175476	0.179504	0.180151	0.172286	0.18304	0.18836	0.182515	0.195691	0.180504
	CV005266	0.0637	0.17751	0.181109	0.174451	0.210481	0.178043	0.174819	0.178632	0.173724	0.180136	0.180436
	CV005272	0.0238	0.212462	0.206423	0.206412	0.20556	0.203407	0.203673	0.206334	0.213958	0.207272	0.203724
	CV005274	0.446193	0.196948	0.21343	0.192524	0.20351	0.216639	0.208439	0.213249	0.204508	0.196575	0.207648
	CV005379	0.177251	0.320422	0.309065	0.314745	0.336417	0.31871	0.321617	0.317839	0.305207	0.304944	0.315839
	CV005628	0.315623	0.325556	0.321579	0.317954	0.344904	0.320401	0.300376	0.319963	0.323031	0.331061	0.326499
	CV005660	0.17977	0.16663	0.154017	0.150948	0.156997	0.15833	0.151158	0.161732	0.172933	0.17004	0.133291
	CV005664	0.187573	0.173198	0.156214	0.167234	0.199839	0.168324	0.164253	0.154744	0.168431	0.166509	0.168009
	CV005667	0.364711	0.15003	0.150962	0.146224	0.129878	0.149646	0.14512	0.153006	0.145359	0.141154	0.133766
	CV005673	0.223964	0.245864	0.215958	0.225929	0.220658	0.247912	0.219751	0.220896	0.212296	0.215685	0.23794
	CV005677	-0.161909	0.167257	0.157628	0.16293	0.154245	0.177993	0.172721	0.16481	0.167518	0.162586	0.168018
	CV005682	0.287868	0.199151	0.222492	0.287792	0.323407	0.242432	0.222314	0.242819	0.228753	0.22561	0.233802
	CV005683	0.265514	0.221191	0.198424	0.193664	0.141138	0.196942	0.19353	0.203785	0.193057	0.196078	0.198728
	CV005691	0.383105	0.246064	0.223845	0.234871	0.273212	0.24555	0.243773	0.261869	0.245502	0.249514	0.243113
	CV005695	0.375988	0.264055	0.250199	0.25452	0.246453	0.258138	0.229473	0.253873	0.250158	0.253582	0.262062
	CV005696	0.106975	0.191251	0.210386	0.194581	0.208776	0.179507	0.183256	0.191892	0.184333	0.19768	0.205014
	CV005698	0.398271	0.343581	0.329352	0.335957	0.336008	0.33172	0.320779	0.328908	0.337915	0.322805	0.2309
	CV005700	0.304701	0.163897	0.160262	0.16214	0.162464	0.158178	0.15303	0.204639	0.164882	0.154346	0.163008
	CV005713	0.167582	0.123602	0.117255	0.138374	0.116769	0.123822	0.120326	0.128555	0.122373	0.125868	0.115932
	CV005714	0.37947	0.278012	0.279653	0.263828	0.265591	0.286123	0.272269	0.277069	0.277452	0.276709	0.285427
	CV005716	0.302993	0.270765	0.258506	0.259074	0.256906	0.256092	0.27511	0.243362	0.249971	0.261207	0.265651
	CV005730	0.280426	0.143788	0.161078	0.14646	0.159068	0.144277	0.197453	0.154205	0.154474	0.148319	0.154692
	CV005736	0.380113	0.192735	0.180661	0.190747	0.157472	0.201269	0.1824	0.189852	0.188091	0.194071	0.207342
	CV005740	0.134331	0.247479	0.24978	0.289644	0.249971	0.243284	0.26121	0.251573	0.2446	0.253607	0.264319
	CV005741	-0.0398	0.117342	0.119338	0.120124	0.123153	0.140454	0.100271	0.117585	0.0968521	0.146321	0.112841
	CV005769	0.427671	0.201454	0.200421	0.191482	0.20927	0.213652	0.182168	0.210301	0.201038	0.200528	0.207588
	CV005777	0.293529	0.204987	0.212445	0.20209	0.20716	0.208958	0.18739	0.195787	0.202094	0.194519	0.213311
	CV005844	0.240278	0.161982	0.162771	0.162057	0.166152	0.162004	0.157562	0.171135	0.172949	0.172018	0.16686
	CV005883	0.219245	0.180209	0.186515	0.185488	0.20714	0.193411	0.193006	0.186815	0.196647	0.20122	0.192862
	CV005897	0.0563	0.153994	0.142623	0.145265	0.134894	0.152261	0.124624	0.156273	0.139183	0.143233	0.123174
	CV005898	0.138375	0.206461	0.206723	0.202645	0.213106	0.209411	0.222846	0.200503	0.206456	0.209827	0.212873
	CV005914	-0.0343	0.219362	0.211116	0.216812	0.211207	0.214228	0.216693	0.212926	0.219382	0.217393	0.207615
	CV005919	0.485394	0.232532	0.244876	0.23603	0.237235	0.243519	0.283319	0.238129	0.246081	0.243545	0.253912
	CV005923	0.381824	0.20328	0.203098	0.199266	0.190362	0.203523	0.192412	0.197628	0.195598	0.190327	0.198354
	CV005930	0.0628	0.184493	0.201064	0.185958	0.196055	0.182114	0.193148	0.188427	0.194914	0.193303	0.194807
	CV005933	0.089	0.167245	0.171925	0.169396	0.163425	0.169668	0.180964	0.158492	0.164316	0.184203	0.177854
	CV005964	-0.092	0.288026	0.274241	0.256647	0.256035	0.267477	0.264646	0.270611	0.264098	0.249243	0.288215
	CV005968	0.584224	0.217074	0.225242	0.227216	0.212962	0.216424	0.224463	0.226108	0.231575	0.22207	0.213726
	CV005973	0.279761	0.200944	0.21229	0.218267	0.185431	0.211777	0.245387	0.211097	0.218827	0.222137	0.204467
	CV005976	0.135738	0.17352	0.188147	0.202767	0.191406	0.204877	0.189081	0.186195	0.195783	0.186873	0.190923
	CV005978	0.113946	0.305357	0.314572	0.302341	0.332467	0.294876	0.300402	0.288355	0.29574	0.246566	0.294351
	CV005979	0.41782	0.184018	0.187657	0.203566	0.15404	0.192742	0.200421	0.16835	0.18849	0.20518	0.190518
	CV005989	0.384676	0.25927	0.259829	0.249682	0.239612	0.261176	0.243099	0.250747	0.241653	0.233139	0.26156
	CV005990	0.279339	0.279857	0.277805	0.277465	0.281468	0.283392	0.279998	0.277686	0.278999	0.252067	0.291995
	CV005998	0.146904	0.29743	0.299361	0.285841	0.298851	0.286154	0.292822	0.294695	0.300067	0.293087	0.298711
	CV006003	0.132955	0.184872	0.185613	0.149505	0.171021	0.173956	0.157134	0.180981	0.18755	0.152784	0.182899
	CV006015	0.214905	0.152047	0.200309	0.2071	0.208252	0.197672	0.194421	0.193278	0.194441	0.195004	0.197365
	CV006017	-0.0902	0.235747	0.235909	0.216091	0.256656	0.225145	0.242134	0.236695	0.217693	0.229346	0.187282
	CV006030	0.216422	0.211852	0.21187	0.201395	0.20109	0.202314	0.210091	0.199333	0.213739	0.216053	0.207625
	CV006031	0.149163	0.176743	0.128424	0.196034	0.185987	0.1776	0.187435	0.184734	0.161785	0.180272	0.17314
	CV006044	0.180491	0.229375	0.232441	0.21863	0.232742	0.219125	0.221773	0.223716	0.219002	0.225584	0.232658
	CV006227	0.0586	0.174593	0.162428	0.173217	0.174867	0.156062	0.17152	0.172479	0.177944	0.168508	0.169195
	CV006228	0.0114	0.160559	0.172764	0.174659	0.164651	0.174351	0.182822	0.170278	0.174232	0.17432	0.157202
	CV006351	0.156164	0.134342	0.118605	0.134879	0.111535	0.123455	0.125852	0.122664	0.128482	0.182038	0.132904
	CV006367	0.256145	0.175234	0.175587	0.16329	0.165808	0.173751	0.175973	0.179174	0.181626	0.191011	0.202624
	CV006882	0.948532	0.134024	0.147162	0.139326	0.134248	0.150203	0.141273	0.140009	0.142493	0.159402	0.15172
	CV007003	0.0756	0.158389	0.173193	0.17033	0.16898	0.17221	0.163184	0.157185	0.178379	0.167384	0.180562
	CV007011	0.181193	0.181566	0.198399	0.185402	0.17647	0.186343	0.182688	0.193552	0.183427	0.196824	0.201502
	CV007045	0.290683	0.18694	0.180156	0.182027	0.185236	0.183105	0.186169	0.187558	0.186227	0.181889	0.183604
	CV007049	0.203572	0.180162	0.172217	0.208688	0.210598	0.214716	0.213379	0.221571	0.210181	0.206816	0.214231
	CV007253	0.0846	0.212256	0.201264	0.212869	0.184463	0.213269	0.21275	0.205156	0.213585	0.217351	0.217265
	CV007438	0.292397	0.351288	0.352511	0.32724	0.313302	0.323816	0.334657	0.314196	0.329374	0.331938	0.356158
	CV007444	0.178517	0.287097	0.292803	0.284936	0.31465	0.286102	0.248103	0.283551	0.297248	0.279016	0.293922
	CV007454	0.0957095	0.314612	0.309897	0.305465	0.328626	0.309293	0.316323	0.301691	0.3168	0.318167	0.321845
	CV007485	0.214447	0.242866	0.293212	0.263479	0.295402	0.271865	0.273882	0.264504	0.274384	0.261124	0.279659
	CV007498	0.519299	0.323522	0.30651	0.308344	0.314694	0.301225	0.30378	0.30041	0.301684	0.30224	0.243689
	CV007655	0.199174	0.187285	0.189195	0.20267	0.205016	0.197235	0.194438	0.184262	0.177285	0.213078	0.168064
	CV007656	0.267991	0.107301	0.0952006	0.126041	0.0782204	0.109998	0.103379	0.0974675	0.114227	0.100129	0.0986289
	CV007819	0.401019	0.224774	0.204652	0.219864	0.238698	0.220518	0.216508	0.222056	0.222279	0.22493	0.232609
	CV007983	0.191464	0.188989	0.184191	0.208721	0.203249	0.195017	0.203651	0.208992	0.205398	0.178824	0.195876
	CV007984	0.263942	0.183017	0.186846	0.190691	0.175701	0.178469	0.19862	0.187985	0.186573	0.184959	0.187073
	CV007985	0.165071	0.168101	0.169846	0.166401	0.165642	0.159518	0.146579	0.162438	0.160675	0.120157	0.140371
	CV007991	0.302776	0.215292	0.231695	0.213973	0.202746	0.219916	0.210461	0.219678	0.221253	0.211765	0.220313
	CV007997	0.11453	0.250578	0.232217	0.246719	0.226102	0.237244	0.242279	0.244948	0.243033	0.239683	0.239109
	CV008015	-0.0325	0.241362	0.24216	0.240572	0.229221	0.243331	0.245714	0.243816	0.243086	0.252482	0.240624
	CV008023	0.125206	0.201494	0.204534	0.202737	0.217275	0.218258	0.206622	0.200277	0.201744	0.211672	0.213837
	CV008068	0.229474	0.175896	0.167562	0.162092	0.170111	0.175229	0.171872	0.173764	0.160425	0.166342	0.18064
	CV008270	0.233434	0.137924	0.117102	0.152499	0.142411	0.15709	0.149828	0.143142	0.137772	0.138942	0.149258
	CV009544	0.0746	0.179033	0.189007	0.191394	0.186399	0.186318	0.197724	0.192714	0.187032	0.179394	0.187896
	CV009695	0.293651	0.15909	0.165942	0.154206	0.160888	0.143172	0.181656	0.149026	0.173003	0.181356	0.168636
	CV009760	0.0379	0.202714	0.176279	0.190111	0.206822	0.178264	0.174645	0.193242	0.164831	0.147879	0.20472
	CV010531	0.0557	0.178034	0.184251	0.189324	0.191724	0.187213	0.184805	0.201022	0.185912	0.190916	0.173018
	CV010570	0.167581	0.144017	0.147572	0.160222	0.112099	0.13823	0.139847	0.147494	0.152557	0.150405	0.153592
	CV010738	0.162075	0.199938	0.196624	0.198419	0.201153	0.19819	0.217338	0.202412	0.194115	0.196035	0.199985
	CV010780	-0.0395	0.122523	0.106204	0.102789	0.121585	0.122887	0.110473	0.0973604	0.113846	0.108363	0.10769
	CV012549	0.269863	0.233334	0.219257	0.212674	0.20418	0.199432	0.216707	0.205765	0.204083	0.204093	0.203675
	CV012559	0.160775	0.151926	0.189246	0.194155	0.193013	0.19718	0.159009	0.186532	0.193574	0.166113	0.187541
	CV013229	0.426623	0.268054	0.278285	0.293066	0.278338	0.279336	0.250836	0.279817	0.272933	0.28009	0.274825
	CV013254	0.0644	0.270185	0.261946	0.270716	0.276024	0.253431	0.256407	0.271566	0.253574	0.262723	0.260525
	CV013255	0.251833	0.244004	0.245764	0.246236	0.24783	0.24815	0.251202	0.245379	0.239591	0.232871	0.238101
	CV013267	0.690773	0.301615	0.308374	0.305691	0.305665	0.29434	0.30818	0.307017	0.301078	0.275331	0.311376
	CV013339	0.0426	0.247367	0.249925	0.248918	0.240271	0.251262	0.289107	0.260036	0.253275	0.25573	0.251079
	CV013405	0.271503	0.210004	0.210101	0.208547	0.201385	0.215592	0.204679	0.19429	0.2096	0.210915	0.208637
	CV014097	-0.096	0.203818	0.187507	0.19261	0.19377	0.188222	0.183833	0.207883	0.197926	0.199994	0.194524
	CV014311	0.450945	0.189212	0.21205	0.18705	0.191171	0.194847	0.209512	0.18065	0.197909	0.180184	0.189267
	CV014313	0.302513	0.209488	0.214888	0.215319	0.227977	0.220369	0.212441	0.235043	0.203397	0.199493	0.206181
	CV015917	0.0451	0.186574	0.190448	0.192164	0.163866	0.195384	0.187909	0.179913	0.18432	0.179781	0.188888
	CV016188	0.140124	0.199953	0.204749	0.207782	0.204117	0.212725	0.20331	0.20482	0.210993	0.208174	0.205497
	CV016813	0.386696	0.155955	0.158944	0.160145	0.155732	0.151016	0.161631	0.151119	0.169815	0.154978	0.154469
	CV016817	0.130957	0.14306	0.193093	0.151689	0.138121	0.195983	0.144771	0.14111	0.194313	0.138896	0.141513
	CV017052	0.0372	0.179002	0.182017	0.163666	0.157613	0.172341	0.166642	0.173295	0.171698	0.159981	0.167398
	CV017273	0.0437	0.204681	0.204849	0.180615	0.210074	0.205942	0.189334	0.211934	0.201664	0.203351	0.200717
	CV017278	0.146687	0.156891	0.15933	0.156764	0.161985	0.160147	0.163351	0.159612	0.159828	0.15809	0.15981
	CV017393	0.134522	0.175095	0.183467	0.168802	0.175835	0.184283	0.178876	0.165867	0.16228	0.178506	0.172369
	CV017417	0.101214	0.192272	0.201267	0.196391	0.171926	0.192554	0.183892	0.197187	0.190092	0.186436	0.201236
	CV017446	0.194476	0.1734	0.175761	0.170739	0.153946	0.178555	0.156394	0.168423	0.163149	0.16038	0.167453
	CV018256	-0.149133	0.246312	0.251477	0.241259	0.240261	0.248419	0.237904	0.254776	0.24147	0.195773	0.245257
	CV018714	0.627501	0.218649	0.24332	0.250344	0.23448	0.240739	0.245063	0.252515	0.234008	0.243832	0.243144
	CV018838	0.0366	0.204789	0.206266	0.214634	0.199864	0.21044	0.19772	0.205476	0.198159	0.203426	0.209239
	CV018915	0.120022	0.24973	0.225535	0.23547	0.229021	0.215036	0.236264	0.253784	0.231286	0.232633	0.233278
	CV019755	0.408618	0.226192	0.211024	0.216083	0.22381	0.221608	0.225634	0.228703	0.214747	0.221595	0.200328
	CV019813	0.128209	0.260384	0.255852	0.2542	0.251158	0.255295	0.258025	0.247539	0.252009	0.249349	0.252699
	CV019822	0.209165	0.297923	0.315926	0.291577	0.317177	0.302993	0.289441	0.309991	0.311016	0.311089	0.321697
	CV019849	0.252438	0.28331	0.298799	0.282526	0.270978	0.28847	0.291176	0.289553	0.289363	0.298247	0.284461
	CV019863	0.290011	0.286688	0.25029	0.295779	0.274901	0.280646	0.287452	0.281922	0.275987	0.285444	0.277484
	CV019947	0.0994	0.150846	0.162204	0.161318	0.171106	0.170547	0.173856	0.16495	0.150051	0.163414	0.133127
	CV020975	0.0227	0.311393	0.313636	0.303273	0.310457	0.301297	0.280112	0.29697	0.31188	0.29542	0.29324
	CV021510	-0.0466	0.175509	0.168388	0.160221	0.183763	0.187196	0.192957	0.177579	0.176799	0.190508	0.178964
	CV021643	0.338402	0.180264	0.170957	0.186023	0.173517	0.185304	0.176756	0.184893	0.165752	0.18238	0.170455
	CV021664	-0.114891	0.180843	0.181525	0.185686	0.187018	0.177286	0.183286	0.189861	0.183753	0.177774	0.185516
	CV021721	0.244124	0.182138	0.158968	0.158187	0.185682	0.166881	0.170235	0.176203	0.183495	0.160976	0.184994
	CV021747	0.299605	0.175598	0.19102	0.189561	0.179198	0.20354	0.170834	0.16504	0.197882	0.185081	0.157682
	CV021749	0.282418	0.158916	0.138209	0.146079	0.136586	0.156804	0.172168	0.13784	0.137794	0.106683	0.116479
	CV022084	0.128747	0.211665	0.220653	0.223488	0.205496	0.205085	0.206371	0.209071	0.212834	0.209597	0.205842
	CV022952	-0.0604	0.175444	0.159366	0.18001	0.169858	0.184762	0.216196	0.17046	0.170162	0.178984	0.161437
	CV022985	0.131613	0.271511	0.268264	0.274334	0.270565	0.26989	0.270557	0.265011	0.279908	0.270016	0.274801
	CV022986	0.170871	0.22317	0.219343	0.225168	0.237533	0.223062	0.228447	0.221531	0.240886	0.220042	0.201781
	CV022987	0.278744	0.141615	0.164401	0.149551	0.160257	0.15284	0.137281	0.141215	0.143602	0.146415	0.141043
	CV023126	0.194939	0.2355	0.191601	0.197587	0.188763	0.16778	0.188216	0.186151	0.195888	0.185505	0.180633
	CV023273	0.472354	0.179241	0.176802	0.18547	0.17349	0.187686	0.179219	0.173292	0.18881	0.157185	0.162305
	CV023297	0.0169	0.22157	0.188565	0.182606	0.183107	0.187234	0.203287	0.204791	0.194939	0.193201	0.166138
	CV023600	0.112838	0.199343	0.200777	0.192989	0.20299	0.198394	0.200553	0.196446	0.196107	0.203226	0.197607
	CV023663	0.357132	0.209477	0.214357	0.195377	0.197107	0.20873	0.210078	0.211933	0.214312	0.209025	0.199463
	CV024026	0.33153	0.17766	0.184609	0.200171	0.190213	0.1967	0.202774	0.195687	0.209097	0.183199	0.192585
	CV024279	0.33321	0.233301	0.230978	0.233589	0.251797	0.235878	0.228706	0.240984	0.23225	0.230448	0.234735
	CV025005	-0.0181	0.227208	0.23287	0.241416	0.249004	0.237331	0.240321	0.235124	0.230945	0.235755	0.231406

## Sheet: 7alpha_gpblup
unitless	CV	y	Rep1	Rep2	Rep3	Rep4	Rep5	Rep6	Rep7	Rep8	Rep9	Rep10	Rep1	Rep2	Rep3	Rep4	Rep5	Rep6	Rep7	Rep8	Rep9	Rep10	AVE	SE
7alpha_gpblup	CV002332	0.230623	0.150752	0.151194	0.112636	0.110788	0.156315	0.141187	0.152588	0.152344	0.144735	0.124926	0.152626	0.181848	0.178534	0.166859	0.190247	0.149992	0.212848	0.203698	0.175522	0.172743	0.178492	0.00601966
	CV002346	0.311202	0.221599	0.215796	0.222991	0.213642	0.205362	0.235821	0.232144	0.224923	0.220517	0.225365
	CV002353	0.245161	0.22896	0.244297	0.247069	0.247682	0.248964	0.182121	0.233689	0.187199	0.225467	0.228983
	CV002358	0.16924	0.167214	0.171243	0.1489	0.155585	0.157663	0.156608	0.148714	0.155938	0.170604	0.181355
	CV002361	0.19191	0.159278	0.181449	0.188474	0.174699	0.188706	0.179135	0.167469	0.165209	0.177316	0.179994
	CV002365	0.328248	0.326381	0.305006	0.342863	0.355815	0.351653	0.317962	0.353432	0.33916	0.327747	0.339013
	CV002372	0.224758	0.242246	0.239895	0.237713	0.222894	0.2523	0.265464	0.243256	0.221036	0.242694	0.253128
	CV002375	0.219125	0.0152691	0.00427415	-0.00197967	0.0825994	0.0220929	0.00593936	0.0113186	0.0120875	0.0135013	0.0440162
	CV002378	0.17943	0.141321	0.160597	0.157255	0.146625	0.152093	0.147649	0.141708	0.144416	0.171062	0.165895
	CV002384	0.221865	0.157151	0.118924	0.11056	0.130136	0.108885	0.124596	0.11834	0.126368	0.099482	0.090179
	CV002387	0.0263	0.203057	0.196005	0.18096	0.193077	0.16463	0.188924	0.186211	0.195982	0.209665	0.168795
	CV002392	0.29725	0.0638621	0.0568494	0.0596672	0.0566845	0.0927676	0.0581902	0.0576972	0.0660836	0.058132	0.0684391
	CV002395	0.274591	0.209307	0.2222	0.222811	0.206513	0.209763	0.230496	0.232215	0.213021	0.218098	0.214406
	CV002539	0.235322	0.139904	0.149554	0.146783	0.151802	0.158828	0.115646	0.14919	0.147982	0.163827	0.166123
	CV002543	0.205524	0.218337	0.221072	0.269756	0.209709	0.308499	0.215885	0.22475	0.218012	0.297765	0.225422
	CV002545	0.221932	0.211618	0.229224	0.224691	0.219563	0.195304	0.209901	0.225932	0.2231	0.220654	0.206896
	CV002549	0.121516	0.221674	0.206113	0.165394	0.209544	0.196908	0.224301	0.213066	0.222065	0.212949	0.20701
	CV002556	0.146381	0.268966	0.233543	0.274941	0.236726	0.233864	0.267489	0.240118	0.264511	0.254829	0.241103
	CV002570	0.345327	0.363991	0.381084	0.382606	0.387188	0.346758	0.336276	0.392545	0.386734	0.406679	0.335277
	CV002793	0.0596	0.236907	0.273738	0.2653	0.233532	0.231499	0.22477	0.235993	0.234886	0.261087	0.227931
	CV002807	0.0967	0.195176	0.20351	0.206397	0.178388	0.196026	0.185148	0.184675	0.191714	0.207648	0.200477
	CV002809	0.139156	0.255154	0.239926	0.292366	0.270392	0.281109	0.273826	0.258714	0.264234	0.246975	0.268537
	CV002836	0.211042	0.195791	0.192117	0.201668	0.172432	0.202465	0.188207	0.189019	0.189379	0.199772	0.183259
	CV002837	0.341735	0.243788	0.227045	0.24275	0.222161	0.221219	0.221077	0.203015	0.220704	0.228447	0.244868
	CV002991	0.191743	0.214115	0.240815	0.202276	0.219419	0.192295	0.249516	0.223593	0.227602	0.229831	0.22264
	CV002993	0.44476	0.191831	0.18265	0.199035	0.171554	0.196684	0.195264	0.192164	0.221304	0.185814	0.197819
	CV003001	0.0686	0.24058	0.265605	0.220536	0.265476	0.243594	0.261678	0.255537	0.250425	0.236508	0.260243
	CV003008	0.173378	0.229993	0.216084	0.199242	0.20379	0.213253	0.257039	0.252583	0.22645	0.201538	0.226214
	CV003026	0.281949	0.325425	0.273358	0.193302	0.272299	0.258663	0.262346	0.263564	0.267974	0.278665	0.259559
	CV003032	0.234899	0.190032	0.181993	0.190364	0.152044	0.18167	0.185552	0.194845	0.183789	0.133718	0.191284
	CV003041	0.361164	0.161506	0.17086	0.168865	0.137448	0.154546	0.14837	0.143103	0.154859	0.148023	0.166676
	CV003045	0.2708	0.180257	0.171603	0.168708	0.185494	0.169777	0.179574	0.184556	0.178849	0.186141	0.178683
	CV003148	0.24582	0.209742	0.20365	0.194303	0.223804	0.217658	0.213429	0.199999	0.226633	0.200803	0.207616
	CV003156	0.12254	0.337611	0.316869	0.330313	0.310437	0.337126	0.34867	0.320367	0.333075	0.325894	0.324849
	CV003157	0.273939	0.19155	0.173492	0.186253	0.169888	0.179219	0.200337	0.186861	0.210152	0.162318	0.161828
	CV003158	0.270867	0.148136	0.139576	0.14581	0.18017	0.176089	0.155763	0.171539	0.144552	0.149976	0.154136
	CV003163	0.124547	0.21096	0.21519	0.230119	0.217408	0.245871	0.222304	0.213994	0.145046	0.213808	0.227343
	CV003166	0.180784	0.178616	0.181462	0.186149	0.184846	0.194389	0.184507	0.182633	0.195535	0.19621	0.185901
	CV003167	0.548246	0.380816	0.374902	0.369054	0.344419	0.327071	0.360638	0.355546	0.354579	0.36567	0.358944
	CV003170	0.254969	0.214051	0.204899	0.18489	0.221602	0.209546	0.207295	0.201997	0.204303	0.207027	0.210617
	CV003173	0.23385	0.189516	0.153436	0.16902	0.185741	0.16247	0.177122	0.176715	0.180566	0.178404	0.186135
	CV003301	0.392433	0.186355	0.179338	0.172442	0.172486	0.186963	0.172564	0.175749	0.172772	0.18385	0.194017
	CV003302	0.134862	0.186934	0.171125	0.183746	0.215821	0.173666	0.154518	0.197187	0.189328	0.162939	0.236398
	CV003307	-0.00676	0.136777	0.131501	0.140862	0.122032	0.12747	0.108114	0.152014	0.133296	0.123056	0.130019
	CV003324	0.200024	0.172237	0.174529	0.185758	0.180169	0.143073	0.171611	0.168216	0.176767	0.173324	0.176707
	CV003329	0.416921	0.186831	0.218441	0.207533	0.205819	0.216276	0.202425	0.219701	0.200255	0.195726	0.217784
	CV003337	0.146763	0.141842	0.117455	0.128397	0.122954	0.153942	0.128708	0.133778	0.141249	0.141726	0.146266
	CV003342	0.331983	0.300185	0.489523	0.456531	0.478181	0.46138	0.478065	0.498939	0.475469	0.294139	0.483593
	CV003344	0.849106	0.30671	0.33732	0.336907	0.311439	0.342163	0.32768	0.342471	0.33864	0.312257	0.334344
	CV003358	0.146408	0.221417	0.20198	0.228514	0.224194	0.201919	0.188229	0.200997	0.214637	0.229927	0.197122
	CV003375	0.0733	0.160789	0.133898	0.17355	0.152221	0.127457	0.163352	0.143022	0.157353	0.134798	0.152687
	CV003382	0.111114	0.250607	0.227034	0.18671	0.213368	0.244239	0.218607	0.227166	0.214709	0.214866	0.217306
	CV003387	0.0155	0.213275	0.209829	0.20718	0.208617	0.216824	0.24869	0.210437	0.208228	0.236828	0.194397
	CV003497	0.642059	0.348255	0.358851	0.305295	0.338231	0.33947	0.315278	0.324776	0.335189	0.311977	0.280361
	CV003515	0.331445	0.273086	0.275775	0.258407	0.255509	0.28207	0.266003	0.243275	0.27091	0.244658	0.239218
	CV003603	0.269349	0.127769	0.0875244	0.121911	0.101612	0.181774	0.126302	0.11332	0.100719	0.121532	0.167418
	CV003614	-0.226141	0.247577	0.232088	0.249415	0.243327	0.24117	0.248006	0.254537	0.231631	0.232673	0.236527
	CV003616	0.0685	0.16282	0.183562	0.227845	0.173111	0.172937	0.165516	0.148279	0.155147	0.201613	0.170692
	CV003627	0.237075	0.228655	0.240214	0.187713	0.209962	0.222398	0.260796	0.225611	0.218951	0.246448	0.221728
	CV003629	0.216332	0.179918	0.182716	0.17921	0.175936	0.177048	0.18043	0.168284	0.175549	0.169317	0.147789
	CV003638	0.110555	0.277166	0.241205	0.255433	0.256881	0.239984	0.254755	0.244048	0.223665	0.250439	0.224344
	CV003738	0.267354	0.170613	0.177748	0.178458	0.179045	0.182711	0.184132	0.176695	0.16568	0.160944	0.18048
	CV003756	0.446708	0.322781	0.370389	0.349227	0.374856	0.350407	0.354531	0.358061	0.378381	0.358529	0.30867
	CV003760	0.366333	0.196267	0.234055	0.24308	0.239349	0.233751	0.235182	0.23039	0.227641	0.244116	0.22404
	CV003769	0.391472	0.305784	0.346564	0.309491	0.291819	0.317799	0.340471	0.322559	0.351599	0.296636	0.313902
	CV003773	0.0654	0.226136	0.224028	0.218901	0.223106	0.228782	0.231109	0.202605	0.225185	0.224107	0.241535
	CV003793	0.220266	0.233215	0.23093	0.237335	0.229617	0.249203	0.237021	0.244269	0.241779	0.240992	0.245172
	CV003843	-0.0679	0.160125	0.162443	0.166262	0.188217	0.161295	0.177401	0.158596	0.150872	0.137569	0.160078
	CV003860	0.0494	0.221715	0.18361	0.191682	0.197443	0.184573	0.202818	0.211755	0.198527	0.199529	0.190313
	CV003862	0.443176	0.143244	0.141329	0.132903	0.115343	0.128666	0.107644	0.118825	0.136389	0.133343	0.127978
	CV003863	0.261593	0.200735	0.234715	0.237185	0.214119	0.241341	0.225621	0.245732	0.244983	0.195156	0.211317
	CV003886	0.349496	0.417027	0.421514	0.40792	0.424766	0.432648	0.425321	0.420034	0.397211	0.417253	0.400702
	CV003898	0.207894	0.176258	0.172552	0.175159	0.157928	0.185074	0.172114	0.181906	0.185024	0.180951	0.175598
	CV004809	0.0253	0.223486	0.202911	0.197846	0.199416	0.20217	0.209581	0.221181	0.209066	0.20632	0.194095
	CV004816	0.371231	0.266857	0.247621	0.243576	0.259997	0.256279	0.279704	0.268682	0.26615	0.26022	0.252071
	CV004824	0.0628	0.198116	0.197359	0.218197	0.210535	0.198103	0.186797	0.212848	0.209979	0.19319	0.19433
	CV004826	0.0597	0.163895	0.17665	0.172991	0.163972	0.183517	0.179064	0.180462	0.165341	0.14887	0.169234
	CV004828	0.306536	0.168816	0.18306	0.175952	0.178661	0.178733	0.171465	0.174846	0.207549	0.168088	0.161989
	CV004830	0.312134	0.247447	0.198814	0.258325	0.25304	0.192196	0.238473	0.226585	0.25218	0.260672	0.250652
	CV004838	0.107141	0.247103	0.239208	0.238495	0.262395	0.239751	0.238798	0.246032	0.217445	0.238101	0.221085
	CV004845	0.134782	0.15416	0.163471	0.13868	0.123919	0.137089	0.145278	0.143623	0.144631	0.162235	0.154528
	CV004847	0.274053	0.221204	0.222112	0.206465	0.221069	0.193622	0.206573	0.206989	0.176909	0.18114	0.23867
	CV004868	0.29461	0.200282	0.224458	0.208404	0.207031	0.221073	0.213178	0.230841	0.225224	0.199629	0.22155
	CV004873	0.0909	0.145067	0.127502	0.142553	0.149898	0.152394	0.12796	0.156949	0.170043	0.140405	0.124356
	CV004879	0.410162	0.416572	0.402683	0.411894	0.35233	0.412568	0.425659	0.394942	0.395784	0.324653	0.372135
	CV004898	-0.0124	0.177457	0.213088	0.184715	0.211451	0.221178	0.239666	0.212155	0.213026	0.215354	0.198063
	CV004902	0.254214	0.230228	0.243565	0.251038	0.24557	0.210375	0.22997	0.22429	0.262078	0.24943	0.246355
	CV004910	0.0972	0.0290668	0.0132378	0.0345002	0.0247853	0.0596427	0.066685	0.0629785	0.0394583	0.0416803	0.0219996
	CV004920	0.191111	0.320216	0.287103	0.324516	0.32165	0.304691	0.316458	0.309005	0.325482	0.297577	0.302742
	CV004925	0.183844	0.25584	0.236609	0.122829	0.256027	0.255043	0.266855	0.254028	0.260624	0.242695	0.25125
	CV004940	0.183003	0.256002	0.250015	0.237074	0.251314	0.249733	0.227386	0.221935	0.236124	0.24337	0.241393
	CV004951	-0.130351	0.128752	0.145063	0.12694	0.130754	0.0953666	0.136453	0.127108	0.112324	0.139042	0.122897
	CV005016	0.0865	0.204934	0.184519	0.199359	0.189161	0.21407	0.194555	0.191751	0.203961	0.205672	0.197894
	CV005069	0.401525	0.190841	0.169278	0.189135	0.182809	0.178449	0.181708	0.178695	0.185616	0.225907	0.167001
	CV005074	0.295897	0.149892	0.140096	0.144916	0.124088	0.143689	0.140055	0.154456	0.169933	0.140295	0.152066
	CV005075	0.131474	0.110035	0.0841618	0.0958004	0.10338	0.100077	0.102341	0.0977405	0.111746	0.0996806	0.113449
	CV005091	0.218856	0.171262	0.236454	0.21124	0.170754	0.239306	0.231503	0.224789	0.245292	0.217474	0.242935
	CV005097	0.334341	0.14116	0.144641	0.158854	0.158536	0.130008	0.173466	0.156599	0.142033	0.184892	0.149006
	CV005254	0.00907	0.277441	0.276571	0.269363	0.249608	0.247732	0.265906	0.246926	0.26584	0.239561	0.265132
	CV005256	0.0736	0.159257	0.172283	0.171253	0.170275	0.162223	0.161559	0.155547	0.178598	0.166498	0.173733
	CV005257	0.408975	0.282342	0.299585	0.284489	0.320606	0.289781	0.247706	0.294673	0.290484	0.260961	0.280947
	CV005259	0.1022	0.159945	0.177926	0.158517	0.15133	0.145593	0.165398	0.164891	0.17934	0.170366	0.151184
	CV005266	0.0637	0.186926	0.183883	0.194382	0.213099	0.178135	0.169964	0.186075	0.166407	0.207875	0.193706
	CV005272	0.0238	0.212422	0.211301	0.224459	0.218083	0.189799	0.21293	0.21285	0.217625	0.216019	0.20165
	CV005274	0.446193	0.207318	0.204133	0.210703	0.213527	0.227019	0.221172	0.241812	0.226649	0.223932	0.21191
	CV005379	0.177251	0.324654	0.31142	0.313288	0.322973	0.320506	0.317052	0.318253	0.319513	0.311829	0.318515
	CV005628	0.315623	0.35457	0.340834	0.33284	0.369157	0.362941	0.357951	0.348342	0.347852	0.371214	0.340175
	CV005660	0.17977	0.145569	0.140346	0.149233	0.139054	0.16968	0.148235	0.168094	0.168059	0.161783	0.1085
	CV005664	0.187573	0.152799	0.141403	0.150888	0.18184	0.147362	0.149026	0.126706	0.174554	0.156289	0.148717
	CV005667	0.364711	0.132018	0.136381	0.117323	0.0989227	0.130814	0.121476	0.139919	0.119963	0.117072	0.102608
	CV005673	0.223964	0.285283	0.229898	0.21359	0.233125	0.249387	0.208761	0.219425	0.200889	0.219402	0.258019
	CV005677	-0.161909	0.12468	0.0999432	0.110361	0.102733	0.118691	0.122911	0.100745	0.0788259	0.122941	0.104692
	CV005682	0.287868	0.147576	0.185064	0.284737	0.280293	0.222682	0.170796	0.197671	0.171128	0.18038	0.196435
	CV005683	0.265514	0.248482	0.228235	0.214426	0.152067	0.21983	0.205611	0.228059	0.212492	0.214359	0.230514
	CV005691	0.383105	0.252896	0.244388	0.22649	0.282904	0.238362	0.239656	0.266445	0.257394	0.241109	0.247285
	CV005695	0.375988	0.317929	0.306238	0.300103	0.312639	0.308989	0.260548	0.316461	0.303133	0.305216	0.314295
	CV005696	0.106975	0.419564	0.461889	0.401592	0.376082	0.400303	0.415219	0.400669	0.425615	0.407756	0.398951
	CV005698	0.398271	0.369745	0.35811	0.354598	0.359192	0.353245	0.350797	0.358957	0.360312	0.339385	0.250885
	CV005700	0.304701	0.183906	0.183326	0.175147	0.171589	0.201517	0.170562	0.223243	0.198402	0.185976	0.17494
	CV005713	0.167582	0.123957	0.148	0.143498	0.13365	0.143949	0.117995	0.155563	0.127956	0.12651	0.118682
	CV005714	0.37947	0.286789	0.288157	0.21474	0.201247	0.290111	0.27447	0.294075	0.275812	0.279439	0.283638
	CV005716	0.302993	0.290143	0.277816	0.280351	0.271415	0.282138	0.276364	0.276878	0.284769	0.285741	0.312685
	CV005730	0.280426	0.141629	0.154469	0.133062	0.154351	0.130241	0.199249	0.144109	0.136517	0.139512	0.144096
	CV005736	0.380113	0.206602	0.202407	0.193177	0.165957	0.21368	0.196278	0.199711	0.204012	0.193066	0.214381
	CV005740	0.134331	0.26432	0.250039	0.289997	0.266408	0.253472	0.273856	0.256218	0.258622	0.259194	0.274082
	CV005741	-0.0398	0.0871813	0.0934358	0.0879094	0.0924135	0.140481	0.043197	0.088207	0.0724574	0.116851	0.0907443
	CV005769	0.427671	0.159297	0.174704	0.163967	0.177656	0.147302	0.142276	0.16079	0.157178	0.149414	0.155966
	CV005777	0.293529	0.153251	0.159197	0.137764	0.154987	0.11399	0.114239	0.155707	0.141296	0.138547	0.1579
	CV005844	0.240278	0.154547	0.173061	0.159672	0.163816	0.153527	0.157771	0.154645	0.156572	0.1892	0.163853
	CV005883	0.219245	0.175462	0.184108	0.165664	0.203777	0.168654	0.161584	0.169305	0.187967	0.185462	0.193907
	CV005897	0.0563	0.15792	0.126405	0.121954	0.126727	0.145016	0.106499	0.147026	0.136478	0.1106	0.121522
	CV005898	0.138375	0.172259	0.177619	0.166352	0.167704	0.166866	0.179225	0.158323	0.17355	0.160574	0.164341
	CV005914	-0.0343	0.2425	0.233692	0.23685	0.216175	0.236402	0.225542	0.217928	0.257178	0.220792	0.231519
	CV005919	0.485394	0.285938	0.29513	0.266027	0.272473	0.296098	0.297886	0.275391	0.272279	0.295507	0.28835
	CV005923	0.381824	0.26172	0.273772	0.240565	0.257423	0.271453	0.225641	0.22152	0.256326	0.215405	0.247576
	CV005930	0.0628	0.174004	0.180858	0.156958	0.191986	0.175963	0.181546	0.182955	0.182177	0.181646	0.183169
	CV005933	0.089	0.177014	0.181725	0.177115	0.16204	0.150734	0.197846	0.147469	0.163937	0.195708	0.174959
	CV005964	-0.092	0.409701	0.425644	0.367748	0.367398	0.389066	0.373273	0.374782	0.384215	0.376044	0.382061
	CV005968	0.584224	0.139856	0.160994	0.152267	0.151952	0.157596	0.143757	0.158322	0.168114	0.134402	0.157948
	CV005973	0.279761	0.191106	0.190188	0.209592	0.18297	0.205988	0.246872	0.198825	0.204208	0.239987	0.192963
	CV005976	0.135738	0.214043	0.223552	0.24285	0.228646	0.218043	0.19059	0.199594	0.202097	0.212761	0.207449
	CV005978	0.113946	0.325884	0.323209	0.323905	0.339187	0.327561	0.322321	0.307898	0.334187	0.280533	0.322869
	CV005979	0.41782	0.145432	0.156024	0.154926	0.124737	0.156729	0.150784	0.135782	0.126316	0.172272	0.153956
	CV005989	0.384676	0.252305	0.251263	0.231078	0.230367	0.241176	0.220046	0.216012	0.22035	0.225949	0.243343
	CV005990	0.279339	0.317371	0.319449	0.330537	0.335819	0.330812	0.32026	0.320445	0.321341	0.293824	0.351323
	CV005998	0.146904	0.283902	0.274861	0.279522	0.273653	0.256162	0.276857	0.28146	0.293582	0.276775	0.279638
	CV006003	0.132955	0.146651	0.169818	0.120618	0.145025	0.149103	0.134304	0.146356	0.169252	0.121741	0.145865
	CV006015	0.214905	0.162563	0.254588	0.242497	0.254409	0.230447	0.24148	0.232725	0.246755	0.241301	0.25244
	CV006017	-0.0902	0.237936	0.239904	0.194999	0.252622	0.230167	0.243114	0.219887	0.197862	0.22139	0.186743
	CV006030	0.216422	0.20818	0.175217	0.196238	0.172547	0.165741	0.195512	0.185063	0.196481	0.197209	0.192468
	CV006031	0.149163	0.238414	0.180014	0.263391	0.239066	0.238464	0.240282	0.240475	0.237563	0.25075	0.218682
	CV006044	0.180491	0.192228	0.187852	0.201227	0.203368	0.162983	0.206537	0.216015	0.208061	0.202161	0.219968
	CV006227	0.0586	0.182062	0.159462	0.178589	0.190132	0.147429	0.171726	0.1629	0.18734	0.156074	0.167739
	CV006228	0.0114	0.168361	0.180021	0.174687	0.172085	0.179295	0.1814	0.183846	0.183452	0.182425	0.172274
	CV006351	0.156164	0.142493	0.120842	0.130592	0.0934526	0.11359	0.114384	0.110298	0.0996462	0.168925	0.119395
	CV006367	0.256145	0.157589	0.143132	0.138488	0.137094	0.157453	0.152996	0.150986	0.152004	0.160424	0.195503
	CV006882	0.948532	0.137141	0.14913	0.147094	0.130304	0.143633	0.131348	0.147517	0.1385	0.153346	0.138211
	CV007003	0.0756	0.222858	0.223259	0.223027	0.215622	0.220816	0.206984	0.168092	0.224013	0.212922	0.201861
	CV007011	0.181193	0.180696	0.201183	0.190611	0.170469	0.211	0.216059	0.193201	0.176447	0.202302	0.167309
	CV007045	0.290683	0.196432	0.191579	0.206315	0.183755	0.191181	0.194753	0.206573	0.20023	0.196918	0.186642
	CV007049	0.203572	0.183315	0.155489	0.213342	0.20303	0.217031	0.200072	0.222214	0.214736	0.206099	0.213941
	CV007253	0.0846	0.226381	0.233158	0.244483	0.21783	0.229367	0.237286	0.24536	0.234455	0.235987	0.244203
	CV007438	0.292397	0.397167	0.403925	0.366189	0.36082	0.380703	0.360611	0.361145	0.364471	0.362708	0.387257
	CV007444	0.178517	0.356288	0.359678	0.333413	0.363534	0.345397	0.301724	0.355603	0.359178	0.313874	0.355918
	CV007454	0.0957095	0.345871	0.326241	0.34481	0.347594	0.337478	0.357218	0.327543	0.337043	0.356391	0.347171
	CV007485	0.214447	0.224781	0.288195	0.255616	0.284663	0.257214	0.250979	0.253564	0.271307	0.24417	0.273485
	CV007498	0.519299	0.318774	0.296794	0.299479	0.310547	0.29503	0.291444	0.293684	0.297141	0.304359	0.244912
	CV007655	0.199174	0.189796	0.212255	0.208912	0.209932	0.18558	0.196707	0.172757	0.185442	0.225591	0.188959
	CV007656	0.267991	0.107659	0.108833	0.127375	0.0846719	0.11522	0.105005	0.0988321	0.123873	0.108817	0.109975
	CV007819	0.401019	0.208817	0.231672	0.224324	0.230474	0.206697	0.211749	0.217626	0.209587	0.212172	0.226727
	CV007983	0.191464	0.262292	0.270695	0.307107	0.275179	0.271235	0.293859	0.297017	0.265044	0.25516	0.281809
	CV007984	0.263942	0.210766	0.194419	0.220867	0.178861	0.1993	0.229036	0.216025	0.211154	0.202227	0.206999
	CV007985	0.165071	0.171324	0.150603	0.149721	0.163953	0.15258	0.138963	0.15228	0.146445	0.12168	0.128592
	CV007991	0.302776	0.208045	0.22686	0.204707	0.198116	0.199163	0.207765	0.208314	0.214753	0.206074	0.200437
	CV007997	0.11453	0.276744	0.262209	0.28202	0.263575	0.273264	0.279357	0.267917	0.276021	0.272692	0.267653
	CV008015	-0.0325	0.190448	0.193798	0.200935	0.18556	0.188084	0.217181	0.185358	0.212293	0.214836	0.189278
	CV008023	0.125206	0.187084	0.185729	0.192751	0.200515	0.204718	0.201508	0.179274	0.187297	0.188986	0.193728
	CV008068	0.229474	0.207222	0.203822	0.19424	0.232019	0.208069	0.204618	0.24583	0.200366	0.202893	0.202361
	CV008270	0.233434	0.151082	0.12021	0.14184	0.153878	0.148293	0.153415	0.157182	0.127433	0.151408	0.146019
	CV009544	0.0746	0.164142	0.159897	0.176577	0.144229	0.126809	0.18882	0.140853	0.151977	0.131775	0.140033
	CV009695	0.293651	0.157655	0.157506	0.159849	0.134596	0.138088	0.176805	0.124545	0.166016	0.166504	0.156085
	CV009760	0.0379	0.213958	0.195717	0.193638	0.192707	0.195439	0.181988	0.201226	0.162633	0.143787	0.219161
	CV010531	0.0557	0.131505	0.132293	0.128459	0.138213	0.139637	0.133355	0.151503	0.13517	0.146408	0.120084
	CV010570	0.167581	0.145442	0.153543	0.160196	0.100131	0.130414	0.122902	0.148528	0.164371	0.12546	0.154629
	CV010738	0.162075	0.197713	0.167333	0.179543	0.172799	0.175024	0.223696	0.205947	0.17907	0.182401	0.191533
	CV010780	-0.0395	0.140767	0.133416	0.12933	0.140601	0.151063	0.127057	0.115515	0.131449	0.134304	0.134649
	CV012549	0.269863	0.273631	0.284806	0.265374	0.236691	0.255101	0.281508	0.28338	0.279617	0.289971	0.259709
	CV012559	0.160775	0.105479	0.161565	0.153157	0.155644	0.164711	0.125097	0.15598	0.169182	0.12243	0.172603
	CV013229	0.426623	0.277028	0.294513	0.326931	0.30351	0.300719	0.260619	0.30916	0.294906	0.286988	0.289324
	CV013254	0.0644	0.292322	0.258521	0.28631	0.278758	0.263871	0.262716	0.26413	0.242106	0.2665	0.266066
	CV013255	0.251833	0.218866	0.264726	0.255159	0.25956	0.25578	0.269488	0.275682	0.246831	0.25543	0.252907
	CV013267	0.690773	0.30978	0.318422	0.304155	0.292189	0.276134	0.277967	0.325957	0.309413	0.294292	0.313359
	CV013339	0.0426	0.212919	0.198981	0.19285	0.177117	0.20839	0.266535	0.201009	0.214088	0.209437	0.215892
	CV013405	0.271503	0.160018	0.183863	0.183214	0.158623	0.168512	0.160194	0.159207	0.167708	0.149126	0.16725
	CV014097	-0.096	0.184462	0.175994	0.169893	0.171785	0.164709	0.161898	0.172819	0.176304	0.16244	0.166138
	CV014311	0.450945	0.101914	0.13344	0.106067	0.122266	0.144493	0.202892	0.124312	0.150047	0.107452	0.0998615
	CV014313	0.302513	0.22043	0.221479	0.235026	0.248332	0.228465	0.224023	0.250379	0.216168	0.215206	0.220651
	CV015917	0.0451	0.157871	0.182119	0.186808	0.15615	0.180555	0.172074	0.159718	0.175468	0.173441	0.210549
	CV016188	0.140124	0.16603	0.176496	0.183021	0.172182	0.188199	0.191905	0.176891	0.207193	0.185149	0.190643
	CV016813	0.386696	0.14715	0.144689	0.150577	0.126211	0.122091	0.124629	0.124742	0.132958	0.121191	0.136164
	CV016817	0.130957	0.11355	0.179377	0.114072	0.105581	0.173198	0.109539	0.107926	0.168449	0.111078	0.101815
	CV017052	0.0372	0.157687	0.173114	0.154374	0.136389	0.170555	0.149014	0.152935	0.150564	0.133859	0.164808
	CV017273	0.0437	0.218275	0.220423	0.207788	0.256033	0.234059	0.221723	0.224588	0.223089	0.243092	0.21749
	CV017278	0.146687	0.155447	0.163686	0.153236	0.151824	0.157218	0.144292	0.151918	0.155779	0.167146	0.15264
	CV017393	0.134522	0.156693	0.179296	0.131797	0.134572	0.139382	0.139622	0.132381	0.131479	0.132085	0.125542
	CV017417	0.101214	0.190521	0.211061	0.181473	0.185521	0.177177	0.182619	0.193643	0.18748	0.178599	0.178418
	CV017446	0.194476	0.187659	0.202868	0.181429	0.184644	0.188642	0.178034	0.188317	0.169331	0.176015	0.187374
	CV018256	-0.149133	0.280654	0.271159	0.237381	0.255285	0.236255	0.251015	0.24482	0.239565	0.219426	0.253327
	CV018714	0.627501	0.205472	0.213976	0.23526	0.218107	0.231722	0.223119	0.240424	0.228155	0.221749	0.219519
	CV018838	0.0366	0.182908	0.189885	0.202651	0.170717	0.205793	0.179603	0.191842	0.16941	0.18022	0.185973
	CV018915	0.120022	0.212312	0.191403	0.181019	0.186338	0.181804	0.215988	0.232471	0.20114	0.191768	0.203115
	CV019755	0.408618	0.166464	0.170903	0.170727	0.192754	0.192677	0.180214	0.203189	0.181121	0.196797	0.175787
	CV019813	0.128209	0.284203	0.28772	0.27566	0.27367	0.282446	0.27887	0.276643	0.273136	0.258274	0.267432
	CV019822	0.209165	0.321967	0.327869	0.314217	0.322815	0.306799	0.313591	0.316342	0.335405	0.313063	0.337645
	CV019849	0.252438	0.312294	0.337586	0.307888	0.301172	0.313291	0.310935	0.318534	0.308459	0.323467	0.308083
	CV019863	0.290011	0.308791	0.25301	0.311377	0.298993	0.294058	0.309565	0.298538	0.301093	0.304209	0.298488
	CV019947	0.0994	0.14863	0.168383	0.153362	0.161643	0.179015	0.182262	0.157653	0.160755	0.167702	0.134137
	CV020975	0.0227	0.337104	0.346937	0.324301	0.331439	0.33253	0.299992	0.306672	0.338181	0.313706	0.31472
	CV021510	-0.0466	0.17184	0.174715	0.141045	0.189082	0.188662	0.190318	0.182617	0.17612	0.174882	0.178936
	CV021643	0.338402	0.177075	0.159845	0.172609	0.160898	0.169222	0.1616	0.179559	0.147914	0.163749	0.15635
	CV021664	-0.114891	0.207132	0.209558	0.208066	0.194315	0.192157	0.215262	0.196238	0.209361	0.214246	0.195605
	CV021721	0.244124	0.192824	0.163387	0.158263	0.203025	0.174191	0.183818	0.191853	0.199857	0.166792	0.187847
	CV021747	0.299605	0.154926	0.151994	0.171973	0.146395	0.190787	0.169584	0.129929	0.166784	0.146118	0.138683
	CV021749	0.282418	0.156562	0.125377	0.135571	0.13368	0.140278	0.146386	0.114798	0.150201	0.0818013	0.0946482
	CV022084	0.128747	0.217852	0.214723	0.220308	0.203307	0.222025	0.209196	0.217709	0.213318	0.243456	0.221565
	CV022952	-0.0604	0.125008	0.124736	0.139123	0.0969676	0.149063	0.162897	0.081813	0.0816929	0.12083	0.112573
	CV022985	0.131613	0.222386	0.234503	0.228938	0.234195	0.231114	0.226049	0.232879	0.240932	0.228586	0.231715
	CV022986	0.170871	0.18648	0.195939	0.207489	0.21533	0.205128	0.202888	0.200518	0.207375	0.195078	0.167948
	CV022987	0.278744	0.118726	0.0991028	0.111779	0.116425	0.114883	0.103914	0.0911173	0.109293	0.107543	0.10819
	CV023126	0.194939	0.24426	0.18625	0.213111	0.185832	0.197385	0.216177	0.193029	0.155176	0.184333	0.194336
	CV023273	0.472354	0.199529	0.14803	0.182155	0.173316	0.173057	0.166431	0.162076	0.134452	0.151473	0.137538
	CV023297	0.0169	0.240826	0.256471	0.277473	0.185581	0.233289	0.262704	0.245498	0.261322	0.185617	0.222997
	CV023600	0.112838	0.216947	0.213234	0.209036	0.201177	0.200748	0.209735	0.227327	0.219463	0.222646	0.192887
	CV023663	0.357132	0.133665	0.139875	0.086606	0.0923295	0.145386	0.137077	0.162842	0.171382	0.17233	0.127758
	CV024026	0.33153	0.1328	0.121608	0.119202	0.112091	0.114336	0.141196	0.144529	0.133265	0.143774	0.119988
	CV024279	0.33321	0.268717	0.260062	0.274011	0.286903	0.248253	0.24774	0.274383	0.251722	0.270926	0.261784
	CV025005	-0.0181	0.257093	0.225438	0.248659	0.256163	0.270414	0.265281	0.262238	0.247491	0.270164	0.260473

## Sheet: 8alpha_gxpblup
unitless	CV	y	Rep1	Rep2	Rep3	Rep4	Rep5	Rep6	Rep7	Rep8	Rep9	Rep10	Rep1	Rep2	Rep3	Rep4	Rep5	Rep6	Rep7	Rep8	Rep9	Rep10	AVE	SE
8alpha_gxpblup	CV002332	0.230623	0.156933	0.166365	0.111539	0.102559	0.161429	0.153486	0.159228	0.156841	0.152068	0.13889	0.148854	0.186962	0.197255	0.171508	0.201018	0.156313	0.213874	0.215746	0.175887	0.178776	0.184619	0.00679813
	CV002346	0.311202	0.214011	0.205125	0.21511	0.217624	0.206448	0.228082	0.217547	0.220184	0.215638	0.209055
	CV002353	0.245161	0.248915	0.249058	0.255328	0.25953	0.25794	0.191607	0.242601	0.199017	0.239498	0.240909
	CV002358	0.16924	0.159156	0.160692	0.15791	0.164387	0.155303	0.1597	0.146757	0.154538	0.167375	0.184313
	CV002361	0.19191	0.154314	0.176731	0.186306	0.177803	0.182648	0.176739	0.155469	0.164261	0.176519	0.171749
	CV002365	0.328248	0.307986	0.290417	0.321834	0.335962	0.327682	0.304556	0.32435	0.324033	0.30707	0.31984
	CV002372	0.224758	0.253276	0.240826	0.228731	0.241302	0.253104	0.261365	0.244886	0.224766	0.235752	0.264804
	CV002375	0.219125	0.00303675	0.00684026	0.00332143	0.0875157	0.0253465	0.00702171	0.0332808	0.0147461	0.035478	0.0419114
	CV002378	0.17943	0.148124	0.15838	0.169319	0.156593	0.144948	0.147256	0.137193	0.144171	0.175291	0.164133
	CV002384	0.221865	0.164264	0.118255	0.125919	0.145329	0.115869	0.137688	0.132192	0.127761	0.118717	0.10011
	CV002387	0.0263	0.208827	0.185942	0.176272	0.196483	0.172497	0.184079	0.184928	0.194725	0.197238	0.160597
	CV002392	0.29725	0.0716923	0.0777803	0.0688969	0.0742487	0.0997745	0.0693852	0.0612742	0.0719092	0.0734555	0.0829825
	CV002395	0.274591	0.210476	0.2258	0.223347	0.194177	0.220132	0.246498	0.231968	0.222515	0.224825	0.208619
	CV002539	0.235322	0.147154	0.129307	0.148889	0.153394	0.167236	0.126052	0.152221	0.144729	0.1669	0.164724
	CV002543	0.205524	0.175639	0.182117	0.226196	0.176756	0.277352	0.184328	0.188543	0.182971	0.268259	0.190203
	CV002545	0.221932	0.212479	0.229436	0.226586	0.222732	0.208891	0.223931	0.226206	0.220175	0.22603	0.212598
	CV002549	0.121516	0.228221	0.211726	0.169722	0.209319	0.192772	0.221604	0.212445	0.231531	0.225485	0.213434
	CV002556	0.146381	0.268658	0.222914	0.263108	0.232013	0.238794	0.259096	0.24028	0.257718	0.256319	0.237422
	CV002570	0.345327	0.380945	0.389063	0.387301	0.389241	0.357158	0.346288	0.396564	0.39196	0.406137	0.338626
	CV002793	0.0596	0.251578	0.27757	0.275715	0.231773	0.243455	0.229084	0.236458	0.255451	0.264838	0.2401
	CV002807	0.0967	0.203594	0.215114	0.21808	0.189181	0.209177	0.206574	0.192084	0.209562	0.209078	0.210916
	CV002809	0.139156	0.241581	0.232454	0.268757	0.253363	0.264922	0.251488	0.262017	0.256786	0.23397	0.259948
	CV002836	0.211042	0.190237	0.188056	0.208803	0.185985	0.224195	0.190508	0.208437	0.196682	0.193151	0.185662
	CV002837	0.341735	0.242635	0.225795	0.22358	0.217339	0.219159	0.221971	0.205512	0.2288	0.220539	0.236311
	CV002991	0.191743	0.216335	0.237914	0.199033	0.222046	0.203424	0.24281	0.226397	0.238532	0.233838	0.216643
	CV002993	0.44476	0.197821	0.176648	0.209446	0.184416	0.192982	0.203046	0.203346	0.229596	0.183463	0.196736
	CV003001	0.0686	0.261077	0.270935	0.222632	0.274029	0.256762	0.270281	0.258518	0.260722	0.253299	0.267426
	CV003008	0.173378	0.233289	0.215902	0.210711	0.207003	0.221211	0.24153	0.252407	0.228702	0.214438	0.224784
	CV003026	0.281949	0.335026	0.281468	0.192405	0.274137	0.272175	0.259419	0.277867	0.275185	0.293375	0.274575
	CV003032	0.234899	0.186034	0.182549	0.180679	0.161419	0.187113	0.177944	0.184032	0.176758	0.143845	0.180611
	CV003041	0.361164	0.162863	0.168099	0.170508	0.146389	0.175757	0.153193	0.155047	0.153872	0.156517	0.165675
	CV003045	0.2708	0.167668	0.171879	0.157796	0.18734	0.165451	0.170853	0.189598	0.179472	0.185616	0.181288
	CV003148	0.24582	0.221134	0.187863	0.192642	0.224728	0.212914	0.206969	0.196522	0.230258	0.198104	0.220606
	CV003156	0.12254	0.342922	0.324702	0.328698	0.317987	0.330008	0.348228	0.329735	0.33098	0.324911	0.33387
	CV003157	0.273939	0.192311	0.175562	0.188398	0.185413	0.181908	0.187639	0.195183	0.209258	0.16076	0.169571
	CV003158	0.270867	0.150349	0.154143	0.152146	0.178794	0.179992	0.155961	0.17501	0.161971	0.143662	0.153458
	CV003163	0.124547	0.207892	0.223925	0.228662	0.215158	0.241311	0.232508	0.223155	0.137427	0.217881	0.235731
	CV003166	0.180784	0.172106	0.178746	0.176378	0.175856	0.20071	0.180384	0.184642	0.189685	0.190609	0.177158
	CV003167	0.548246	0.385801	0.371675	0.373583	0.341465	0.332881	0.365596	0.353946	0.359026	0.363608	0.362291
	CV003170	0.254969	0.213241	0.202562	0.194555	0.22053	0.210163	0.21253	0.203898	0.206771	0.20334	0.210726
	CV003173	0.23385	0.184785	0.146995	0.163705	0.181953	0.163597	0.181068	0.174892	0.179428	0.180842	0.186735
	CV003301	0.392433	0.188537	0.187457	0.175763	0.169669	0.188509	0.167431	0.171625	0.167964	0.178069	0.200869
	CV003302	0.134862	0.179669	0.180372	0.177337	0.219302	0.177458	0.173177	0.189705	0.183615	0.178698	0.22599
	CV003307	-0.00676	0.139611	0.138673	0.143314	0.131211	0.13091	0.12139	0.152972	0.136299	0.131246	0.133592
	CV003324	0.200024	0.175582	0.164161	0.186626	0.1782	0.156407	0.176078	0.15862	0.175739	0.167558	0.18198
	CV003329	0.416921	0.191803	0.227884	0.21023	0.207985	0.219987	0.217764	0.215776	0.206498	0.201983	0.209729
	CV003337	0.146763	0.148447	0.133191	0.140611	0.128537	0.1563	0.149264	0.138372	0.141005	0.13279	0.16033
	CV003342	0.331983	0.281096	0.502753	0.479546	0.50032	0.48469	0.495167	0.51351	0.494768	0.29039	0.504503
	CV003344	0.849106	0.295383	0.334317	0.33711	0.319535	0.331905	0.336353	0.33975	0.34228	0.304669	0.334185
	CV003358	0.146408	0.201502	0.19247	0.211812	0.211671	0.202023	0.184074	0.193595	0.209161	0.218822	0.194073
	CV003375	0.0733	0.141932	0.140735	0.157085	0.155784	0.122605	0.162177	0.150526	0.162171	0.13908	0.158278
	CV003382	0.111114	0.237373	0.229879	0.199415	0.205326	0.238757	0.221187	0.235453	0.205494	0.230195	0.23723
	CV003387	0.0155	0.215142	0.21324	0.206803	0.193323	0.20324	0.245312	0.216651	0.206009	0.240064	0.190965
	CV003497	0.642059	0.319655	0.32424	0.295672	0.301967	0.305695	0.291156	0.292803	0.301397	0.290473	0.242751
	CV003515	0.331445	0.270383	0.247832	0.25612	0.244745	0.258018	0.245667	0.223664	0.253084	0.23713	0.233049
	CV003603	0.269349	0.128282	0.0845064	0.128204	0.0947842	0.192492	0.118724	0.112627	0.119429	0.120951	0.181124
	CV003614	-0.226141	0.241051	0.210184	0.228701	0.230301	0.218959	0.250598	0.235496	0.212774	0.220957	0.229637
	CV003616	0.0685	0.145199	0.168925	0.232123	0.17428	0.190707	0.182068	0.161443	0.175764	0.198771	0.186809
	CV003627	0.237075	0.219837	0.231338	0.181339	0.19946	0.223704	0.23249	0.227396	0.203054	0.224497	0.198259
	CV003629	0.216332	0.176059	0.172203	0.176404	0.17058	0.163808	0.173792	0.168614	0.169452	0.176391	0.150629
	CV003638	0.110555	0.259124	0.22885	0.262306	0.230326	0.222765	0.238875	0.243412	0.230993	0.249614	0.213772
	CV003738	0.267354	0.163483	0.168629	0.167903	0.168314	0.183643	0.175729	0.161744	0.160075	0.157292	0.183913
	CV003756	0.446708	0.314505	0.35436	0.347164	0.364893	0.348032	0.352495	0.352664	0.370912	0.353982	0.303414
	CV003760	0.366333	0.183733	0.229995	0.236628	0.234805	0.222152	0.221583	0.228999	0.218641	0.240078	0.21395
	CV003769	0.391472	0.302428	0.341817	0.306612	0.281286	0.307465	0.316058	0.308402	0.341577	0.287626	0.308585
	CV003773	0.0654	0.21979	0.215137	0.213498	0.221805	0.22991	0.233449	0.182753	0.229524	0.224687	0.229814
	CV003793	0.220266	0.231068	0.235016	0.233297	0.230692	0.242699	0.228546	0.243392	0.237371	0.232013	0.244053
	CV003843	-0.0679	0.148447	0.155227	0.149926	0.180842	0.150521	0.170875	0.154686	0.137914	0.124263	0.158021
	CV003860	0.0494	0.232379	0.188758	0.19784	0.194946	0.181632	0.201276	0.210885	0.200818	0.199968	0.192285
	CV003862	0.443176	0.150196	0.139427	0.121437	0.124556	0.132246	0.10748	0.117951	0.125516	0.138247	0.134136
	CV003863	0.261593	0.206666	0.223529	0.220161	0.217568	0.232619	0.224635	0.240846	0.249609	0.202774	0.205042
	CV003886	0.349496	0.410046	0.410225	0.397887	0.420443	0.419055	0.408969	0.420695	0.386958	0.399679	0.397935
	CV003898	0.207894	0.184117	0.173927	0.181467	0.17003	0.183568	0.179804	0.19432	0.178508	0.183025	0.177126
	CV004809	0.0253	0.230542	0.201727	0.187984	0.19136	0.198848	0.2046	0.218254	0.200159	0.204546	0.190076
	CV004816	0.371231	0.259147	0.25352	0.249287	0.263121	0.259317	0.27657	0.275848	0.272042	0.256578	0.249283
	CV004824	0.0628	0.196753	0.193983	0.209809	0.199709	0.195311	0.180497	0.203373	0.20536	0.195626	0.197255
	CV004826	0.0597	0.165754	0.178886	0.179827	0.155382	0.189386	0.177653	0.178514	0.166248	0.151071	0.175768
	CV004828	0.306536	0.173802	0.18871	0.179122	0.173994	0.177342	0.179781	0.1782	0.224339	0.165019	0.166015
	CV004830	0.312134	0.22701	0.193348	0.23258	0.230799	0.195283	0.236898	0.222977	0.233434	0.231972	0.231409
	CV004838	0.107141	0.258148	0.24522	0.235531	0.253821	0.234991	0.249252	0.251081	0.219248	0.238504	0.227135
	CV004845	0.134782	0.147979	0.152288	0.132691	0.12785	0.127257	0.143954	0.138441	0.14575	0.151696	0.149593
	CV004847	0.274053	0.210226	0.206344	0.204166	0.205912	0.178229	0.1963	0.194118	0.172119	0.165668	0.223059
	CV004868	0.29461	0.207484	0.227482	0.21721	0.220071	0.220873	0.220369	0.230855	0.22051	0.196713	0.219691
	CV004873	0.0909	0.139918	0.127323	0.147113	0.140114	0.159708	0.14151	0.159738	0.17082	0.137732	0.137248
	CV004879	0.410162	0.415807	0.405205	0.406772	0.35379	0.411474	0.422793	0.40324	0.396333	0.338026	0.387045
	CV004898	-0.0124	0.167792	0.207495	0.186045	0.207405	0.226791	0.243527	0.212034	0.211402	0.214966	0.199273
	CV004902	0.254214	0.220793	0.234979	0.245851	0.244376	0.214512	0.225937	0.22032	0.253169	0.247392	0.246991
	CV004910	0.0972	0.022735	0.0153377	0.0202475	0.0210879	0.0508783	0.0593278	0.054551	0.0449949	0.034613	0.0100529
	CV004920	0.191111	0.310746	0.279054	0.307417	0.305544	0.290023	0.299072	0.289302	0.305034	0.292198	0.298713
	CV004925	0.183844	0.255848	0.210995	0.136597	0.213879	0.239701	0.233869	0.230078	0.224975	0.241278	0.227675
	CV004940	0.183003	0.248709	0.251178	0.240268	0.250291	0.250862	0.226016	0.226178	0.236492	0.232839	0.243311
	CV004951	-0.130351	0.12101	0.13749	0.129673	0.130551	0.101147	0.125025	0.125001	0.119012	0.128239	0.114905
	CV005016	0.0865	0.209839	0.184162	0.198217	0.202047	0.226882	0.196643	0.19525	0.198616	0.207862	0.2004
	CV005069	0.401525	0.19108	0.178771	0.192635	0.188995	0.181734	0.182214	0.181028	0.186662	0.227107	0.170223
	CV005074	0.295897	0.14962	0.14189	0.154473	0.114409	0.157245	0.144576	0.155217	0.173734	0.147678	0.162015
	CV005075	0.131474	0.131749	0.108712	0.119227	0.122602	0.122388	0.1363	0.115899	0.129242	0.117281	0.134908
	CV005091	0.218856	0.167722	0.237692	0.214818	0.172762	0.23821	0.223033	0.219997	0.23185	0.206571	0.231503
	CV005097	0.334341	0.150528	0.169024	0.170132	0.168554	0.134417	0.178489	0.16081	0.156401	0.190057	0.155995
	CV005254	0.00907	0.267188	0.263925	0.274032	0.242119	0.230254	0.264712	0.246293	0.252124	0.241187	0.251429
	CV005256	0.0736	0.167048	0.170326	0.175364	0.176468	0.166871	0.166621	0.157675	0.179563	0.161476	0.177423
	CV005257	0.408975	0.301304	0.300481	0.306814	0.326464	0.300498	0.266139	0.294255	0.308279	0.281792	0.282797
	CV005259	0.1022	0.166116	0.162158	0.146222	0.16563	0.138218	0.154549	0.161388	0.183754	0.162256	0.152981
	CV005266	0.0637	0.189818	0.20024	0.192178	0.2128	0.177605	0.181165	0.193635	0.17207	0.209576	0.199005
	CV005272	0.0238	0.213723	0.215106	0.213952	0.22668	0.199462	0.212149	0.210504	0.216612	0.211486	0.204988
	CV005274	0.446193	0.20996	0.217123	0.205069	0.208867	0.229569	0.214195	0.237533	0.223136	0.208033	0.20679
	CV005379	0.177251	0.320802	0.311464	0.31783	0.3241	0.333863	0.319252	0.313903	0.321424	0.311292	0.331045
	CV005628	0.315623	0.340698	0.338827	0.323813	0.359713	0.349775	0.328056	0.319429	0.340036	0.355628	0.328805
	CV005660	0.17977	0.157569	0.138342	0.146539	0.142917	0.169735	0.144036	0.170633	0.167207	0.163591	0.114244
	CV005664	0.187573	0.141934	0.1318	0.145332	0.174231	0.137135	0.135322	0.122858	0.166569	0.140642	0.140041
	CV005667	0.364711	0.125298	0.131981	0.128894	0.116203	0.130115	0.129887	0.138158	0.13145	0.120275	0.114819
	CV005673	0.223964	0.276899	0.224423	0.207487	0.239359	0.250464	0.205969	0.217091	0.191462	0.201006	0.245924
	CV005677	-0.161909	0.121127	0.111806	0.110988	0.10388	0.117018	0.122653	0.12775	0.107926	0.126451	0.112545
	CV005682	0.287868	0.147213	0.183303	0.279514	0.28974	0.217417	0.168817	0.191783	0.176855	0.178708	0.182926
	CV005683	0.265514	0.253604	0.222469	0.216874	0.146601	0.229645	0.215185	0.240868	0.210994	0.228842	0.226528
	CV005691	0.383105	0.247103	0.23879	0.221944	0.27573	0.245903	0.246144	0.266406	0.260047	0.243702	0.244897
	CV005695	0.375988	0.32734	0.316748	0.30389	0.31995	0.326114	0.261485	0.318878	0.312165	0.308105	0.32701
	CV005696	0.106975	0.369738	0.408933	0.363362	0.355038	0.357165	0.357986	0.346737	0.380848	0.366556	0.3572
	CV005698	0.398271	0.372761	0.375281	0.364622	0.365132	0.357226	0.352984	0.371212	0.369274	0.350579	0.247846
	CV005700	0.304701	0.161509	0.168228	0.164459	0.161777	0.180429	0.152781	0.192508	0.179196	0.168036	0.153991
	CV005713	0.167582	0.132159	0.14417	0.15846	0.141259	0.148821	0.125116	0.148484	0.134113	0.126082	0.127704
	CV005714	0.37947	0.290894	0.264244	0.236834	0.227391	0.277368	0.270157	0.300681	0.270632	0.255893	0.277704
	CV005716	0.302993	0.267879	0.261244	0.258774	0.259952	0.267969	0.260457	0.252716	0.270504	0.252235	0.284192
	CV005730	0.280426	0.145796	0.16376	0.134376	0.159071	0.129109	0.205046	0.153181	0.132703	0.138018	0.148785
	CV005736	0.380113	0.208888	0.206164	0.19068	0.162543	0.210298	0.200693	0.202662	0.214484	0.202123	0.211632
	CV005740	0.134331	0.271792	0.258948	0.29517	0.26804	0.262467	0.275894	0.263393	0.261807	0.263438	0.26993
	CV005741	-0.0398	0.0983116	0.0863717	0.083382	0.0967898	0.135633	0.0454523	0.0897339	0.0709388	0.1156	0.0868729
	CV005769	0.427671	0.16392	0.174826	0.166405	0.170289	0.167625	0.150161	0.174439	0.16336	0.155013	0.175696
	CV005777	0.293529	0.1458	0.165528	0.129591	0.150741	0.133173	0.129281	0.176041	0.148037	0.149657	0.184155
	CV005844	0.240278	0.147051	0.16965	0.169961	0.159088	0.160581	0.177528	0.169641	0.158084	0.173147	0.182711
	CV005883	0.219245	0.174779	0.191622	0.167728	0.209915	0.169281	0.167295	0.174573	0.194357	0.191174	0.189923
	CV005897	0.0563	0.149895	0.119393	0.119154	0.118141	0.130669	0.10089	0.146339	0.130407	0.112693	0.117406
	CV005898	0.138375	0.177257	0.186439	0.170844	0.174168	0.169196	0.182838	0.167152	0.178534	0.163338	0.184597
	CV005914	-0.0343	0.228546	0.228778	0.223348	0.210863	0.232512	0.217556	0.216467	0.240374	0.222705	0.224895
	CV005919	0.485394	0.274228	0.272715	0.264086	0.266066	0.273719	0.303195	0.26617	0.271987	0.281604	0.274273
	CV005923	0.381824	0.247555	0.240347	0.234623	0.248477	0.244756	0.209739	0.221708	0.242834	0.197857	0.228652
	CV005930	0.0628	0.179047	0.176961	0.166452	0.19972	0.167504	0.179461	0.18802	0.19235	0.188758	0.194636
	CV005933	0.089	0.180369	0.18591	0.175136	0.170228	0.164387	0.20631	0.154015	0.165934	0.193014	0.175879
	CV005964	-0.092	0.386078	0.389661	0.335047	0.348459	0.365737	0.355147	0.34661	0.352255	0.354121	0.38405
	CV005968	0.584224	0.145674	0.161684	0.156053	0.148963	0.156672	0.144099	0.166379	0.168364	0.143494	0.162207
	CV005973	0.279761	0.181244	0.203606	0.197038	0.175496	0.198859	0.249921	0.194879	0.20113	0.234398	0.193059
	CV005976	0.135738	0.216666	0.221656	0.244024	0.224728	0.222039	0.204776	0.203027	0.213749	0.221104	0.214216
	CV005978	0.113946	0.315103	0.328952	0.310777	0.324371	0.316358	0.312965	0.292214	0.318537	0.284635	0.312678
	CV005979	0.41782	0.142145	0.156594	0.144533	0.12432	0.153951	0.157635	0.138807	0.140787	0.178764	0.15545
	CV005989	0.384676	0.243295	0.253528	0.233926	0.227216	0.234289	0.216264	0.210461	0.219737	0.220032	0.242632
	CV005990	0.279339	0.305894	0.316933	0.318944	0.31832	0.324727	0.309158	0.307983	0.311507	0.293074	0.344604
	CV005998	0.146904	0.276854	0.270819	0.269936	0.27182	0.248967	0.273184	0.275204	0.288886	0.274204	0.276856
	CV006003	0.132955	0.154533	0.173728	0.129693	0.154646	0.153952	0.138324	0.152513	0.182464	0.145432	0.161279
	CV006015	0.214905	0.165667	0.237227	0.233815	0.248581	0.232676	0.22566	0.225454	0.238197	0.235469	0.2359
	CV006017	-0.0902	0.246209	0.254726	0.21861	0.264553	0.246694	0.262286	0.252117	0.225555	0.248391	0.208359
	CV006030	0.216422	0.21688	0.16488	0.197331	0.184026	0.180696	0.178636	0.189129	0.19002	0.213705	0.182501
	CV006031	0.149163	0.232012	0.174143	0.249196	0.224843	0.236095	0.236615	0.23908	0.226382	0.239284	0.210408
	CV006044	0.180491	0.196516	0.198762	0.211262	0.223363	0.194258	0.1946	0.229932	0.214909	0.201696	0.219181
	CV006227	0.0586	0.175418	0.163827	0.168763	0.182758	0.145876	0.169696	0.159419	0.179587	0.16652	0.171319
	CV006228	0.0114	0.177851	0.185682	0.187595	0.188072	0.193719	0.194239	0.189223	0.200487	0.197706	0.189383
	CV006351	0.156164	0.158627	0.126815	0.135041	0.101067	0.105493	0.107081	0.118982	0.109913	0.161827	0.122414
	CV006367	0.256145	0.15779	0.160932	0.157122	0.140953	0.163867	0.160752	0.160512	0.169339	0.172965	0.196231
	CV006882	0.948532	0.11835	0.124082	0.121615	0.121198	0.13769	0.126145	0.137294	0.131891	0.14788	0.127536
	CV007003	0.0756	0.218616	0.217935	0.216397	0.208682	0.219067	0.200364	0.176836	0.215359	0.205517	0.203154
	CV007011	0.181193	0.168588	0.18085	0.182074	0.18636	0.177118	0.19272	0.175144	0.180394	0.190939	0.16811
	CV007045	0.290683	0.190245	0.201715	0.210031	0.186838	0.193281	0.187346	0.200867	0.208728	0.192447	0.194533
	CV007049	0.203572	0.185424	0.167823	0.22136	0.211356	0.224737	0.226063	0.223573	0.221187	0.22665	0.219463
	CV007253	0.0846	0.23411	0.22953	0.245297	0.226861	0.228854	0.241463	0.252112	0.243691	0.233524	0.242222
	CV007438	0.292397	0.384632	0.394818	0.349817	0.347877	0.3743	0.3661	0.349571	0.362523	0.36224	0.38427
	CV007444	0.178517	0.347081	0.353802	0.326342	0.345878	0.330955	0.304418	0.348442	0.352299	0.302951	0.343609
	CV007454	0.0957095	0.342127	0.32615	0.339682	0.350415	0.3318	0.347677	0.314782	0.334171	0.348245	0.346583
	CV007485	0.214447	0.230571	0.290258	0.257662	0.28872	0.255903	0.252473	0.26525	0.268361	0.256136	0.269251
	CV007498	0.519299	0.310992	0.294703	0.294	0.305903	0.300568	0.285893	0.290137	0.28983	0.298262	0.242045
	CV007655	0.199174	0.191965	0.198227	0.19519	0.210929	0.192912	0.188254	0.181253	0.18397	0.214525	0.18606
	CV007656	0.267991	0.12098	0.123527	0.134639	0.0889011	0.125376	0.115145	0.103668	0.129956	0.118629	0.123093
	CV007819	0.401019	0.225903	0.231165	0.220936	0.223719	0.209273	0.213596	0.212365	0.211814	0.222113	0.235507
	CV007983	0.191464	0.249297	0.256825	0.286472	0.262902	0.268763	0.27501	0.282895	0.25467	0.238379	0.264118
	CV007984	0.263942	0.20432	0.193659	0.230644	0.184853	0.204277	0.226775	0.208324	0.211019	0.209502	0.202848
	CV007985	0.165071	0.154724	0.140073	0.134545	0.158455	0.139793	0.132161	0.151057	0.143167	0.117377	0.144892
	CV007991	0.302776	0.207788	0.227538	0.205588	0.200647	0.20763	0.205865	0.22443	0.220078	0.214869	0.207232
	CV007997	0.11453	0.299903	0.288108	0.30936	0.293673	0.294566	0.310083	0.294691	0.293031	0.297817	0.291803
	CV008015	-0.0325	0.196247	0.200738	0.201534	0.196307	0.196592	0.220423	0.190438	0.216569	0.215207	0.20232
	CV008023	0.125206	0.185806	0.190534	0.189736	0.197235	0.209782	0.202055	0.176411	0.186576	0.194146	0.190209
	CV008068	0.229474	0.204225	0.191102	0.201645	0.231216	0.211992	0.205625	0.255357	0.199938	0.210561	0.211684
	CV008270	0.233434	0.159923	0.130272	0.142029	0.151213	0.162932	0.153632	0.173793	0.127819	0.162176	0.154135
	CV009544	0.0746	0.177126	0.169676	0.173992	0.159223	0.142444	0.195062	0.163335	0.1598	0.152528	0.151105
	CV009695	0.293651	0.160007	0.157565	0.154663	0.136793	0.14476	0.190996	0.12885	0.165137	0.178332	0.148383
	CV009760	0.0379	0.216247	0.198484	0.198244	0.198323	0.201616	0.186709	0.201492	0.152365	0.153723	0.204853
	CV010531	0.0557	0.154788	0.157054	0.14397	0.150101	0.148075	0.151638	0.159438	0.153469	0.158864	0.138552
	CV010570	0.167581	0.137491	0.149311	0.175985	0.100418	0.130603	0.118999	0.146365	0.159117	0.13171	0.152403
	CV010738	0.162075	0.202113	0.18897	0.184298	0.190029	0.182161	0.241773	0.214654	0.188848	0.198163	0.204918
	CV010780	-0.0395	0.151828	0.146897	0.145473	0.159412	0.160675	0.147711	0.134969	0.143483	0.14299	0.149223
	CV012549	0.269863	0.249587	0.270994	0.235465	0.214587	0.237069	0.260038	0.266347	0.263098	0.267399	0.23989
	CV012559	0.160775	0.10314	0.166127	0.174444	0.158727	0.192488	0.132141	0.164552	0.183861	0.140932	0.184337
	CV013229	0.426623	0.285249	0.293177	0.325546	0.300947	0.302875	0.263296	0.305982	0.298321	0.295245	0.299726
	CV013254	0.0644	0.285626	0.264085	0.279811	0.259706	0.255231	0.260791	0.25483	0.240348	0.27013	0.253406
	CV013255	0.251833	0.213159	0.257624	0.242191	0.245796	0.247297	0.247026	0.266041	0.220178	0.235503	0.242179
	CV013267	0.690773	0.312675	0.321291	0.320438	0.298758	0.291341	0.294408	0.321651	0.312225	0.307576	0.320431
	CV013339	0.0426	0.196751	0.204224	0.191209	0.169642	0.21118	0.273168	0.209825	0.188842	0.20412	0.187976
	CV013405	0.271503	0.169111	0.185173	0.185869	0.189532	0.176831	0.169165	0.171601	0.175194	0.171886	0.163868
	CV014097	-0.096	0.176428	0.16982	0.161234	0.168991	0.163608	0.163321	0.172822	0.185896	0.166151	0.157729
	CV014311	0.450945	0.137257	0.169321	0.124703	0.138217	0.176525	0.20014	0.159368	0.17197	0.120265	0.132816
	CV014313	0.302513	0.232967	0.236022	0.234164	0.255934	0.236028	0.237939	0.261167	0.230771	0.225252	0.232395
	CV015917	0.0451	0.164109	0.180911	0.180715	0.153978	0.180029	0.16861	0.167257	0.176105	0.175742	0.206732
	CV016188	0.140124	0.178984	0.176585	0.191843	0.174693	0.184625	0.18823	0.176306	0.204016	0.185117	0.192603
	CV016813	0.386696	0.145851	0.154934	0.149144	0.131231	0.124847	0.135536	0.129238	0.139654	0.125035	0.140439
	CV016817	0.130957	0.12146	0.18521	0.113522	0.100613	0.175489	0.107377	0.119829	0.177436	0.117455	0.106326
	CV017052	0.0372	0.169589	0.176628	0.168321	0.141159	0.174611	0.159642	0.167512	0.154316	0.148564	0.166671
	CV017273	0.0437	0.221887	0.216254	0.204204	0.241852	0.234564	0.212274	0.226058	0.226729	0.240987	0.224385
	CV017278	0.146687	0.149961	0.144738	0.13949	0.152703	0.139631	0.140436	0.149406	0.148894	0.153904	0.157441
	CV017393	0.134522	0.161775	0.174299	0.127183	0.122411	0.1302	0.132085	0.116923	0.129673	0.126383	0.12187
	CV017417	0.101214	0.196787	0.2048	0.176686	0.184911	0.180843	0.17986	0.191339	0.194508	0.162913	0.176103
	CV017446	0.194476	0.197431	0.214112	0.198639	0.196937	0.209513	0.211084	0.2043	0.198835	0.194625	0.199665
	CV018256	-0.149133	0.289278	0.285907	0.237499	0.26261	0.26016	0.253898	0.263349	0.247188	0.231331	0.269076
	CV018714	0.627501	0.192265	0.217774	0.227022	0.220582	0.223683	0.212896	0.230737	0.227879	0.228034	0.219582
	CV018838	0.0366	0.178713	0.184362	0.192531	0.168438	0.194387	0.176731	0.187018	0.167509	0.177308	0.177818
	CV018915	0.120022	0.21187	0.195525	0.159833	0.195337	0.184089	0.209223	0.218489	0.190837	0.194513	0.18882
	CV019755	0.408618	0.16163	0.157952	0.169102	0.165415	0.19485	0.172756	0.199981	0.17479	0.190622	0.183922
	CV019813	0.128209	0.280666	0.278332	0.265729	0.266257	0.274432	0.265329	0.263782	0.268551	0.252272	0.264295
	CV019822	0.209165	0.317574	0.329338	0.304042	0.315013	0.307906	0.308275	0.312248	0.334466	0.309142	0.331339
	CV019849	0.252438	0.299101	0.314746	0.299718	0.290169	0.307531	0.304686	0.310122	0.298035	0.309465	0.30092
	CV019863	0.290011	0.297249	0.253721	0.300482	0.28771	0.294143	0.301984	0.29176	0.293994	0.288879	0.286295
	CV019947	0.0994	0.140441	0.171023	0.155072	0.172156	0.170085	0.175278	0.156262	0.158766	0.164165	0.122898
	CV020975	0.0227	0.336405	0.331159	0.318598	0.321521	0.33102	0.291175	0.303407	0.325589	0.325573	0.319776
	CV021510	-0.0466	0.173742	0.186432	0.152428	0.190697	0.194408	0.192807	0.183736	0.184373	0.181809	0.182522
	CV021643	0.338402	0.174031	0.166176	0.174277	0.163677	0.160337	0.163689	0.181589	0.147431	0.161155	0.151174
	CV021664	-0.114891	0.191461	0.20136	0.204968	0.182717	0.200181	0.210772	0.200584	0.191928	0.209411	0.19192
	CV021721	0.244124	0.200607	0.173846	0.168358	0.210004	0.180732	0.196614	0.204659	0.205715	0.168712	0.200613
	CV021747	0.299605	0.16152	0.162262	0.193464	0.160633	0.205147	0.17365	0.147911	0.177364	0.152078	0.157014
	CV021749	0.282418	0.158693	0.127417	0.134547	0.134163	0.138421	0.137979	0.11748	0.14251	0.0886955	0.105796
	CV022084	0.128747	0.21322	0.230607	0.216926	0.205496	0.210155	0.199959	0.213276	0.215367	0.232146	0.212318
	CV022952	-0.0604	0.13466	0.122441	0.144774	0.113329	0.141996	0.172932	0.099007	0.0894021	0.132217	0.109074
	CV022985	0.131613	0.222471	0.223593	0.224384	0.223649	0.218126	0.22137	0.237233	0.24557	0.222818	0.22511
	CV022986	0.170871	0.185321	0.194509	0.202172	0.210109	0.211479	0.201654	0.193777	0.205781	0.199796	0.17198
	CV022987	0.278744	0.135767	0.135866	0.124355	0.117881	0.126385	0.111281	0.109646	0.113848	0.117538	0.118684
	CV023126	0.194939	0.226047	0.187427	0.189888	0.179401	0.167509	0.193471	0.194021	0.167837	0.168735	0.191521
	CV023273	0.472354	0.205118	0.17874	0.204184	0.163944	0.189915	0.185133	0.189413	0.159718	0.157393	0.169941
	CV023297	0.0169	0.242131	0.245069	0.237103	0.200695	0.23324	0.251746	0.226524	0.260526	0.177769	0.199861
	CV023600	0.112838	0.218224	0.213928	0.202266	0.205283	0.206143	0.218324	0.230005	0.219063	0.231609	0.197466
	CV023663	0.357132	0.127957	0.144043	0.122243	0.140759	0.168778	0.144703	0.162918	0.202717	0.16839	0.150223
	CV024026	0.33153	0.127286	0.12929	0.126846	0.124276	0.123619	0.146287	0.152706	0.138094	0.140169	0.136491
	CV024279	0.33321	0.269173	0.257279	0.275559	0.28643	0.248279	0.250045	0.282831	0.257611	0.275524	0.268624
	CV025005	-0.0181	0.241591	0.22037	0.241349	0.24374	0.243129	0.243139	0.23636	0.233703	0.241879	0.244819
