# Supplementary material for: Upcycling rice yield trial data using a weather-driven crop growth model
Source: Commun Biol. 2023 Jul 21;6:764. doi: 10.1038/s42003-023-05145-x (PMC10362053; doi:10.1038/s42003-023-05145-x)
Supplement: Supplementary file 6 — Supplementary Data 3 [file 42003_2023_5145_MOESM6_ESM.xlsx]

## Sheet: 1b_gblup
unit (10*t/ha)	CV	y	Rep1	Rep2	Rep3	Rep4	Rep5	Rep6	Rep7	Rep8	Rep9	Rep10	Rep1	Rep2	Rep3	Rep4	Rep5	Rep6	Rep7	Rep8	Rep9	Rep10	AVE	SE
1b_gblup	CV002332	28.4341	38.4166	37.6422	37.9256	38.0614	37.8245	38.181	38.0411	38.058	38.0832	37.8552	-0.240438	-0.0630187	-0.0680987	-0.124884	-0.0941791	-0.129621	-0.0952655	-0.0790648	-0.142143	-0.0394463	-0.107616	0.0170182
	CV002346	27.8385	37.8955	37.9434	37.9618	37.2313	37.8091	37.9537	37.6592	37.9738	37.8178	37.5189
	CV002353	36.5277	37.8464	37.5306	37.6489	37.7171	37.7457	38.1555	37.9822	37.5118	37.5357	37.6535
	CV002358	46.852	37.7166	37.6044	37.8468	37.7269	38.2226	37.8651	37.7447	37.8475	37.7556	37.6721
	CV002361	34.7704	37.6377	37.519	37.6486	37.4802	37.8907	37.502	37.6704	37.8557	37.8403	37.5671
	CV002365	35.7975	37.3602	37.1766	37.5328	36.84	37.4641	37.1307	37.8129	37.3818	37.4497	37.3249
	CV002372	42.8149	37.3799	38.0481	37.8904	37.8112	37.7883	37.8637	37.7993	37.9907	37.4605	37.7856
	CV002375	34.2015	38.1626	38.3636	38.3942	37.4737	38.5648	38.0974	37.9848	38.2667	38.2303	37.962
	CV002378	39.2429	37.9464	37.668	37.7165	37.2964	37.8927	37.9074	37.7637	37.8538	37.7485	37.9544
	CV002384	34.9163	38.5348	38.803	38.3753	39.1608	38.7328	39.5607	39.1542	39.2895	38.3533	38.4897
	CV002387	49.6878	37.9412	37.5035	37.8509	37.92	37.875	38.1252	37.7521	37.2976	37.7071	37.7869
	CV002392	22.9092	37.5124	37.9632	37.8886	37.7634	37.6528	38.1507	37.6961	37.8188	38.3225	37.817
	CV002395	38.8263	38.2901	38.2038	37.8251	38.0588	38.2216	37.6607	37.3248	38.1946	37.7176	38.0063
	CV002539	36.0266	38.038	38.123	37.9742	37.8766	38.0011	37.8695	37.7395	37.8869	37.6825	37.9943
	CV002543	43.2446	38.0295	37.976	37.7137	38.1473	37.6326	38.2345	38.2109	37.8197	37.357	37.8501
	CV002545	39.8915	37.5138	37.5674	37.7122	37.9519	38.0176	38.1057	37.7008	37.7979	38.2075	37.7727
	CV002549	46.6613	37.8686	37.8415	37.7979	37.6345	37.6131	37.456	37.6918	37.7846	37.1035	37.9614
	CV002556	43.6894	37.8755	38.1169	37.8375	37.9289	38.0269	37.4782	38.0088	37.7793	37.931	37.8322
	CV002570	35.404	37.8134	37.305	37.698	37.4008	37.444	37.2696	37.2853	37.6392	36.8079	37.5138
	CV002793	61.0338	37.5868	37.1674	37.211	38.263	37.5411	38.0094	37.0453	37.7609	37.7526	37.5869
	CV002807	44.0693	38.0252	37.5736	37.568	37.6383	37.8017	37.5185	37.543	37.8836	37.795	37.466
	CV002809	37.4928	38.2184	37.783	37.3178	37.6536	38.0484	37.5662	37.6371	37.6037	38.1528	37.5692
	CV002836	29.7589	37.989	37.9662	37.8875	38.373	37.7102	38.0241	37.7321	37.4818	37.6538	37.6908
	CV002837	39.1138	38.8534	38.0323	38.5598	38.1686	38.0808	38.4093	37.9679	38.0338	37.6629	37.9345
	CV002991	45.7223	37.9776	38.6517	40.0413	38.3191	38.7081	38.1341	38.2058	38.6837	38.3139	38.3144
	CV002993	28.0912	37.8925	38.0893	37.7706	38.2063	37.7927	37.7078	38.205	37.7179	38.2633	37.9072
	CV003001	46.5391	37.6993	37.1928	38.1949	37.5787	38.0674	37.7752	38.2595	37.7282	38.7202	38.1009
	CV003008	39.3651	37.406	37.6488	37.8359	37.2639	37.8542	37.3605	37.1838	37.6328	37.5769	37.5579
	CV003026	39.576	37.6727	38.834	38.3837	38.3614	38.3795	38.0968	38.2385	38.399	38.3349	39.1296
	CV003032	33.4669	38.3122	37.6836	37.7601	38.2011	38.1473	37.9879	37.7268	38.3287	38.0746	37.8493
	CV003041	24.6552	37.6758	37.8384	37.8108	38.2596	37.618	38.304	38.0331	37.9456	37.3494	37.746
	CV003045	19.2874	37.9474	37.805	37.6287	37.6242	37.5976	38.2178	37.715	38.3436	37.7171	37.7319
	CV003148	34.0604	38.1378	38.2061	38.2192	38.8003	38.2656	38.0154	38.1214	38.2253	37.7185	38.4156
	CV003156	51.738	37.5387	37.8306	37.5236	37.6371	37.0415	36.9966	37.6268	37.8259	37.8817	37.6898
	CV003157	22.7356	37.2911	37.8508	37.4349	37.1065	37.781	37.5703	37.828	37.5186	37.726	37.5916
	CV003158	30.3874	38.1368	37.7959	37.653	37.9222	37.9132	38.0177	37.6495	37.7386	38.2239	37.9015
	CV003163	44.4596	38.3082	37.9499	37.4879	37.9679	37.6192	37.5078	37.7726	37.9086	37.5846	37.6276
	CV003166	42.4516	37.6694	37.8933	37.6692	37.8706	37.2186	38.0015	37.9721	37.6513	37.501	37.4004
	CV003167	14.7888	37.4027	37.653	37.4911	38.097	37.6159	37.2453	37.5792	37.5337	37.6908	37.4518
	CV003170	31.7872	37.6016	37.935	37.8703	37.7498	37.5885	37.6755	37.7052	37.9187	37.6991	37.4242
	CV003173	33.1506	37.4626	37.6479	37.8811	37.4982	37.8522	37.421	37.6478	37.7319	38.242	37.7786
	CV003301	19.4087	38.249	37.9859	38.1018	38.606	37.7512	38.0682	37.9731	37.5993	37.968	37.6828
	CV003302	52.7319	38.1705	38.7018	37.8465	38.1128	38.3696	39.0436	37.942	38.0452	38.6688	38.0572
	CV003307	55.3362	38.437	38.1553	38.1472	38.2125	38.2817	38.2716	38.0767	38.3229	38.103	38.0603
	CV003324	27.9024	37.5479	37.6189	37.8465	37.8518	38.0178	37.8898	37.8086	37.7506	37.651	37.5955
	CV003329	23.4279	38.2666	37.8575	37.7599	37.8661	38.0271	38.0959	37.5523	38.0651	37.8471	37.7112
	CV003337	42.1756	37.5027	37.9694	37.907	37.5862	37.8947	37.6855	37.7599	37.8418	37.9558	37.6475
	CV003342	28.7286	38.1292	36.9923	37.5245	37.4516	37.6911	37.4311	37.6642	36.9283	37.7325	36.962
	CV003344	-15.5224	38.1096	37.7017	37.6364	37.5663	37.9976	37.6935	37.6769	37.7472	37.71	37.5732
	CV003358	45.1387	37.4812	37.2766	37.7539	38.4713	38.2739	38.2956	37.4093	38.4033	37.9951	38.0938
	CV003375	51.5357	38.4548	38.6323	37.967	38.1915	38.6488	38.0541	37.7727	38.1468	37.9425	38.2111
	CV003382	23.4908	37.7626	38.1091	38.08	38.0713	37.6693	38.2582	37.2539	38.1246	37.9813	38.0644
	CV003387	58.8176	37.6559	37.745	37.8015	38.0214	37.503	37.5072	37.7339	37.7162	37.6996	37.7589
	CV003497	15.8001	38.3446	38.2191	37.8919	37.7858	38.1295	38.0015	38.09	37.886	37.7293	37.857
	CV003515	30.1027	37.2938	37.3554	37.7236	37.6523	37.4411	37.3872	37.6895	37.2119	37.2443	37.4515
	CV003603	39.998	37.5715	38.3097	37.7969	38.5018	38.2758	38.4468	38.2818	38.299	38.1817	37.92
	CV003614	43.574	37.4659	37.8098	37.3265	37.6099	37.7508	37.3169	37.506	37.7947	37.2579	37.5615
	CV003616	60.5723	38.554	38.3008	38.2584	38.2834	38.0988	38.1592	39.1321	38.1283	38.2685	38.5021
	CV003627	26.9288	38.0315	37.8747	37.8654	37.979	38.4985	37.7313	37.8497	38.522	37.4065	38.0678
	CV003629	27.2843	37.7498	38.0501	37.8798	37.9964	37.8915	37.6724	38.0061	37.9662	37.6873	37.7823
	CV003638	46.8312	37.4538	37.2516	38.2167	38.0065	38.0192	38.2577	37.8577	38.8878	37.9814	38.5948
	CV003738	32.1961	38.384	37.8239	37.7248	38.4964	37.54	37.7665	37.9746	38.379	38.071	37.8356
	CV003756	20.0501	37.7209	36.9719	37.5378	37.5367	37.6386	37.8757	37.625	37.6384	37.7615	38.1259
	CV003760	30.1872	38.2199	37.2584	37.7171	37.6755	37.5295	37.3427	37.0952	37.5566	37.7658	37.3056
	CV003769	33.2004	37.253	37.7141	37.6706	38.0708	37.6003	37.2536	37.5499	37.5988	38.0964	37.866
	CV003773	48.4166	37.8893	37.489	37.761	37.6908	37.7012	37.1198	37.1833	37.6256	38.0717	37.5446
	CV003793	36.701	37.8663	37.3892	37.6189	37.7896	37.1547	37.5718	37.5024	37.3903	37.9799	37.3857
	CV003843	59.248	38.0358	37.7248	37.6992	38.0464	37.9528	37.3933	37.8195	37.741	37.6424	37.5224
	CV003860	58.1364	37.6147	38.0781	37.9511	37.4196	37.7531	37.9092	37.66	38.1689	37.2742	38.4937
	CV003862	9.5253	37.9768	37.3307	37.9828	38.4555	38.0439	37.6078	38.1215	38.4469	38.3265	37.8438
	CV003863	38.145	37.7419	37.1707	37.9242	37.7558	37.9226	38.0322	37.5457	37.3379	38.3586	37.7904
	CV003886	27.5094	37.1152	37.4951	37.4714	37.5172	37.4166	36.8698	37.69	36.9885	36.7544	37.3632
	CV003898	39.0714	37.426	38.1892	37.6388	37.5727	37.6754	37.9263	37.7935	37.7596	37.8183	37.7962
	CV004809	64.0765	37.6176	37.3494	37.9682	37.6337	38.004	38.1594	37.6676	37.8517	37.5613	37.8966
	CV004816	26.2599	37.2899	37.9801	37.7865	37.9193	37.2293	37.4077	37.6576	37.6609	37.8238	38.2479
	CV004824	41.7019	37.4307	37.9598	37.6531	37.3847	37.769	37.9075	38.0846	37.7126	37.9767	37.7984
	CV004826	42.4335	37.9605	38.0051	37.7136	38.3086	37.637	38.081	37.767	38.2685	38.3284	37.874
	CV004828	27.0726	37.6354	37.6284	37.8657	37.5132	37.7346	37.5167	37.8022	37.7118	37.5612	37.8629
	CV004830	43.3705	37.9637	38.6626	38.1726	38.0538	37.9671	37.7233	37.2684	38.9003	37.8789	37.7924
	CV004838	44.1602	37.439	37.614	37.4193	37.6233	37.7227	37.9677	37.7686	37.7149	38.1481	37.4348
	CV004845	43.4531	38.1491	37.4347	37.4524	37.4083	37.9392	38.0232	37.6756	37.6533	37.5813	37.3833
	CV004847	27.8747	37.4193	37.8231	37.6686	37.3824	37.3426	37.7728	37.4102	37.307	37.9521	37.5554
	CV004868	29.8033	37.5819	37.9106	37.8638	37.8979	37.9522	37.8381	37.6952	37.6922	38.2328	37.6212
	CV004873	40.8596	37.9923	37.9882	37.7775	37.2345	37.3995	38.2594	37.7843	37.5492	37.98	37.8471
	CV004879	32.452	38.1006	37.8397	37.7035	38.1848	36.9871	37.3048	37.5175	37.116	37.5806	37.5493
	CV004898	47.0516	37.9238	37.9822	38.0801	37.7401	37.2321	37.395	38.0221	37.4447	38.1313	37.82
	CV004902	33.3523	37.9385	37.1789	37.6918	38.2845	38.2787	37.7242	38.0402	37.8243	37.8847	37.7274
	CV004910	49.1923	37.4637	38.0301	37.7673	37.9664	37.5063	38.1956	38.1462	37.7608	37.5069	37.8677
	CV004920	44.8335	37.3957	37.9656	37.5723	37.6527	37.91	38.0194	37.6257	37.8692	37.6924	37.6977
	CV004925	44.2316	38.2773	38.0649	37.9737	37.8662	37.9628	37.8794	37.9321	38.512	37.5572	38.2718
	CV004940	38.9857	37.3807	37.4768	37.5999	37.6956	37.6682	37.5195	37.122	37.8085	37.5817	37.5136
	CV004951	66.2385	37.7851	38.134	38.2105	38.9381	38.784	38.2033	38.0986	38.1464	38.192	37.7954
	CV005016	43.9821	37.7386	37.8894	37.8003	37.5096	37.1182	37.7664	37.6569	37.5659	37.1469	37.8027
	CV005069	21.1669	37.512	37.5903	37.6103	37.2815	37.63	38.0313	38.0712	37.904	37.5282	38.4158
	CV005074	23.9973	38.6094	38.1836	38.2227	37.3832	38.0177	37.5899	37.816	37.4463	38.1816	38.2252
	CV005075	39.7633	37.94	38.0187	37.7986	38.1052	37.8251	37.6463	37.6216	38.1982	38.2515	37.7729
	CV005091	36.5194	37.6828	37.8658	37.6248	38.4174	37.2863	38.0723	37.5601	37.6193	38.1912	37.7071
	CV005097	14.722	37.736	37.9412	37.9388	37.3312	37.9391	37.7593	37.6957	38.0377	37.7585	37.9465
	CV005254	57.9345	37.4601	37.812	37.626	37.914	37.5871	37.4847	38.0462	37.5065	37.2052	37.7398
	CV005256	50.1286	37.4878	37.7019	37.8842	37.2301	37.6364	37.8351	37.97	37.3443	37.9812	37.797
	CV005257	31.7139	37.4498	37.7133	37.6344	37.6738	37.9081	37.9119	37.8492	37.588	37.4871	37.9921
	CV005259	49.7009	37.7207	37.372	37.9352	37.2194	37.5611	37.6488	37.0894	37.8747	37.6661	37.7348
	CV005266	54.3594	37.8995	37.9831	37.7435	37.9997	37.3575	38.2068	37.8532	37.7609	37.1639	37.6034
	CV005272	44.5418	37.6618	37.8343	37.8953	37.3226	37.4971	37.8519	38.0888	37.3667	37.9379	37.6982
	CV005274	22.6318	38.3152	37.8369	37.7178	38.1726	37.5867	37.8836	38.0129	37.8856	38.1886	37.5059
	CV005379	41.6162	37.7753	37.7939	37.7687	37.858	37.02	37.9697	37.7159	37.7132	37.4415	37.4986
	CV005628	31.1387	37.5174	37.5898	37.6219	37.716	38.0133	37.2719	37.9397	37.6911	37.4438	37.5777
	CV005660	38.6589	37.4225	37.5979	38.0048	37.5564	37.8	37.4277	38.2668	37.852	37.2628	37.8439
	CV005664	40.3616	37.5764	38.1007	38.0544	37.4164	38.1066	37.6985	38.5679	37.8525	38.3908	37.6864
	CV005667	27.4169	37.4641	37.6844	38.0409	38.2559	38.1878	38.0579	37.6364	37.7374	38.283	37.761
	CV005673	42.3208	37.6968	38.962	38.3675	38.4344	37.9103	38.7603	39.5993	38.68	39.1982	37.9069
	CV005677	70.0085	38.046	38.33	38.1028	37.5593	38.3751	37.7783	38.0269	38.1195	37.9558	38.7301
	CV005682	32.9691	38.5117	38.2934	37.9519	37.4298	37.7046	38.0694	37.2098	37.936	38.5413	37.7462
	CV005683	29.0586	37.8969	37.6434	37.9861	38.062	37.9768	38.2712	37.7121	37.7648	37.8145	37.7415
	CV005691	34.2307	38.2511	37.5296	37.9115	37.069	37.9107	37.2467	38.0115	37.6426	37.8433	37.5721
	CV005695	33.9979	37.1857	37.778	37.7546	38.0496	37.5422	37.3499	37.2793	37.5325	37.7148	37.4149
	CV005696	45.4975	36.9991	37.5412	37.4461	37.5833	36.8129	36.9131	37.0091	37.2569	37.7296	37.4203
	CV005698	24.6033	37.7856	37.6628	37.8586	37.8861	37.6731	38.0542	37.1076	37.7897	37.6155	38.3143
	CV005700	23.6139	37.4935	37.6914	37.9366	37.6567	37.7621	38.4462	37.1545	37.3393	38.3854	37.8557
	CV005713	32.5282	37.8223	37.8073	37.6546	37.5581	37.7322	37.9073	37.9955	37.8893	37.1747	37.7619
	CV005714	19.5414	37.4825	37.7147	37.5837	37.744	37.4237	37.7168	36.8011	37.3911	37.4103	37.3318
	CV005716	25.7392	38.1882	38.203	38.0449	37.9896	38.0118	37.6549	38.1449	37.9056	37.9525	37.7101
	CV005730	24.7495	38.3294	37.9434	37.9589	37.5764	37.8493	37.1493	38.151	37.8081	37.9329	38.1838
	CV005736	18.1799	37.8436	38.164	37.8559	38.0385	37.6608	38.2457	37.6488	37.7875	38.3256	37.6508
	CV005740	44.3731	37.5056	37.969	37.6587	37.7332	37.9426	37.4457	37.6994	37.8171	37.6996	37.614
	CV005741	58.5735	37.8138	38.614	38.3322	38.5698	37.6734	38.2705	38.1348	39.2403	38.178	37.9209
	CV005769	13.9164	38.114	37.8718	37.7817	37.9806	37.8545	38.2646	37.9336	37.7493	37.9934	38.3512
	CV005777	29.3123	38.4769	38.4344	38.8946	38.5517	38.5336	38.9677	38.0928	38.1683	38.2929	37.7791
	CV005844	29.6434	38.2634	38.0101	38.1463	38.1129	38.6657	38.591	38.0913	38.3199	38.0599	38.8019
	CV005883	42.1971	37.8107	37.9328	37.6639	37.1367	37.3816	37.8639	37.5123	37.8077	37.64	37.5858
	CV005897	48.3134	37.6016	37.957	37.8329	38.3887	37.3626	37.9444	37.961	37.9032	37.8231	37.9881
	CV005898	42.1867	37.4235	38.0524	37.9793	37.8915	37.8528	38.1874	38.1166	37.9319	37.523	38.0961
	CV005914	57.7276	37.4085	37.2944	37.3323	37.405	37.3681	37.4039	37.4762	36.9883	37.8674	37.6365
	CV005919	25.8758	37.6297	36.7685	37.8076	38.0112	37.4864	37.1405	37.5362	37.5453	37.466	37.471
	CV005923	24.5226	37.7002	37.2008	37.7943	37.1811	37.0333	37.9215	37.4836	37.5703	37.9461	37.5369
	CV005930	47.6762	37.8813	37.2992	38.1016	37.7247	37.8261	38.1931	37.7402	37.7587	37.7002	37.7151
	CV005933	49.7201	37.4017	37.9585	37.9602	38.0128	37.8014	37.4288	38.4088	37.7526	37.3644	37.9546
	CV005964	51.5349	36.9999	37.7605	37.8636	37.8969	37.4872	37.3303	36.9815	37.8817	37.0603	37.8098
	CV005968	-8.96377	37.8436	37.9192	37.7516	38.5663	38.1284	38.2889	38.3929	37.8244	38.5207	38.308
	CV005973	46.1245	37.9888	38.3434	38.1546	38.4003	38.7111	38.1003	38.2221	38.0043	37.8812	39.4032
	CV005976	49.2132	37.9215	37.8343	37.7806	37.6443	38.1428	37.6404	38.1141	37.8771	38.0093	37.6491
	CV005978	47.075	37.2698	36.9793	37.9365	37.3515	38.2208	37.4715	37.779	37.6099	37.5811	37.9184
	CV005979	33.783	38.0213	38.7087	38.2985	38.3919	38.7624	38.1779	38.4875	38.9502	37.8988	38.323
	CV005989	34.2083	37.4797	37.8772	37.9512	38.2996	37.9133	38.0714	37.818	37.4601	38.2065	37.3547
	CV005990	33.4774	37.2207	37.7711	37.4799	37.2763	36.9071	37.2359	37.576	37.5458	37.4778	37.1526
	CV005998	48.2624	37.9877	37.7599	37.6952	37.2133	37.9606	37.4502	37.7745	37.8383	37.8286	37.351
	CV006003	37.352	38.2638	37.7761	37.9426	37.7082	37.8658	37.5112	38.2858	37.3197	38.2006	37.7201
	CV006015	30.5277	37.4295	37.0415	37.4532	37.5839	37.1515	37.3695	37.4702	37.658	38.1078	37.2419
	CV006017	68.2833	37.5887	37.8203	37.9382	37.7503	38.2548	37.6845	37.8558	37.7893	37.2904	37.8854
	CV006030	32.3298	37.4101	38.093	37.2675	37.8602	37.7458	37.509	37.874	37.8205	37.3375	37.7603
	CV006031	42.39	37.8771	37.5616	37.3105	37.6447	37.4802	37.8817	37.5229	37.5989	37.8911	37.5754
	CV006044	41.5894	37.9775	37.2813	38.0811	37.8335	38.0759	38.1812	37.8547	37.9867	37.9295	37.7424
	CV006227	49.536	37.7039	38.3107	37.9858	38.0331	38.1555	37.7968	38.338	37.7157	38.0294	38.3368
	CV006228	54.2269	38.0458	37.1675	37.806	37.547	37.193	37.546	37.721	37.2363	37.2583	37.9419
	CV006351	38.8391	37.7527	38.4826	38.218	37.8229	38.6219	37.9573	38.4017	38.5928	38.1679	38.6835
	CV006367	28.5693	37.4877	37.9085	37.3043	38.3764	38.0749	37.6887	37.1353	37.7966	37.0471	37.625
	CV006882	-19.6738	39.8645	38.7077	39.4631	38.6604	38.5385	39.1465	39.4679	39.4923	38.6924	39.1636
	CV007003	48.1497	37.2594	37.7634	37.5247	38.1254	37.515	37.1044	38.0066	37.6107	36.9516	38.0815
	CV007011	38.8394	37.9532	37.7887	37.7243	37.9415	37.4528	37.725	37.6653	37.4588	37.0587	37.7612
	CV007045	31.9918	38.1964	37.848	37.6279	37.6287	37.7106	37.6311	37.6644	37.379	37.8578	37.637
	CV007049	39.6844	37.5202	37.6362	37.6552	37.5047	37.3681	37.7272	37.9738	37.7571	37.7403	37.74
	CV007253	46.5826	37.2725	37.4416	37.7819	37.799	38.1524	37.7254	37.5915	37.7481	36.9936	37.6907
	CV007438	35.5324	37.6405	37.5267	37.8063	37.4699	37.462	37.6117	37.3557	37.7117	37.4189	37.1974
	CV007444	48.2302	37.5841	37.1393	36.718	36.9402	37.3877	37.6641	36.9931	37.3476	37.6598	37.3291
	CV007454	53.3201	37.1771	37.7258	37.2192	36.9056	37.0017	36.8628	37.281	37.5725	37.6466	37.389
	CV007485	38.9691	37.517	37.7995	37.9808	37.2437	37.906	37.6494	37.7098	37.8463	37.68	37.4971
	CV007498	15.8774	37.3451	37.6041	37.1888	37.5241	37.5241	37.8672	37.977	37.6789	38.1619	38.2316
	CV007655	22.6549	37.6672	37.6181	37.9146	37.4774	37.7758	37.3615	37.6542	37.4908	37.1635	37.5679
	CV007656	28.1282	38.1982	38.047	37.979	37.3534	37.8504	37.55	37.7051	37.8941	37.7586	38.2608
	CV007819	27.0577	37.4668	37.5364	37.9457	37.7239	37.9147	37.9421	37.5329	37.9151	37.8123	37.4818
	CV007983	34.1074	37.3678	37.7069	37.4121	37.3559	37.9636	37.2692	37.4943	37.7326	37.7575	37.2713
	CV007984	25.2706	37.7507	37.5632	37.1614	38.4039	38.086	37.2653	37.8937	37.7999	38.1479	37.515
	CV007985	39.659	38.5672	38.2442	38.1198	38.4128	38.0607	38.5249	38.2798	38.0249	38.2674	37.9891
	CV007991	23.8262	37.4515	37.7926	37.7569	38.2997	37.5698	37.5027	37.4135	37.6659	37.5721	37.5136
	CV007997	45.5388	37.3917	37.7574	37.459	37.7096	37.9478	37.7056	37.3129	37.5813	37.4813	37.5053
	CV008015	60.6033	37.6551	37.6017	37.6478	38.0872	37.8472	37.3086	38.3413	37.3801	37.1211	37.6642
	CV008023	41.377	38.1002	37.6362	37.8212	37.6597	37.7556	38.072	37.8379	37.8958	37.5761	37.7587
	CV008068	37.0675	37.7655	37.4821	37.3975	37.4964	37.6596	37.45	37.1225	38.0163	37.6791	37.5755
	CV008270	25.2329	37.7766	37.8761	37.5151	37.6156	37.73	37.7796	37.5078	37.8872	38.1567	37.3459
	CV009544	49.7279	37.2949	37.0315	37.7408	37.3676	37.9	37.3099	37.5531	37.8447	38.1689	37.4013
	CV009695	24.1446	37.6732	37.9809	37.6999	37.7567	38.2776	37.453	38.396	37.8726	37.3113	37.8488
	CV009760	49.8712	37.5405	36.8235	37.3897	36.9555	37.2707	37.7142	37.3195	37.5618	37.8882	37.571
	CV010531	47.8517	37.5294	38.0007	37.7479	37.9527	37.8656	38.3242	37.7854	37.8773	37.9806	38.5017
	CV010570	39.9827	38.4319	38.4487	38.295	37.8422	38.6377	37.9778	37.7994	38.5804	38.23	37.7676
	CV010738	40.4574	37.6381	38.1525	37.7446	37.7544	37.9882	37.4576	37.7895	37.7548	37.9337	37.8321
	CV010780	55.7698	37.4017	37.8345	37.9354	37.2401	37.7583	37.4333	37.6948	37.3699	37.2336	37.6626
	CV012549	30.4125	37.5516	38.1443	37.9668	38.803	38.15	37.914	37.6507	37.8195	38.2181	38.0989
	CV012559	39.5196	38.3046	38.8307	39.5466	38.1251	38.4407	38.3939	38.5578	38.0617	39.4211	38.3714
	CV013229	26.0035	38.1953	37.4548	37.5233	37.6263	37.6096	37.3789	37.4841	37.5202	37.004	37.9429
	CV013254	55.4676	37.329	37.8263	37.5896	37.2768	37.7679	37.9813	37.4787	37.4813	37.2148	37.3718
	CV013255	41.2174	38.1285	37.5635	38.0034	37.2835	37.7953	37.4675	37.7093	37.7307	37.5547	37.7012
	CV013267	7.71494	37.8763	37.8163	37.3047	37.7433	37.7262	37.5228	37.6608	37.238	37.5996	37.6969
	CV013339	41.7665	38.1274	37.871	37.791	37.6886	37.5646	37.2164	37.0784	37.2721	37.0616	37.6572
	CV013405	22.4017	37.809	37.8752	37.7239	37.7226	37.7579	38.0096	38.0702	37.8289	37.8661	37.628
	CV014097	68.4768	37.8631	37.9716	37.9065	37.2995	37.8489	37.4487	37.6662	37.4383	38.4191	37.7327
	CV014311	36.9979	38.5344	37.4189	38.2117	38.2226	37.7875	38.193	37.9854	38.2561	37.8471	38.7648
	CV014313	31.9722	37.3535	37.6218	37.7273	37.9195	37.9138	38.1823	37.7057	38.1167	37.6726	37.736
	CV015917	50.5119	38.0281	37.9276	37.8457	37.9259	37.5671	38.1254	38.3078	37.3492	37.5735	37.5967
	CV016188	47.3489	37.4103	37.1538	37.6367	37.5039	37.6224	37.9888	37.7685	37.3201	37.6609	37.8631
	CV016813	17.6304	38.7767	38.4423	39.242	38.3975	38.7208	38.0652	38.4248	38.4621	39.3243	38.2877
	CV016817	40.4258	38.192	37.8713	37.936	38.084	37.8467	37.7611	38.1426	37.428	37.7974	37.8894
	CV017052	50.8637	37.3544	37.138	37.5978	37.5095	37.5815	38.1147	37.1677	37.7033	37.7349	37.6105
	CV017273	48.9867	38.2904	37.2056	37.8719	37.7355	37.7191	38.1526	37.2569	37.6977	37.3408	37.6447
	CV017278	38.4643	37.6243	37.9688	37.9319	37.518	38.0367	37.5349	37.657	38.1434	37.5816	37.6789
	CV017393	35.4337	37.6612	37.9067	37.9057	37.8224	37.4601	37.9192	37.6615	37.7728	37.6583	38.3607
	CV017417	49.4421	37.5434	38.0998	37.8199	37.5903	37.671	37.8533	37.7007	37.9556	38.3509	38.052
	CV017446	37.7103	37.698	38.1134	38.1531	38.9646	38.5338	38.6402	37.7119	38.0451	37.9373	38.2103
	CV018256	69.8091	37.6016	37.3991	37.967	37.7982	37.856	38.0398	37.3065	37.9028	37.7723	37.816
	CV018714	5.82064	37.8334	37.657	37.562	37.8827	38.1695	37.9977	37.5488	37.6434	37.1745	37.6375
	CV018838	52.3041	37.6577	37.9885	37.5801	37.5801	38.2145	37.5212	37.601	37.8949	37.7315	37.8182
	CV018915	58.201	38.0818	38.6016	38.1318	38.7926	38.7634	38.1785	37.3449	38.1018	38.0989	38.1663
	CV019755	21.7106	38.2485	38.6611	38.3558	38.6335	38.772	38.4214	38.8615	38.6196	38.2376	39.3277
	CV019813	43.0015	37.6807	36.9543	37.373	37.357	37.6138	37.3181	37.6059	37.8054	37.5871	37.5369
	CV019822	40.2128	37.4602	37.3286	37.5607	37.5206	38.1082	37.9142	37.4323	37.6247	37.1011	37.4583
	CV019849	39.3754	37.4939	37.0089	37.6098	37.6192	37.4353	37.3514	37.4314	37.267	37.7588	37.5251
	CV019863	29.7267	37.8393	37.9394	37.58	37.6958	37.2531	37.15	37.6633	37.4227	37.749	37.7485
	CV019947	46.7171	38.5511	37.939	38.1703	38.0511	37.8412	37.9266	38.1954	38.4294	38.0857	38.8986
	CV020975	60.4107	37.0479	37.6712	36.9192	36.8761	37.4985	37.2399	37.8392	37.4693	37.6836	37.3148
	CV021510	62.392	37.5963	37.4909	37.9415	37.59	37.5465	37.5955	38.1112	37.2668	37.2682	37.6644
	CV021643	18.0561	37.974	38.0269	37.856	37.9301	37.9829	38.2887	37.7341	38.2882	37.7822	37.8638
	CV021664	71.7227	37.7266	37.1483	37.3905	37.6366	37.0244	36.9293	37.0448	37.3922	37.609	37.817
	CV021721	30.265	38.1318	37.8974	37.7664	37.4876	37.2802	38.0482	37.5393	37.6599	37.8089	37.5513
	CV021747	23.4367	37.9119	37.6474	37.8153	37.4411	38.0985	37.129	37.7429	37.6686	38.2077	37.6378
	CV021749	23.1771	38.0037	38.1585	38.1957	38.09	37.9422	37.6369	38.5117	37.8056	38.1663	37.9273
	CV022084	44.7589	37.4178	37.204	37.6778	37.9456	37.9517	37.4364	37.9274	37.9601	38.152	37.7255
	CV022952	57.0905	37.5192	38.0241	37.7707	37.9376	37.4812	37.6096	38.1545	38.2076	38.4277	37.9966
	CV022985	41.7908	38.0471	37.5962	37.98	37.6736	37.3377	37.334	37.8799	37.7223	37.8984	37.6852
	CV022986	45.4068	37.9403	37.9802	37.8066	38.5118	37.6114	37.5875	37.8396	38.504	37.7816	37.8949
	CV022987	26.219	38.3449	38.173	37.7055	37.6277	37.7707	38.186	38.1642	38.3627	38.0802	37.9603
	CV023126	45.2328	38.0623	38.6331	37.8462	38.2328	38.3738	37.9355	38.8147	38.5295	38.076	37.9839
	CV023273	30.9392	37.9983	38.21	37.9951	38.6703	38.3458	38.3642	38.7458	38.4832	38.4161	38.4466
	CV023297	49.4511	37.4823	37.8861	37.706	38.1986	37.6676	37.7045	37.8406	37.8622	38.0451	38.6651
	CV023600	48.1163	37.2942	37.5403	37.8971	37.4364	37.5541	37.3795	37.6157	37.1851	37.7723	37.6851
	CV023663	33.1193	37.7238	38.4162	37.938	38.8057	38.0438	38.5813	38.084	37.812	38.0406	38.0225
	CV024026	11.1733	38.6263	38.1438	37.8423	38.6116	38.0947	37.6382	37.8529	37.9647	38.1565	38.1655
	CV024279	27.4716	37.4968	37.608	37.9507	37.6438	37.8234	38.1643	38.0747	37.8712	37.8215	37.6777
	CV025005	56.8302	38.3201	38.2384	37.8959	38.1471	37.4334	37.7283	38.2034	38.1827	38.0112	37.9305

## Sheet: 2b_pblup
unit (10*t/ha)	CV	y	Rep1	Rep2	Rep3	Rep4	Rep5	Rep6	Rep7	Rep8	Rep9	Rep10	Rep1	Rep2	Rep3	Rep4	Rep5	Rep6	Rep7	Rep8	Rep9	Rep10	AVE	SE
2b_pblup	CV002332	28.4341	38.6647	37.685	37.8731	38.1072	37.9392	38.2111	37.9678	38.2294	38.2958	37.8447	-0.241751	-0.0990624	-0.0663706	-0.194123	-0.0956968	-0.142107	-0.13264	-0.0720743	-0.183886	-0.105974	-0.133369	0.0172218
	CV002346	27.8385	37.9574	38.0182	37.9903	37.3633	37.9852	38.1323	37.9434	38.2442	37.9322	37.5178
	CV002353	36.5277	38.0568	37.7099	37.7495	37.8894	37.8618	38.3504	38.0736	37.5758	37.7102	37.826
	CV002358	46.852	37.9363	37.8392	38.1171	38.063	38.368	37.9704	38.0555	38.0127	37.8702	37.8933
	CV002361	34.7704	37.7763	37.7626	37.705	37.6102	38.0039	37.6276	37.8558	38.0627	37.8931	37.8833
	CV002365	35.7975	37.1671	37.3738	37.2542	35.4922	37.3619	37.6656	37.8321	37.6261	36.8964	37.4095
	CV002372	42.8149	37.1731	37.8423	37.7375	37.6283	37.6704	37.6881	37.6176	37.7737	37.1873	37.5953
	CV002375	34.2015	38.0947	38.1135	38.3166	37.2998	38.3861	38.0613	37.9388	38.5123	39.07	38.0821
	CV002378	39.2429	38.1211	37.74	37.9146	37.7832	38.075	38.0334	37.8533	37.9996	37.8573	38.2631
	CV002384	34.9163	38.2171	38.0698	37.9533	38.1498	37.8958	38.1234	38.2211	38.2762	37.7471	37.8679
	CV002387	49.6878	37.967	37.7522	37.8598	37.7539	37.775	37.9536	37.7956	37.418	37.5895	37.8123
	CV002392	22.9092	37.6912	38.229	38.1978	38.122	37.7389	38.42	38.3564	38.0461	38.6269	38.0076
	CV002395	38.8263	37.9058	37.7824	37.5703	37.5428	37.6797	37.509	37.1015	37.7352	37.5697	37.8036
	CV002539	36.0266	38.2172	38.2039	38.1652	38.0071	38.1796	37.6818	38.0087	37.917	37.5605	38.1444
	CV002543	43.2446	38.2285	37.9868	37.7226	38.1762	37.8684	38.325	37.9309	38.0036	37.2973	37.9084
	CV002545	39.8915	37.3627	37.5655	37.4351	37.8059	37.9792	38.1606	37.6656	37.7701	38.2024	37.6651
	CV002549	46.6613	37.9263	37.8821	37.8015	37.5875	37.5843	37.3042	37.5687	37.6372	37.2232	37.9014
	CV002556	43.6894	37.8895	38.094	37.8042	37.9809	37.9795	37.4628	37.9875	37.5576	37.8711	37.7897
	CV002570	35.404	37.7206	37.539	37.7853	37.2579	37.4165	37.365	36.9437	37.4582	37.1406	37.5175
	CV002793	61.0338	37.938	37.7556	37.6121	38.4027	37.7654	38.1067	37.0699	37.8401	37.7681	37.8399
	CV002807	44.0693	38.3837	37.8681	37.816	38.0054	38.0933	37.8365	38.18	38.2828	37.9475	37.8348
	CV002809	37.4928	38.2278	37.9694	37.5604	37.7363	38.2031	37.6892	37.7916	37.7908	38.2137	37.7925
	CV002836	29.7589	38.0611	38.0929	37.7604	38.455	37.6599	38.1583	37.7295	37.4914	37.6988	37.7022
	CV002837	39.1138	39.5573	38.1099	38.6397	38.2576	37.9019	38.3125	37.9009	38.0497	37.6351	37.8993
	CV002991	45.7223	37.5208	38.1986	38.6761	37.9673	37.8958	37.9402	38.2126	37.738	37.9591	37.9758
	CV002993	28.0912	38.0057	38.0563	37.7897	38.174	37.9215	37.7511	38.3421	37.5548	38.3352	37.8505
	CV003001	46.5391	37.4116	36.9707	37.9924	37.0737	37.6588	37.3688	37.7565	37.4025	38.3552	37.705
	CV003008	39.3651	37.7983	37.987	38.0962	37.4527	38.1025	37.5295	37.8944	37.9175	37.7297	37.8314
	CV003026	39.576	37.631	38.2163	38.2279	38.0685	38.4226	37.8714	38.3771	38.0906	38.0124	38.2344
	CV003032	33.4669	38.2873	37.7001	37.7856	38.2004	38.0823	38.0077	37.7517	38.2573	38.0776	37.9004
	CV003041	24.6552	37.7378	37.878	37.8984	38.2263	37.6973	38.2515	37.9444	37.9196	37.3147	38.1185
	CV003045	19.2874	37.9408	37.758	37.7082	37.6481	37.6132	38.3161	37.777	38.296	37.7467	37.8885
	CV003148	34.0604	37.9378	37.9403	37.9922	38.3835	38.1052	37.8125	37.9605	37.9091	37.3228	38.0555
	CV003156	51.738	36.9035	37.8135	36.8214	37.507	37.1	37.0654	37.5946	37.7146	37.8465	37.6613
	CV003157	22.7356	37.4514	38.0085	37.6389	37.2828	38.0471	37.8886	37.9816	37.7605	37.7763	37.9687
	CV003158	30.3874	38.3313	37.7443	38.0476	37.893	37.958	38.1052	37.7958	37.8412	38.2752	37.9711
	CV003163	44.4596	38.2564	37.9658	37.5859	38.132	37.7821	37.5115	37.6524	37.918	37.6057	37.4042
	CV003166	42.4516	37.7377	37.9749	37.6638	37.929	37.2933	38.0972	37.9591	37.8281	37.6525	37.4117
	CV003167	14.7888	37.2288	37.6569	37.3636	38.0746	37.5719	37.1169	37.464	37.4428	36.7733	37.418
	CV003170	31.7872	37.4728	37.8408	37.9233	37.7209	37.5026	37.6909	37.5893	37.8859	37.6963	37.3249
	CV003173	33.1506	38.0997	37.9962	38.0824	37.6912	38.0276	37.9836	38.1957	38.018	38.4473	37.923
	CV003301	19.4087	38.3626	37.9545	38.5655	38.6636	37.9482	38.2928	38.4296	37.6178	38.9294	38.0606
	CV003302	52.7319	38.1474	37.9596	37.728	37.8232	37.7497	38.5382	37.9919	37.945	38.811	37.8394
	CV003307	55.3362	38.2855	37.8771	37.8556	37.8088	38.1319	37.7316	37.8416	38.068	37.8594	37.9389
	CV003324	27.9024	37.4302	37.5982	37.7798	37.8156	37.9057	38.0792	37.3939	37.9411	37.6366	37.6328
	CV003329	23.4279	38.3613	37.9901	37.9876	38.0976	38.1981	38.2259	38.0467	38.3126	37.9409	37.798
	CV003337	42.1756	37.7942	38.19	38.0445	37.781	38.1614	37.7887	38.0053	38.037	38.3186	37.8896
	CV003342	28.7286	38.0495	37.0979	37.5351	37.1915	37.2341	37.4055	37.5657	36.6373	37.954	37.0931
	CV003344	-15.5224	38.0496	37.6337	37.5495	37.483	38.1472	37.6917	37.8376	37.7208	38.0026	37.6371
	CV003358	45.1387	37.3573	37.1286	37.6739	38.2958	37.9984	38.0816	37.1604	38.0359	37.5917	37.8633
	CV003375	51.5357	38.3278	38.0502	37.7482	37.8356	37.8166	37.8865	37.3604	37.6427	37.7192	37.8501
	CV003382	23.4908	37.7211	37.9373	37.8768	37.9687	37.4984	38.0544	37.1398	37.8679	37.8576	37.9722
	CV003387	58.8176	37.7968	37.6543	37.8766	37.975	37.5992	37.588	37.8344	37.6789	37.6943	37.8381
	CV003497	15.8001	38.2498	38.0736	38.0092	37.8815	38.1084	37.9162	37.91	37.5983	37.6562	37.965
	CV003515	30.1027	38.097	37.6462	37.9116	37.6879	37.9143	37.5036	37.6171	37.3573	37.3741	37.7561
	CV003603	39.998	37.7184	38.3495	38.7041	38.5082	38.2973	38.5921	38.194	38.7153	39.0562	37.9484
	CV003614	43.574	37.6333	38.1365	37.7732	37.8691	38.132	37.7569	38.1	38.0394	37.4926	38.0613
	CV003616	60.5723	37.8871	37.6051	37.5057	37.118	37.5111	37.8445	38.0495	37.6135	37.441	37.6099
	CV003627	26.9288	37.9052	37.6804	37.9364	37.6876	38.2356	37.5942	37.4802	38.1823	37.2617	38.017
	CV003629	27.2843	37.8173	38.0864	37.9089	38.0567	37.9405	37.7064	37.929	37.9784	37.647	38.0851
	CV003638	46.8312	37.5396	37.4012	38.4019	38.4724	38.1326	38.3428	38.135	38.491	37.9851	38.3453
	CV003738	32.1961	38.8174	37.926	37.7765	38.4897	37.6002	37.8894	37.957	38.3962	38.3065	37.937
	CV003756	20.0501	37.7527	36.7473	37.5112	37.5664	37.7134	37.7574	37.2457	37.279	37.6053	38.183
	CV003760	30.1872	38.1884	37.4511	37.7933	37.5855	37.4772	37.3637	37.0717	37.6858	37.7557	37.1821
	CV003769	33.2004	37.5073	37.7813	37.5157	38.305	37.9157	37.4682	37.6674	37.6611	38.2247	38.2608
	CV003773	48.4166	37.4106	37.5024	37.6413	37.6696	37.5212	37.2257	37.0818	37.7105	37.9918	37.601
	CV003793	36.701	37.936	37.7726	37.8845	38.0176	37.4768	37.7778	37.6672	37.5609	38.3046	37.7264
	CV003843	59.248	37.9974	37.7168	37.7555	38.0733	37.9623	37.6215	37.8984	37.6556	37.7928	37.6669
	CV003860	58.1364	37.7627	37.9064	37.8273	37.4152	37.8004	37.8864	37.7936	38.1558	37.2396	38.3703
	CV003862	9.5253	38.1846	37.4371	38.0035	38.2482	38.1671	37.6385	38.2784	38.2886	38.3682	37.965
	CV003863	38.145	37.5405	37.0945	37.9079	37.7231	37.8857	37.9932	37.4844	37.2825	38.2826	37.7896
	CV003886	27.5094	37.0814	37.4631	36.4884	37.3828	36.748	37.3277	37.6865	36.905	37.0293	37.3204
	CV003898	39.0714	37.5671	38.1978	37.7819	38.2924	37.8812	38.1348	37.9673	37.9711	37.9542	37.9197
	CV004809	64.0765	37.7395	37.3124	37.8121	37.7086	38.0461	38.0837	37.7426	37.8005	37.409	37.8364
	CV004816	26.2599	37.614	38.2316	38.0238	38.322	37.7858	37.719	38.2943	38.0712	37.9909	38.4527
	CV004824	41.7019	37.1248	37.6531	37.037	36.3339	37.4365	37.7077	37.8957	37.6099	37.0652	37.5674
	CV004826	42.4335	38.0612	37.9998	37.7811	38.407	37.8433	38.2939	38.3516	38.3407	38.3902	38.0683
	CV004828	27.0726	37.7749	37.8735	37.9081	37.604	38.0379	37.7118	38.1483	37.8634	37.7357	38.06
	CV004830	43.3705	37.8525	37.9979	37.8706	37.8445	37.8646	37.6421	37.3268	38.418	37.7529	37.6509
	CV004838	44.1602	37.597	37.7549	37.4801	37.748	37.6957	38.0616	37.8529	37.8599	38.2759	37.3549
	CV004845	43.4531	38.2012	37.7104	37.9297	37.8008	38.1508	38.1382	37.9299	37.7424	37.7321	37.5919
	CV004847	27.8747	37.5047	38.0428	37.822	37.5541	37.6203	38.1539	37.6094	37.5232	38.2154	38.0216
	CV004868	29.8033	37.8156	37.9368	37.9151	37.8852	38.0201	37.8941	37.7115	37.877	38.3583	37.6786
	CV004873	40.8596	37.9034	37.9144	37.8381	37.2768	37.3984	38.0847	37.7354	37.5073	37.8935	37.8761
	CV004879	32.452	37.9294	37.8061	37.6787	38.0987	36.7969	37.0701	37.5466	36.9387	37.5473	37.517
	CV004898	47.0516	38.0433	38.0304	38.0412	37.7556	37.268	37.4956	38.0238	37.4603	38.2095	37.923
	CV004902	33.3523	37.8191	36.9801	37.4989	38.1693	38.2442	37.6199	37.7321	37.6212	37.7956	37.5791
	CV004910	49.1923	37.5354	38.1752	37.886	38.1523	37.6671	38.5737	38.2161	38.227	37.7316	38.1273
	CV004920	44.8335	37.4583	38.0299	37.5968	37.8136	38.1178	38.2055	37.8181	37.9274	37.7448	37.7099
	CV004925	44.2316	38.2024	37.6929	37.7822	37.7746	37.9926	37.69	37.5385	38.1947	37.2009	37.9824
	CV004940	38.9857	37.262	37.6338	37.286	37.7284	37.5106	37.5579	36.9875	37.7416	37.5501	37.504
	CV004951	66.2385	37.6666	37.8964	38.0688	38.4523	38.2066	37.888	37.8164	38.0378	38.0196	37.718
	CV005016	43.9821	37.5481	37.9436	37.8045	37.6011	37.3384	37.8342	37.7052	37.8154	37.3353	37.9262
	CV005069	21.1669	37.786	37.9089	37.8094	37.5972	37.9253	38.262	38.1741	38.3092	37.6927	38.5153
	CV005074	23.9973	38.8175	38.0731	38.254	37.6376	38.0851	37.5514	37.831	37.4321	38.6315	38.0922
	CV005075	39.7633	38.1865	38.3036	38.317	38.5009	38.5345	37.9894	38.6556	38.6361	38.5553	38.3977
	CV005091	36.5194	37.6729	37.9607	37.6217	38.5034	37.3613	38.2202	37.3476	37.6691	38.2321	37.773
	CV005097	14.722	37.6812	37.9857	37.9658	37.312	37.9362	37.8687	37.8255	37.9664	37.4094	38.0354
	CV005254	57.9345	37.297	37.8236	37.6215	37.8081	37.5106	37.4172	37.9614	37.4013	37.206	37.6661
	CV005256	50.1286	37.7597	37.9029	38.1483	37.5473	37.9471	37.8944	38.2668	37.5437	38.4558	37.953
	CV005257	31.7139	37.3299	37.8127	37.7168	37.7493	37.8215	37.7969	37.9565	37.3545	37.4711	38.1908
	CV005259	49.7009	37.9998	37.8871	38.0287	37.4558	37.8134	37.8149	37.2521	37.9693	37.8354	37.8285
	CV005266	54.3594	38.2363	38.1022	38.2228	38.0524	37.5063	38.4498	37.9635	38.0085	37.3204	37.7607
	CV005272	44.5418	37.7861	37.8833	37.9787	37.3417	37.53	38.0769	38.0258	37.4077	37.9798	37.7317
	CV005274	22.6318	38.3591	38.0473	38.3499	38.2764	37.7116	37.9451	38.0466	37.9135	38.3694	37.843
	CV005379	41.6162	37.5038	37.6851	37.7452	37.5548	37.0456	37.8934	37.3789	37.5082	37.4629	37.4352
	CV005628	31.1387	37.3798	37.5171	36.9773	37.4799	38.0988	37.3203	37.8232	37.4464	37.2943	37.5106
	CV005660	38.6589	37.5292	37.9256	38.8551	38.5406	38.2481	37.8247	38.7027	38.2507	37.5003	38.094
	CV005664	40.3616	37.4462	37.9499	38.0566	37.4014	37.9979	37.7044	38.0574	37.9381	38.3707	37.7596
	CV005667	27.4169	37.634	37.9299	38.6606	38.4272	38.3265	38.3505	38.0419	38.0529	38.4143	37.8948
	CV005673	42.3208	37.7109	38.1431	38.333	38.3186	38.1784	38.4683	39.0288	37.9347	38.8107	38.5251
	CV005677	70.0085	37.8788	38.1709	37.8296	37.2746	37.8858	37.5524	37.9559	37.8131	37.745	38.2541
	CV005682	32.9691	38.4978	38.2191	37.9867	37.2324	37.7851	37.9175	37.1815	37.8908	38.4306	37.7832
	CV005683	29.0586	37.8973	37.7148	38.038	38.1793	37.9684	38.375	37.6942	37.8694	37.8692	37.8385
	CV005691	34.2307	38.1642	37.6224	37.8697	36.6039	38.0039	37.3571	38.1021	37.6991	37.7093	37.7517
	CV005695	33.9979	37.3747	38.0795	37.9759	38.3666	37.8367	37.574	37.724	37.8632	37.8686	37.677
	CV005696	45.4975	37.7143	38.161	38.7895	37.8412	38.1309	37.8591	38.1333	38.0048	38.0134	37.947
	CV005698	24.6033	37.3298	37.5837	37.157	37.6049	37.2732	37.8903	36.7996	37.6015	37.5232	38.3265
	CV005700	23.6139	37.4457	37.7178	37.9777	37.6296	37.9657	38.3463	37.1502	37.4633	38.3388	37.7664
	CV005713	32.5282	38.0104	38.0412	37.7315	37.7278	38.2039	38.2777	38.0887	38.1531	37.3125	37.9117
	CV005714	19.5414	37.6074	37.935	37.3689	38.06	37.3806	37.814	36.966	37.7283	37.6084	37.2438
	CV005716	25.7392	37.3757	37.9804	37.8659	37.843	37.781	37.2138	37.9817	37.7698	37.496	37.7591
	CV005730	24.7495	39.0665	38.0379	38.0888	37.6437	38.0277	37.3456	38.3634	37.9084	37.9458	38.2807
	CV005736	18.1799	37.9343	38.1774	37.8226	38.1276	37.6302	38.1535	37.8721	37.9608	38.2632	37.6279
	CV005740	44.3731	37.3603	37.8024	37.2512	37.5962	37.8982	37.3836	37.6401	37.8339	37.5845	37.2745
	CV005741	58.5735	37.6845	37.9015	38.1124	37.9776	37.4299	37.6655	37.8011	38.443	37.6739	37.7158
	CV005769	13.9164	38.0057	37.925	38.0228	37.9763	37.8339	38.3475	37.8615	37.6841	37.7413	38.2479
	CV005777	29.3123	37.9447	37.9748	37.9904	37.9042	37.8666	38.3029	37.7503	37.7475	37.7483	37.4186
	CV005844	29.6434	38.0552	37.7958	38.0576	37.7851	38.2918	38.2456	37.8288	37.8695	37.9137	38.3062
	CV005883	42.1971	38.0088	38.092	37.8553	37.2698	37.628	38.0351	37.7372	38.1312	37.6705	37.831
	CV005897	48.3134	37.4111	37.7766	37.7009	38.2389	37.4585	37.9719	37.8788	37.9341	37.5327	38.3295
	CV005898	42.1867	37.3664	38.0344	37.8402	37.6517	37.6709	37.9737	37.9534	37.8543	37.3234	37.7997
	CV005914	57.7276	37.3687	37.729	37.5393	37.5401	37.6982	37.4733	37.8104	37.3498	38.0963	37.6931
	CV005919	25.8758	37.8351	37.0324	37.9285	38.3648	37.7238	37.1238	37.6521	37.8292	37.5753	37.663
	CV005923	24.5226	38.0479	37.658	38.0074	37.492	37.4336	38.1853	37.6401	37.8336	38.2494	37.9194
	CV005930	47.6762	37.8037	37.0146	37.8429	37.6735	37.6753	37.9417	37.7423	37.8531	37.6488	37.6536
	CV005933	49.7201	37.582	38.0302	38.0799	38.125	37.8422	37.5858	38.4574	37.8599	37.4316	38.0024
	CV005964	51.5349	37.3802	37.896	37.8445	37.9581	37.5006	37.9493	36.9917	37.8585	37.2475	37.7548
	CV005968	-8.96377	37.4764	37.7955	37.6486	38.3901	38.0127	37.9208	38.1947	37.6312	38.1495	38.2408
	CV005973	46.1245	37.5728	38.1338	37.7408	37.9642	38.2204	37.9166	38.4775	37.6614	37.8477	38.3871
	CV005976	49.2132	38.6957	37.8838	37.9459	37.8725	38.2609	37.8076	38.406	37.9515	38.3002	37.7795
	CV005978	47.075	37.3757	37.0576	37.7465	37.1565	38.1429	37.4508	37.7985	37.5722	37.6606	37.9612
	CV005979	33.783	37.6048	38.1199	38.2133	38.0026	38.3765	37.8173	38.1048	38.6433	37.8263	38.0675
	CV005989	34.2083	37.5481	37.9804	38.0156	38.3316	37.9798	38.2552	37.8993	37.4681	38.3439	37.3492
	CV005990	33.4774	37.2425	37.8291	36.9774	37.2205	36.977	37.1159	36.9672	37.2754	37.423	37.4847
	CV005998	48.2624	37.9432	37.7258	37.6456	36.9634	37.9853	37.4473	37.7852	37.6759	37.5862	37.2688
	CV006003	37.352	38.3407	37.9229	38.0317	38.0213	38.1591	37.9312	38.3733	37.4997	38.6797	37.8128
	CV006015	30.5277	37.5179	37.7379	37.4967	37.8227	37.3274	37.5262	37.8611	38.1834	38.2743	37.8169
	CV006017	68.2833	37.5455	37.7763	37.8764	38.0931	38.2736	37.6207	37.8886	37.9299	37.2872	37.9073
	CV006030	32.3298	37.2652	37.9337	37.49	37.7377	37.4244	37.5047	37.7369	37.7279	37.2337	37.6927
	CV006031	42.39	38.1618	37.9506	37.5771	37.783	38.0692	38.4627	38.0689	38.0161	38.4716	37.8029
	CV006044	41.5894	37.932	37.1781	37.9043	37.7072	38.0934	38.1291	37.8043	37.7673	37.9332	37.6669
	CV006227	49.536	37.434	38.089	37.7263	37.8853	38.0527	37.647	37.948	37.48	37.7897	38.0206
	CV006228	54.2269	38.6001	37.2158	37.8556	37.6636	37.4517	37.6758	37.8655	37.4858	37.4006	38.0784
	CV006351	38.8391	37.6692	38.1899	37.9624	37.761	38.0282	37.7229	38.1714	37.9883	37.5387	38.124
	CV006367	28.5693	37.6523	38.0903	38.0134	38.5271	38.2476	37.9874	37.1818	37.9186	37.2033	37.7016
	CV006882	-19.6738	39.8112	37.9914	38.7461	38.7308	37.8438	38.7185	38.8042	38.5173	38.9137	38.3332
	CV007003	48.1497	37.9845	38.0318	38.0725	38.4763	37.7645	37.5941	38.5493	37.8416	37.3332	38.318
	CV007011	38.8394	38.2847	38.0501	37.9537	38.3492	37.9607	38.2352	37.8859	37.5312	37.3275	37.8896
	CV007045	31.9918	38.3478	37.9725	37.7376	37.9378	37.9445	37.9608	37.8857	37.6198	38.2075	38.1187
	CV007049	39.6844	37.805	37.9712	38.0097	37.6838	37.4937	37.7815	37.9236	37.9056	37.78	37.9361
	CV007253	46.5826	37.4043	37.7986	37.9589	38.2106	38.2944	37.8636	37.8576	37.9921	37.2571	37.8243
	CV007438	35.5324	37.4475	37.5775	37.761	37.586	37.2021	37.8142	37.6287	37.6772	37.4504	36.8327
	CV007444	48.2302	37.6146	37.384	36.9142	36.7372	37.5457	37.7987	37.5469	37.6035	37.6822	37.5092
	CV007454	53.3201	36.3459	37.6351	37.3383	35.7454	36.9085	36.9987	37.13	37.1519	36.4581	36.4614
	CV007485	38.9691	37.4915	37.7885	37.6722	36.3904	37.8351	37.5253	37.4423	37.7476	37.6228	37.5526
	CV007498	15.8774	37.2557	37.6607	37.0534	37.4059	37.3844	37.9611	37.9159	37.6509	38.2071	38.2845
	CV007655	22.6549	37.6422	37.8297	38.0031	37.601	37.8053	37.6507	37.8264	37.9007	37.3761	38.2533
	CV007656	28.1282	38.4248	38.3266	38.1387	38.0251	38.319	37.8597	38.5719	38.1378	38.0744	38.4094
	CV007819	27.0577	37.3638	37.582	37.7436	37.6944	37.8592	38.0459	37.495	37.7876	37.7723	37.3348
	CV007983	34.1074	37.4908	38.0213	37.691	37.5763	38.2269	37.5687	37.8127	37.9396	38.0898	37.9976
	CV007984	25.2706	37.9784	37.7544	37.829	38.4565	38.2666	37.5207	38.2472	38.0164	38.3076	37.6899
	CV007985	39.659	38.5621	38.1205	38.0909	38.2273	37.9066	38.3436	38.1089	37.9329	39.0888	38.3374
	CV007991	23.8262	37.8955	37.8575	37.8798	38.3954	37.7177	37.687	37.7619	37.8712	37.664	37.614
	CV007997	45.5388	37.4175	37.9537	37.6774	37.908	38.2106	38.1143	37.6367	37.6989	37.6977	37.9152
	CV008015	60.6033	37.4926	37.5323	37.4999	38.0693	37.6887	37.2731	37.9177	37.2217	37.2104	37.5444
	CV008023	41.377	38.1033	37.7168	37.8734	37.7467	37.7764	38.2008	37.9729	37.9927	37.6255	37.8134
	CV008068	37.0675	37.9898	37.8464	38.1781	37.8737	37.9991	37.6504	37.9663	38.3263	37.9069	37.8344
	CV008270	25.2329	38.4544	38.1412	37.7637	37.8937	37.8708	37.9125	37.8735	38.2472	38.37	37.5247
	CV009544	49.7279	37.392	37.1472	37.8565	37.3527	37.8661	37.513	37.5537	37.8911	38.3283	37.4695
	CV009695	24.1446	37.8189	38.1158	37.9007	37.8863	38.3066	37.5978	38.5164	38.0685	37.4643	37.92
	CV009760	49.8712	37.8165	37.327	37.6804	37.2593	37.8276	38.209	37.7201	37.9126	38.7556	37.5619
	CV010531	47.8517	37.5901	37.9431	37.7516	38.0093	37.8799	38.508	37.8406	37.9281	38.0451	38.3576
	CV010570	39.9827	38.0628	38.1148	37.8946	37.8084	38.2291	37.6605	37.5524	38.2675	37.7964	37.676
	CV010738	40.4574	37.5975	38.0941	37.7311	37.7421	38.0236	37.4633	37.7851	37.7179	37.6532	37.76
	CV010780	55.7698	37.4279	38.1156	38.5968	37.5327	38.0335	37.8338	38.1416	37.5963	37.3769	37.9059
	CV012549	30.4125	37.8183	38.191	37.9858	38.6804	38.283	37.9498	38.0431	37.9297	38.4786	38.1242
	CV012559	39.5196	37.8768	38.0099	37.8907	37.6243	38.0169	37.6936	38.0445	37.413	38.4465	37.8101
	CV013229	26.0035	38.2362	37.7598	37.4274	37.7529	37.7468	37.5731	37.7141	37.7411	37.2239	38.2922
	CV013254	55.4676	37.3647	37.8875	37.4285	36.8253	37.8129	38.0829	37.3541	37.4136	37.3276	37.3078
	CV013255	41.2174	37.9085	37.4837	37.5602	37.0094	37.5404	37.3036	37.4515	37.5051	37.5667	37.6247
	CV013267	7.71494	37.797	37.7926	37.4988	37.985	37.7429	37.576	37.6344	37.2695	37.623	37.6805
	CV013339	41.7665	38.1578	37.8783	37.6471	37.6997	37.6361	37.1543	36.9835	37.3199	37.1837	37.3576
	CV013405	22.4017	37.8685	37.9569	37.698	37.9326	37.644	38.108	38.3378	37.8899	37.8921	37.6521
	CV014097	68.4768	37.7237	37.8667	37.7369	37.2985	37.858	37.438	37.4502	37.3925	38.1106	37.7587
	CV014311	36.9979	38.3874	37.2935	37.9999	37.9164	37.7808	38.1535	37.9118	37.8701	37.8059	38.329
	CV014313	31.9722	37.5097	37.8208	37.803	38.1301	37.9985	38.3745	37.7118	38.2027	37.7806	37.8291
	CV015917	50.5119	37.9105	37.9179	37.7059	38.0319	37.6216	38.0461	38.3114	37.3702	37.5448	37.6729
	CV016188	47.3489	37.4073	37.2067	37.6996	37.555	37.616	38.2015	37.8327	37.3986	37.6741	37.9919
	CV016813	17.6304	38.3041	37.9743	38.1991	37.9202	37.9173	37.8458	38.3954	38.1194	38.5561	38.2525
	CV016817	40.4258	38.1901	37.7914	37.9987	38.2338	37.6353	37.7231	38.0606	37.3274	37.8245	37.8281
	CV017052	50.8637	37.4334	37.2601	37.9412	38.032	37.6922	38.2641	37.3988	37.9248	37.8196	38.1144
	CV017273	48.9867	38.2931	37.4194	37.9836	37.8478	37.9917	38.38	37.3603	37.8897	37.5334	37.9702
	CV017278	38.4643	37.6807	37.9756	37.9646	37.5685	38.0404	37.5991	37.7675	38.0999	37.6033	37.7411
	CV017393	35.4337	37.9865	38.0544	38.1024	37.8431	37.4403	37.9006	37.8837	37.9086	37.6912	38.348
	CV017417	49.4421	37.5732	37.9114	37.6453	37.8023	37.6818	37.8102	37.6134	37.9729	38.3196	37.8993
	CV017446	37.7103	37.5603	37.7293	37.9966	38.4761	37.8325	38.1586	37.288	37.7194	37.3068	37.8962
	CV018256	69.8091	37.5854	37.3983	38.0617	37.6885	37.9539	37.9247	37.336	38.0198	37.8506	38.0922
	CV018714	5.82064	37.8924	37.6794	37.4553	37.8602	38.1407	37.9699	37.3842	37.5376	37.267	37.6668
	CV018838	52.3041	37.7518	38.0103	37.6832	37.6113	38.2242	37.6348	37.663	38.0871	37.7734	37.8788
	CV018915	58.201	37.8369	38.1756	37.733	38.2543	38.2073	37.7007	37.3101	37.9579	37.7952	37.8921
	CV019755	21.7106	37.5669	38.0805	37.6902	37.9935	37.9629	37.4862	37.7758	37.863	37.6822	38.2793
	CV019813	43.0015	37.8104	36.9885	37.4549	37.4189	37.609	37.2045	37.4316	37.731	37.6087	37.7866
	CV019822	40.2128	37.2776	37.3497	37.3666	37.2695	38.0784	37.9489	37.1716	37.2461	37.1765	36.6763
	CV019849	39.3754	37.2341	36.8806	37.3041	37.67	37.195	37.2105	37.1297	37.1131	36.8184	37.4151
	CV019863	29.7267	37.7952	38.0247	37.2691	37.6763	37.1501	37.0851	37.6493	37.2691	37.1446	37.6992
	CV019947	46.7171	38.2247	37.8236	37.9099	37.8916	37.6982	37.7075	37.9656	38.2685	37.9858	38.3392
	CV020975	60.4107	37.0963	37.6785	37.1668	36.277	37.2708	37.1749	37.877	37.8385	37.7488	37.2665
	CV021510	62.392	37.8465	37.8134	38.1081	37.6949	37.7058	37.6818	38.2644	37.4422	37.4594	37.6868
	CV021643	18.0561	37.9262	37.9496	37.6992	38.0011	37.9329	37.9511	37.7924	38.2581	37.6937	37.8278
	CV021664	71.7227	37.833	37.4499	37.5044	37.7981	37.455	37.28	36.9524	37.7373	37.5122	38.2138
	CV021721	30.265	38.1234	38.0888	37.9643	37.5414	37.5351	38.1278	37.5939	37.6459	37.7384	37.6862
	CV021747	23.4367	38.2713	37.876	38.2322	37.9514	38.2263	37.6735	38.2432	37.8387	38.3711	37.9313
	CV021749	23.1771	38.0998	38.2061	38.5298	38.2845	38.1536	37.526	38.5755	38.0859	38.6111	37.8812
	CV022084	44.7589	37.3812	37.1605	37.6517	37.9622	37.8048	37.4786	37.7815	37.903	38.221	37.6901
	CV022952	57.0905	37.4143	37.9188	37.6205	37.7175	37.3608	37.4332	37.8791	37.9996	38.2681	37.7986
	CV022985	41.7908	36.7832	37.3312	37.0546	37.3088	36.9838	37.0328	37.3982	37.5896	36.9057	37.4398
	CV022986	45.4068	37.4473	37.8378	37.5441	38.2735	37.3894	37.3423	37.6911	38.0555	37.665	37.6064
	CV022987	26.219	39.0432	38.1605	37.7708	37.9916	37.9143	38.3033	38.0006	38.4422	38.5572	38.082
	CV023126	45.2328	37.7395	38.0757	37.736	37.8528	38.223	37.7928	38.031	37.9017	37.6075	37.8977
	CV023273	30.9392	37.8099	37.8207	37.8578	38.1876	38.022	37.7605	37.9903	37.5916	38.2017	37.7793
	CV023297	49.4511	37.7722	38.0666	37.728	38.348	37.9215	38.157	37.822	37.9227	38.2358	38.4022
	CV023600	48.1163	37.7872	37.9919	38.0552	37.6138	38.0461	37.5945	38.0425	37.4302	38.1746	37.9312
	CV023663	33.1193	37.3935	37.9081	37.7858	38.1659	37.5454	38.0997	37.8179	37.7392	37.7257	37.6894
	CV024026	11.1733	38.7207	37.8903	37.632	38.5327	37.9468	37.5591	37.899	37.878	38.1992	38.085
	CV024279	27.4716	37.5434	37.7233	38.0003	37.7695	37.9012	38.3105	38.286	37.8806	37.9507	37.907
	CV025005	56.8302	38.1958	37.759	37.6121	37.7274	37.3299	37.468	37.7777	37.7275	37.587	37.8087

## Sheet: 3b_gpblup
unit (10*t/ha)	CV	y	Rep1	Rep2	Rep3	Rep4	Rep5	Rep6	Rep7	Rep8	Rep9	Rep10	Rep1	Rep2	Rep3	Rep4	Rep5	Rep6	Rep7	Rep8	Rep9	Rep10	AVE	SE
3b_gpblup	CV002332	28.4341	38.6024	37.8723	38.0382	38.1776	37.9106	38.1769	37.9247	38.0624	38.2041	37.9269	-0.199599	-0.0426402	-0.0608453	-0.137693	-0.0615616	-0.122953	-0.0577364	-0.0357368	-0.113718	-0.0432724	-0.0875756	0.016108
	CV002346	27.8385	37.9205	38.0047	37.925	37.3564	37.9074	38.0108	37.7465	38.1224	37.8142	37.5284
	CV002353	36.5277	38.0508	37.5932	37.7068	37.7601	37.7566	38.2723	38.0745	37.6549	37.5985	37.7152
	CV002358	46.852	37.8206	37.9352	38.0212	37.8284	38.3023	37.8895	37.8546	38.1226	37.822	37.9248
	CV002361	34.7704	37.7014	37.5272	37.4891	37.4672	37.8908	37.5609	37.7777	37.9741	37.8177	37.5845
	CV002365	35.7975	36.8269	36.7507	37.1119	35.2151	37.1392	37.4237	37.5675	36.9212	36.6166	37.2139
	CV002372	42.8149	36.9877	37.7753	37.527	37.5792	37.5638	37.7653	37.6129	37.8488	37.1374	37.6253
	CV002375	34.2015	38.4823	38.6779	38.6506	37.627	38.8638	38.3278	38.3109	38.7916	39.4195	38.1843
	CV002378	39.2429	37.8375	37.7085	37.9284	37.5323	38.0205	37.9119	37.8764	37.9807	37.8048	38.0615
	CV002384	34.9163	38.4363	38.7511	38.3475	38.6427	38.4412	38.763	39.1601	38.7674	38.3833	38.6329
	CV002387	49.6878	37.8427	37.5075	37.8361	37.8363	37.7654	37.9602	37.6635	37.2351	37.5372	37.7145
	CV002392	22.9092	38.016	38.2491	38.2934	37.8106	37.6481	38.3555	37.9105	38.0631	38.6219	37.8852
	CV002395	38.8263	38.2529	37.9653	37.8625	37.9086	38.0296	37.4259	37.2807	38.0104	37.6865	37.9392
	CV002539	36.0266	38.2623	38.299	38.3739	37.9109	38.121	39.6457	37.8754	38.0889	37.6895	38.1737
	CV002543	43.2446	38.269	38.2536	37.6388	38.2496	37.7584	38.4064	38.3594	38.048	37.3999	37.9552
	CV002545	39.8915	37.3665	37.5221	37.3899	37.9171	37.9306	38.0617	37.5777	37.6704	37.9892	37.6693
	CV002549	46.6613	37.8892	37.8665	37.9155	37.5343	37.54	37.271	37.635	37.5881	37.1246	37.7991
	CV002556	43.6894	37.8124	38.1671	37.5923	37.9038	38.0165	37.4172	37.8812	37.6465	37.9162	37.7705
	CV002570	35.404	37.3841	37.034	37.2782	37.3285	37.2073	37.1584	37.234	37.2226	36.8458	37.4554
	CV002793	61.0338	37.5402	37.2539	37.2906	38.2249	37.4774	38.0435	37.0536	37.7606	37.5035	37.6272
	CV002807	44.0693	38.1276	37.68	37.5286	37.6789	37.9204	37.7467	37.6054	38.0559	37.9437	37.7984
	CV002809	37.4928	38.1537	37.8008	37.3489	37.4984	38.0266	37.5288	37.5484	37.4854	38.0926	37.4992
	CV002836	29.7589	38.0387	37.8855	37.8104	38.4037	37.6168	38.0406	37.718	37.4303	37.6151	37.5675
	CV002837	39.1138	39.8498	38.2485	38.9962	38.5344	37.9536	38.579	38.2519	38.1655	37.8115	38.2665
	CV002991	45.7223	38.0773	38.9578	40.2818	38.2499	39.1035	38.2379	38.3729	38.6698	38.532	38.5426
	CV002993	28.0912	37.9664	38.0561	37.816	38.3242	37.7573	37.7863	38.2694	37.6118	38.4098	37.9544
	CV003001	46.5391	37.6225	37.0772	38.1522	37.0675	37.8123	37.7684	38.1918	37.5483	39.3312	37.8424
	CV003008	39.3651	37.5423	37.8397	37.9996	37.5806	37.9486	37.3412	37.6603	37.7665	37.7526	37.5925
	CV003026	39.576	37.7811	38.5337	39.1114	38.3051	38.8324	38.5589	38.434	39.0258	38.6494	38.8662
	CV003032	33.4669	38.3396	37.8096	37.7466	38.1765	38.1648	37.9552	37.7966	38.4489	38.2632	37.8256
	CV003041	24.6552	37.7097	37.8191	37.8657	38.3132	37.8054	38.2712	37.9751	38.0236	37.4208	38.0693
	CV003045	19.2874	37.9804	37.723	37.6882	37.6878	37.5722	38.2889	37.7524	38.3809	37.6804	37.8946
	CV003148	34.0604	38.2367	38.3418	38.6606	38.7697	38.3861	38.299	38.1718	38.365	37.8079	38.3913
	CV003156	51.738	36.5381	37.4799	37.1273	37.3861	37.0289	35.3963	37.3651	37.5458	37.5928	37.5279
	CV003157	22.7356	37.2628	37.8878	37.3993	36.9834	37.8194	37.7985	37.766	37.2693	37.6027	37.8485
	CV003158	30.3874	38.2837	37.6218	37.7662	37.8142	37.9747	38.0881	37.7054	37.9337	38.3093	37.9293
	CV003163	44.4596	38.1123	37.9033	37.4608	37.9005	37.5866	37.4281	37.7885	38.1551	37.5487	37.4862
	CV003166	42.4516	37.6535	37.9516	37.5391	37.6989	37.1718	38.0013	37.9323	37.5662	37.5157	37.3257
	CV003167	14.7888	36.9148	37.477	37.1533	37.9016	37.4631	36.9546	37.3473	37.0699	37.0878	37.268
	CV003170	31.7872	37.4341	37.8791	37.989	37.7151	37.5486	37.6416	37.6833	37.9037	37.588	37.2883
	CV003173	33.1506	37.7768	38.2708	38.4527	37.6002	38.0738	37.7348	37.8279	38.0093	38.5719	37.8191
	CV003301	19.4087	38.3311	38.0727	38.1876	38.7392	37.9146	38.2617	38.2005	37.7957	38.005	37.8783
	CV003302	52.7319	38.3437	39.3901	38.1423	38.126	38.6635	39.5106	38.0026	38.3165	39.4724	38.0151
	CV003307	55.3362	38.4971	38.1443	38.1454	38.1535	38.346	38.2929	38.2863	38.4176	38.1941	38.1635
	CV003324	27.9024	37.3972	37.6115	37.8198	37.7882	37.9522	37.9038	37.8808	37.8323	37.5459	37.5035
	CV003329	23.4279	38.4094	37.9151	38.0376	37.9031	38.2474	38.1774	37.6763	38.1561	38.028	37.8309
	CV003337	42.1756	37.8431	38.2265	38.2346	37.7882	38.0089	37.9471	37.9968	37.9837	38.5744	37.9794
	CV003342	28.7286	37.9844	37.0357	36.3788	36.6964	37.0642	36.875	37.0452	36.0272	37.6297	36.2815
	CV003344	-15.5224	38.0001	37.3207	37.4118	37.373	37.7233	37.53	37.3808	37.4679	37.5288	37.3355
	CV003358	45.1387	37.4109	37.3384	37.7902	38.2276	38.1996	38.188	37.2855	37.9429	37.9887	37.9564
	CV003375	51.5357	38.5218	38.7227	37.9531	38.1561	38.346	38.0245	37.8808	38.0416	38.26	38.1584
	CV003382	23.4908	37.742	38.0538	38.119	37.9339	37.636	38.174	37.1969	38.1759	37.952	37.9495
	CV003387	58.8176	37.6669	37.7133	37.7532	38.0069	37.5941	37.473	37.8448	37.7089	37.5761	37.8368
	CV003497	15.8001	38.5229	38.2613	37.95	37.8603	38.1801	38.0164	38.3142	37.8834	37.7899	37.8971
	CV003515	30.1027	37.5566	37.1728	37.8121	37.4912	37.618	37.2773	37.7408	37.2673	37.2687	37.3658
	CV003603	39.998	37.9307	38.4469	38.0939	39.2192	38.3676	38.8224	38.4858	38.5883	38.5911	38.143
	CV003614	43.574	37.4052	37.8625	37.5929	37.635	37.7588	37.3892	37.7109	37.858	37.4403	37.9658
	CV003616	60.5723	38.3007	38.1534	37.8274	37.6675	38.068	38.0098	39.1249	38.2151	37.9696	38.0844
	CV003627	26.9288	37.9772	37.7401	38.1133	37.8664	38.4352	37.4948	37.9525	38.2412	37.4593	38.0225
	CV003629	27.2843	37.8984	38.1509	37.9721	38.042	38.004	37.725	38.1241	38.0185	37.7166	38.0917
	CV003638	46.8312	37.6101	37.5137	38.3495	38.522	38.3021	38.2945	37.9344	39.1082	38.1782	38.62
	CV003738	32.1961	38.8867	38.0361	37.8372	38.4891	37.5773	37.8408	37.9324	38.5373	38.4689	37.8996
	CV003756	20.0501	37.3594	36.6387	37.0685	37.0908	37.3592	37.3705	37.2338	37.0446	37.1121	37.977
	CV003760	30.1872	38.1726	36.9873	37.4756	37.4744	37.4702	37.2685	36.8688	37.2538	37.4551	37.1324
	CV003769	33.2004	37.1525	37.4737	37.4754	38.0531	37.5236	37.0894	37.2601	37.3461	37.9691	37.8631
	CV003773	48.4166	37.2627	37.1003	37.6628	37.472	37.5521	35.9581	37.1247	37.1857	37.8442	37.1221
	CV003793	36.701	37.9558	37.4482	37.6956	37.7944	37.2082	37.6564	37.5746	37.408	38.0691	37.5595
	CV003843	59.248	38.0816	38.0427	37.661	38.23	38.0923	38.2178	37.9715	37.8837	37.8801	37.6012
	CV003860	58.1364	37.636	38.1444	38.0071	37.6848	37.7626	37.9496	37.8543	38.2246	37.3328	38.569
	CV003862	9.5253	38.1918	37.5045	38.3681	38.5509	38.1401	38.8682	38.3213	38.5114	38.5642	38.1561
	CV003863	38.145	37.6531	37.0969	37.7788	37.6667	37.8325	37.9499	37.5519	37.0583	38.3152	37.7494
	CV003886	27.5094	36.6329	37.1096	36.8212	36.9049	36.4437	37.1051	37.3276	36.4628	36.5125	36.9134
	CV003898	39.0714	37.6269	38.287	37.8607	38.4147	37.9097	38.0043	37.8795	37.9526	38.0053	37.7569
	CV004809	64.0765	37.5994	37.4925	37.9528	37.7762	38.0907	37.9708	37.7503	37.9121	37.5373	37.8444
	CV004816	26.2599	37.4595	38.1997	38.079	38.1737	37.5479	37.6763	37.9586	37.8343	38.0164	38.5286
	CV004824	41.7019	37.0029	37.6691	37.3493	36.2424	37.5912	37.7014	37.8135	37.4572	37.6973	37.5559
	CV004826	42.4335	38.1305	38.0395	37.9252	38.481	37.9285	38.168	38.0878	38.5424	38.5676	38.0568
	CV004828	27.0726	37.6347	37.7531	37.9873	37.5431	37.8583	37.6122	37.9872	37.9015	37.7347	37.9932
	CV004830	43.3705	38.0969	38.3168	38.16	38.0287	38.3173	38.1001	37.3861	38.926	38.0226	37.8417
	CV004838	44.1602	37.3801	37.5302	37.1683	37.4506	37.5639	37.8948	37.8621	37.7621	38.0243	37.4126
	CV004845	43.4531	38.1885	37.5315	37.647	37.8265	38.0294	38.0084	37.7501	37.6583	37.4872	37.3278
	CV004847	27.8747	37.3144	37.8766	37.4079	37.4197	37.4845	37.8626	37.494	37.3982	37.8857	37.8726
	CV004868	29.8033	37.7176	37.8557	38.0265	37.9098	37.9814	37.8846	37.6928	37.7254	38.3572	37.7094
	CV004873	40.8596	38.0464	38.0178	37.7548	37.4335	37.3463	38.1133	37.7823	37.5296	37.9926	37.8893
	CV004879	32.452	37.7776	37.6385	37.0125	37.9869	36.8576	36.8916	37.1112	36.6429	37.4308	36.9358
	CV004898	47.0516	38.0064	38.0148	38.1391	37.7268	37.1132	37.3974	37.895	37.3743	38.1228	37.8582
	CV004902	33.3523	37.6578	37.0958	37.4808	38.071	38.2765	37.5842	37.9275	37.5268	37.686	37.4688
	CV004910	49.1923	37.7677	38.4122	38.1767	38.2566	37.6071	38.5141	38.3434	38.0127	37.7273	38.5458
	CV004920	44.8335	37.4059	37.9224	37.5051	37.638	37.9439	38.1031	37.6291	37.8335	37.8237	37.7276
	CV004925	44.2316	38.1069	38.1241	38.2425	37.6008	37.9461	37.7399	37.7706	38.3458	37.3541	38.0213
	CV004940	38.9857	36.9259	37.5395	37.3902	37.5019	37.4226	37.4041	36.9437	37.6425	37.3499	37.3806
	CV004951	66.2385	38.0505	38.2364	38.5536	38.7576	38.7803	38.0917	38.2445	38.2863	38.4801	37.9703
	CV005016	43.9821	37.5012	37.9039	37.7013	37.4915	37.2545	37.7892	37.5855	37.4057	37.1423	37.806
	CV005069	21.1669	37.7554	38.0573	37.8104	38.0084	37.9543	38.1667	38.2303	38.0339	37.6071	38.9109
	CV005074	23.9973	38.8167	38.1675	38.3886	38.0837	38.0573	38.2114	37.9276	37.4519	38.4948	38.2591
	CV005075	39.7633	38.2735	38.5411	38.3691	39.0147	38.5548	38.1454	37.8762	39.011	38.9037	38.5005
	CV005091	36.5194	37.6996	37.6658	37.6214	38.4525	37.1842	37.8907	37.4286	37.3337	38.0839	37.6272
	CV005097	14.722	37.7464	37.7891	37.8602	37.2031	37.961	37.851	37.7494	38.0532	37.2415	37.9151
	CV005254	57.9345	37.125	37.8062	37.3876	37.7901	37.5851	37.2377	37.88	37.3966	37.109	37.6067
	CV005256	50.1286	37.7773	37.9405	38.1013	38.0218	37.936	37.9081	38.2469	37.4655	38.1267	37.8674
	CV005257	31.7139	37.0779	37.3842	37.2868	37.4164	37.7048	37.8344	37.6905	37.4548	37.3298	37.8193
	CV005259	49.7009	37.827	37.5171	37.8745	37.5955	37.6587	37.7698	37.1204	37.8162	37.7994	37.7809
	CV005266	54.3594	38.0387	38.0872	38.0465	38.1372	37.3675	38.3465	37.9257	37.9156	37.3519	37.7926
	CV005272	44.5418	37.7057	37.8193	37.9356	37.4325	37.4584	37.8721	38.0618	37.4415	37.8869	37.7141
	CV005274	22.6318	38.4625	38.0283	38.0083	38.4252	37.7957	38.0147	38.0351	38.0612	38.523	37.6503
	CV005379	41.6162	37.5166	37.4893	37.328	37.4468	36.9877	37.6378	37.4869	37.3746	37.2542	37.1963
	CV005628	31.1387	37.3408	37.5311	37.3082	37.2186	37.8083	36.9413	37.646	37.258	37.1072	37.3008
	CV005660	38.6589	37.5825	38.1777	38.1865	38.6789	37.9552	39.3879	38.4355	38.0956	37.4344	38.4357
	CV005664	40.3616	37.6352	38.2674	38.1824	37.6594	38.1787	37.9203	38.1369	38.1016	38.6135	37.8389
	CV005667	27.4169	37.8051	38.1465	38.1807	38.813	38.3556	38.2633	37.7543	37.9461	38.6587	38.1735
	CV005673	42.3208	37.8379	40.0885	38.7742	38.5296	38.095	38.8679	39.9974	38.8355	39.5005	38.4357
	CV005677	70.0085	38.0424	38.3131	38.0493	37.6295	38.1801	37.7637	38.0918	38.3691	37.9641	38.6331
	CV005682	32.9691	38.794	38.2718	37.8456	37.1484	37.7457	38.0975	37.1881	38.0497	38.6655	37.9007
	CV005683	29.0586	37.8235	37.6802	37.964	38.3507	38.0124	38.337	37.6748	37.8517	37.9067	37.7571
	CV005691	34.2307	38.2162	37.4849	37.8533	36.4738	37.9035	37.2888	37.8443	37.6469	37.6001	37.5066
	CV005695	33.9979	37.2044	37.8681	37.783	38.2081	37.6349	37.4347	37.3327	37.6056	37.7534	37.467
	CV005696	45.4975	37.3678	37.8825	37.375	37.8013	37.5546	37.8425	37.9632	37.5921	38.0438	37.691
	CV005698	24.6033	37.3219	37.5905	37.628	37.4296	37.4511	37.696	36.8386	37.507	37.4905	38.4437
	CV005700	23.6139	37.4714	37.8497	38.0789	37.6284	37.8898	38.5687	37.1516	37.3449	38.449	37.8509
	CV005713	32.5282	38.102	38.077	37.7466	37.7133	38.1368	37.9957	38.0631	38.077	37.4066	38.0445
	CV005714	19.5414	37.4188	37.628	37.4255	37.5889	37.2614	37.7097	36.6905	37.0605	37.307	37.0893
	CV005716	25.7392	37.1679	38.0325	37.8778	37.9602	37.892	37.0409	38.0426	37.7587	37.577	37.6477
	CV005730	24.7495	38.8969	38.0636	37.98	37.6048	37.9712	36.6244	38.2136	37.922	38.1537	38.3153
	CV005736	18.1799	37.8293	38.2123	37.9289	38.2331	37.6214	38.1431	37.7224	38.0144	38.2296	37.6191
	CV005740	44.3731	37.3743	37.794	37.2715	37.5303	37.7708	37.3131	37.5631	37.6998	37.5203	37.3537
	CV005741	58.5735	38.2787	38.6151	38.4472	38.7572	37.7151	40.253	38.3308	39.1778	38.0134	38.1134
	CV005769	13.9164	38.0057	37.9469	37.8422	37.8757	37.8134	38.3262	37.9675	37.7615	37.8289	38.2542
	CV005777	29.3123	38.3663	38.5453	39.0953	38.6799	38.5627	39.2709	38.1388	38.225	38.3888	37.7799
	CV005844	29.6434	38.4564	38.1593	38.429	37.9809	38.7858	38.4983	38.2851	38.4719	38.1461	38.7212
	CV005883	42.1971	37.8849	37.9297	37.7673	37.1367	37.3953	37.848	37.5487	37.966	37.5329	37.7589
	CV005897	48.3134	37.5887	38.1919	37.8849	38.5198	37.423	38.0747	38.0797	37.9313	37.7944	38.5546
	CV005898	42.1867	37.3869	38.0268	37.9068	37.7147	37.6002	38.0624	37.9087	37.9064	37.4375	37.9001
	CV005914	57.7276	37.0532	37.1973	37.2527	37.3501	37.233	37.2885	37.4743	36.8776	37.7537	37.5024
	CV005919	25.8758	37.5934	36.8086	37.5559	38.1073	37.4642	36.8789	37.4437	37.5286	37.367	37.3295
	CV005923	24.5226	37.5089	37.017	37.769	37.3039	37.0574	37.9125	37.5054	37.5562	38.1498	37.6492
	CV005930	47.6762	37.8054	37.0982	38.1966	37.6141	37.7492	37.9905	37.7435	37.731	37.5439	37.6533
	CV005933	49.7201	37.5814	38.0511	37.9467	38.0266	37.8987	37.4586	38.5351	37.7568	37.3706	37.961
	CV005964	51.5349	36.9673	37.777	37.6933	37.3835	37.4195	37.7541	36.9163	37.6835	37.2026	37.6929
	CV005968	-8.96377	37.7722	37.8573	37.7452	38.3707	38.094	38.0065	38.3325	37.7775	38.3303	38.2851
	CV005973	46.1245	38.2167	38.6834	38.12	38.5851	38.6797	38.2233	38.5355	38.2198	38.2549	39.3347
	CV005976	49.2132	38.4778	37.8122	37.8498	37.5927	38.1898	37.7839	38.2694	37.8598	38.1958	37.6797
	CV005978	47.075	37.2214	36.9234	37.7165	36.8605	38.0552	37.1825	37.6445	37.4761	37.681	37.9601
	CV005979	33.783	38.1943	38.9832	38.8499	38.6737	38.9734	38.1491	39.1199	39.1415	38.2821	38.6523
	CV005989	34.2083	37.4013	37.7109	37.97	38.2366	37.9094	38.0708	37.7896	37.5027	38.2652	37.2406
	CV005990	33.4774	36.9529	37.6061	37.0598	37.1579	36.6501	36.9174	37.2764	37.3767	37.1699	37.0027
	CV005998	48.2624	37.786	37.6534	37.5718	36.7736	37.8835	37.3601	37.6838	37.7402	37.5147	37.1705
	CV006003	37.352	38.384	37.8705	38.4258	37.7877	38.0318	37.8069	38.3549	37.4724	38.555	37.8429
	CV006015	30.5277	37.5233	37.0365	37.3627	37.3419	37.0313	37.3371	37.7062	37.8295	37.9631	37.3386
	CV006017	68.2833	37.6787	38.0495	38.0957	38.1766	38.3127	37.7826	37.8801	37.9066	37.3092	38.1176
	CV006030	32.3298	37.0136	37.9265	37.3312	37.5514	37.5889	37.3838	37.6937	37.628	37.2334	37.561
	CV006031	42.39	37.9435	38.153	37.4684	37.5255	37.7822	37.8816	37.6954	37.8093	38.1155	37.5667
	CV006044	41.5894	37.9302	37.3783	37.9324	37.7357	38.1276	38.1647	37.8018	37.9568	37.8906	37.5868
	CV006227	49.536	37.6932	38.3335	37.9322	38.022	38.2217	38.082	38.166	37.6371	38.073	38.2331
	CV006228	54.2269	38.3939	37.0538	37.773	37.5958	37.1781	37.5446	37.666	37.1769	37.3288	38.0449
	CV006351	38.8391	38.0515	38.5181	38.3073	38.7563	38.4914	39.2637	38.4673	38.9248	37.9019	38.5741
	CV006367	28.5693	37.5122	37.8712	37.538	38.4364	38.0005	37.9021	37.1084	37.808	37.1533	37.4465
	CV006882	-19.6738	40.2583	39.3663	39.7807	39.4204	38.8216	39.6424	39.8061	39.524	39.3778	39.1592
	CV007003	48.1497	37.4621	37.8766	37.5124	38.3387	37.6345	37.8488	38.1633	37.5782	37.2591	38.1934
	CV007011	38.8394	37.9411	37.7999	37.8132	38.3677	37.5062	37.9857	37.5464	37.623	37.3098	37.7693
	CV007045	31.9918	38.3792	37.9827	37.5661	37.7334	37.825	37.8548	37.6725	37.4774	38.3119	37.9646
	CV007049	39.6844	37.8002	38.1509	37.8025	37.5413	37.3731	37.7458	38.0718	37.8946	37.8553	37.8924
	CV007253	46.5826	37.3414	37.6683	37.9006	38.1901	38.1641	37.7087	37.5737	37.7858	37.1653	37.6616
	CV007438	35.5324	36.9691	37.2558	37.1923	37.1253	36.9994	37.4392	37.1559	37.5263	37.1206	36.717
	CV007444	48.2302	37.0111	36.5419	36.1353	35.8436	37.1212	37.659	37.3165	36.8288	37.1873	36.7029
	CV007454	53.3201	35.7972	37.3818	36.9955	35.4654	36.6862	34.6996	37.1169	37.2358	36.9917	36.55
	CV007485	38.9691	37.4336	37.6174	37.9027	36.2295	37.7847	37.4861	37.6044	37.6714	37.6413	37.2487
	CV007498	15.8774	37.081	37.3649	36.6743	37.4709	37.2542	37.7157	37.7863	37.3074	37.8372	38.364
	CV007655	22.6549	37.5991	37.5598	37.7446	37.4932	37.8015	37.5916	37.5761	37.5723	37.2332	38.0873
	CV007656	28.1282	38.4839	38.5187	38.1066	38.9001	38.1414	38.0171	37.889	38.0767	38.194	38.681
	CV007819	27.0577	37.2548	37.4947	37.7202	37.6457	37.8399	37.8858	37.544	37.7392	37.6313	37.3305
	CV007983	34.1074	37.2139	37.7642	36.9194	37.3388	37.8832	37.2482	37.1879	37.6418	37.546	37.745
	CV007984	25.2706	37.7838	37.5966	36.9982	38.3859	38.0953	37.2109	37.8407	37.8469	38.1298	37.5656
	CV007985	39.659	38.7746	38.2607	38.3196	38.4554	38.1327	38.5159	38.2893	38.2127	38.6591	38.5464
	CV007991	23.8262	37.5437	37.7495	37.645	38.2971	37.4555	37.4731	37.5463	37.5911	37.5189	37.564
	CV007997	45.5388	37.2457	37.5771	36.9794	37.5448	37.9663	37.536	37.343	37.4935	37.3217	37.7543
	CV008015	60.6033	37.5263	37.3392	37.493	37.8491	37.7299	36.284	38.1556	37.0924	37.1376	37.519
	CV008023	41.377	37.9897	37.7378	37.7811	37.6449	37.7226	38.1104	37.909	37.913	37.5953	37.7506
	CV008068	37.0675	37.8663	37.7553	37.6001	37.6393	37.8684	37.6393	37.6958	38.3386	37.8665	37.7101
	CV008270	25.2329	38.2638	38.1073	37.6085	37.6539	37.8592	37.877	37.556	38.1517	38.2519	37.3753
	CV009544	49.7279	37.3527	36.9763	37.6709	37.2911	37.9388	37.2015	37.5536	37.7991	38.228	37.3381
	CV009695	24.1446	37.7128	38.027	37.7414	37.8051	38.3441	37.5211	38.5415	37.9555	37.4271	37.8754
	CV009760	49.8712	37.5441	36.9623	37.105	36.9448	37.2239	37.8832	37.3708	37.6085	37.9316	37.4431
	CV010531	47.8517	37.6313	38.0119	37.8705	38.1602	37.8285	38.4603	37.8808	38.089	38.1937	38.7544
	CV010570	39.9827	38.5086	38.4208	38.5137	38.8342	38.4048	39.1752	37.963	38.723	38.2859	37.8748
	CV010738	40.4574	37.5916	38.0064	37.6267	37.7245	37.9305	37.3071	37.7666	37.657	37.6249	37.7329
	CV010780	55.7698	37.5186	38.0062	37.9248	37.8057	37.8478	37.6252	37.7998	37.601	37.4666	37.93
	CV012549	30.4125	37.6348	38.4056	38.1762	38.9359	38.3761	38.0393	37.8409	38.1313	38.6054	38.3692
	CV012559	39.5196	38.3477	38.4594	39.395	38.1036	38.3576	38.3949	38.3587	37.9442	39.2596	38.6069
	CV013229	26.0035	38.2829	37.5676	37.3346	37.6637	37.5008	37.4761	37.5117	37.4546	37.1254	38.097
	CV013254	55.4676	37.2171	37.8047	37.3809	36.9053	37.7243	37.9102	37.4796	37.3629	37.229	37.2843
	CV013255	41.2174	37.8008	37.3665	37.8442	36.8698	37.5481	37.3614	37.5829	37.5649	37.4393	37.5986
	CV013267	7.71494	37.398	37.3749	37.1505	37.5956	37.6275	37.4163	37.3604	37.0699	37.4449	37.5374
	CV013339	41.7665	38.0034	37.7907	37.7777	37.5036	37.4894	36.9012	37.0331	37.1196	37.0896	37.278
	CV013405	22.4017	37.7874	37.8087	37.7898	37.6828	37.7048	37.9807	38.091	37.7979	37.869	37.6164
	CV014097	68.4768	37.7662	37.874	37.8232	37.2497	37.8442	37.6964	37.6783	37.3997	38.2338	37.849
	CV014311	36.9979	38.5861	37.4266	38.3221	38.0871	38.1518	38.0751	38.2236	38.2748	38.1165	38.7199
	CV014313	31.9722	37.4548	37.7435	37.7428	37.9648	37.9167	38.2129	37.5933	38.1822	37.7075	37.6888
	CV015917	50.5119	37.8508	37.8199	37.6147	37.8711	37.4764	38.0513	38.3566	37.3106	37.5352	37.2839
	CV016188	47.3489	37.3392	37.286	37.4858	37.5007	37.6181	38.027	37.753	37.2898	37.613	37.8554
	CV016813	17.6304	39.1197	38.5233	39.3255	38.4944	38.4582	38.5237	38.6718	38.6227	39.3425	38.7652
	CV016817	40.4258	38.2537	37.7417	37.9693	38.4172	37.692	37.8992	38.1854	37.3527	37.8733	37.9508
	CV017052	50.8637	37.3918	37.0794	37.6948	37.9585	37.6548	38.1926	37.2529	37.8688	37.7986	37.8124
	CV017273	48.9867	38.3418	37.3587	38.1472	37.7019	37.8097	38.2503	37.2776	37.9421	37.4542	37.881
	CV017278	38.4643	37.5592	37.9368	37.9031	37.4563	38.0497	37.5861	37.6474	38.1436	37.5466	37.7466
	CV017393	35.4337	37.7012	37.9141	37.9283	37.7735	37.5518	37.939	37.78	37.9232	37.665	38.4888
	CV017417	49.4421	37.6792	37.9553	37.7146	37.7392	37.5809	37.9018	37.7449	37.9842	38.4703	37.9522
	CV017446	37.7103	37.814	38.215	38.3516	38.7963	38.2283	38.6803	37.6835	38.0701	37.7761	38.3644
	CV018256	69.8091	37.7367	37.6412	38.1229	37.8935	38.01	38.1064	37.3959	38.0632	38.1525	38.1477
	CV018714	5.82064	37.679	37.4125	37.3559	37.7386	37.9647	37.8559	37.4464	37.5887	37.1511	37.4097
	CV018838	52.3041	37.6586	37.9744	37.685	37.6066	38.2934	37.6611	37.6827	37.9653	37.7574	37.8077
	CV018915	58.201	38.1858	38.9205	37.9719	38.7483	38.73	38.0428	37.4724	38.4607	38.3065	38.2515
	CV019755	21.7106	38.0822	38.7318	38.9283	38.9746	38.5804	38.1542	38.1788	38.6984	38.125	39.1093
	CV019813	43.0015	37.4933	36.8438	37.2918	37.1822	37.3726	37.0518	37.4367	37.6285	37.4076	37.474
	CV019822	40.2128	37.0175	36.8442	37.2215	37.3689	37.8331	37.514	37.2797	37.2824	36.9653	36.6412
	CV019849	39.3754	37.2149	36.8172	37.2463	37.3649	37.2304	37.0728	37.2426	36.9257	37.1555	37.3013
	CV019863	29.7267	37.5855	37.6815	37.1485	37.436	37.0946	35.4912	37.4377	37.1952	36.9212	37.5878
	CV019947	46.7171	38.7854	37.9242	38.3439	38.067	37.9536	37.8536	38.2037	38.5102	38.2493	38.9765
	CV020975	60.4107	36.6185	37.4154	36.4593	35.9229	37.1375	36.9446	37.5645	37.1754	37.3839	36.9568
	CV021510	62.392	37.7043	37.8039	38.077	37.617	37.6212	37.5471	38.1001	37.3306	37.3834	37.6921
	CV021643	18.0561	37.8423	37.9974	37.7776	38.0982	37.9339	38.0361	37.6834	38.244	37.6558	37.8883
	CV021664	71.7227	37.5152	36.7461	37.354	37.3765	37.1712	35.8557	36.9394	37.0834	37.2108	37.7368
	CV021721	30.265	38.0104	38.025	38.0539	37.4016	37.4365	38.0167	37.5332	37.366	37.4925	37.2185
	CV021747	23.4367	37.9319	37.7975	37.7709	37.9224	38.1129	37.8109	37.9948	37.7325	38.4132	37.8037
	CV021749	23.1771	38.1248	38.3242	38.4487	38.367	38.3297	38.3024	38.7043	37.9573	38.9707	38.1748
	CV022084	44.7589	37.2669	37.1614	37.6232	37.9715	37.9318	37.3861	37.8899	37.9211	38.0433	37.6611
	CV022952	57.0905	37.455	37.9738	37.6608	37.7475	37.4456	37.65	38.1262	38.2635	38.288	38.0085
	CV022985	41.7908	36.7322	37.0295	37.7093	37.5462	37.0992	36.0233	37.5018	37.2559	36.8429	37.4682
	CV022986	45.4068	37.8533	37.8905	37.6159	38.2664	37.4488	37.5565	37.7814	37.9328	37.741	37.8476
	CV022987	26.219	39.0733	38.1149	38.0106	37.964	37.8225	38.3052	38.0068	38.6668	38.277	38.1962
	CV023126	45.2328	38.0914	38.3358	38.1942	38.3026	38.5581	38.1879	38.2924	38.7305	38.0091	38.1895
	CV023273	30.9392	38.0078	38.4822	38.0644	38.6311	38.3448	38.255	38.2597	38.3713	38.8084	38.3227
	CV023297	49.4511	37.6821	38.0758	37.5529	38.6208	38.0567	37.9334	37.8197	38.0522	38.423	38.9263
	CV023600	48.1163	37.5283	37.8223	37.8257	37.4865	37.6934	37.4995	37.7165	37.259	37.6369	37.6244
	CV023663	33.1193	37.7022	38.1248	38.1165	38.4604	37.701	38.7074	37.9839	37.8299	37.785	37.9301
	CV024026	11.1733	38.7504	38.066	37.6573	38.5674	37.9269	37.6235	37.8491	37.9023	38.3682	38.0978
	CV024279	27.4716	37.3952	37.6513	37.9343	37.6581	37.8982	38.1796	38.0591	37.8843	37.9215	37.8093
	CV025005	56.8302	38.1817	38.0283	37.71	37.991	37.4463	37.6776	38.0162	38.0477	37.6916	37.993

## Sheet: 4b_gxpblup
unit (10*t/ha)	CV	y	Rep1	Rep2	Rep3	Rep4	Rep5	Rep6	Rep7	Rep8	Rep9	Rep10	Rep1	Rep2	Rep3	Rep4	Rep5	Rep6	Rep7	Rep8	Rep9	Rep10	AVE	SE
4b_gxpblup	CV002332	28.4341	38.5174	37.6911	38.0398	38.3245	37.8937	38.0189	38.0572	38.0285	38.2011	37.8605	-0.180152	-0.00566768	-0.0066459	-0.0860553	-0.0285152	-0.0610553	-0.0501549	-0.00860652	-0.0879466	-0.0247594	-0.0539559	0.016218
	CV002346	27.8385	37.8257	37.8671	37.8119	37.2184	37.9002	37.7488	37.7833	37.9452	37.8542	37.5265
	CV002353	36.5277	37.7903	37.5727	37.6639	37.8117	37.6227	38.1987	37.9642	37.4817	37.5621	37.6629
	CV002358	46.852	37.9232	37.9697	38.0076	37.9378	38.4517	37.8089	37.88	38.0918	37.7984	38.2815
	CV002361	34.7704	37.6633	37.5157	37.4317	37.4573	37.9827	37.4357	37.7824	37.8961	37.7163	37.703
	CV002365	35.7975	36.7661	36.8674	37.261	35.8231	37.2255	37.252	37.455	37.0084	37.1053	36.879
	CV002372	42.8149	36.9745	37.7037	37.4573	37.291	37.4226	37.6919	37.6354	37.6749	37.0286	37.5745
	CV002375	34.2015	38.5976	39.3532	39.0349	37.5956	39.2559	38.5547	38.5125	38.8964	38.6352	38.4669
	CV002378	39.2429	37.9459	37.7387	37.8502	37.4722	37.9469	37.9775	37.944	37.8098	37.8486	38.1028
	CV002384	34.9163	38.5337	39.3935	38.6014	38.6774	38.7162	39.1713	39.1688	39.0659	38.411	38.8992
	CV002387	49.6878	37.4896	37.4507	37.7279	37.5852	37.8193	37.8258	37.688	37.0283	37.5693	37.5527
	CV002392	22.9092	38.0191	38.1969	38.4206	38.2945	37.9766	38.8313	38.7404	38.0295	38.9739	37.9704
	CV002395	38.8263	38.0979	38.1299	37.8515	37.9996	37.9569	37.6109	37.3617	37.8607	37.7768	37.9263
	CV002539	36.0266	38.5232	38.8178	38.182	37.9391	37.9724	39.3898	37.5965	37.9586	37.9635	38.7259
	CV002543	43.2446	38.5805	38.4209	37.8121	38.7404	38.0746	38.9592	38.4168	38.2342	37.8257	38.2747
	CV002545	39.8915	37.4477	37.4665	37.2006	37.6583	37.7247	37.9592	37.3421	37.6434	37.8583	37.5524
	CV002549	46.6613	37.8213	37.8731	37.7999	37.4466	37.5556	37.1513	37.3707	37.4743	36.7778	37.4634
	CV002556	43.6894	37.7969	38.1351	37.6056	37.844	37.9785	37.1437	37.9044	37.6369	37.7862	37.663
	CV002570	35.404	36.8331	36.6639	37.0229	36.6955	36.9838	36.9307	36.0885	37.076	35.5702	37.1571
	CV002793	61.0338	37.5828	37.0202	37.1045	38.0921	36.9777	37.804	36.7774	37.6637	37.3719	37.6505
	CV002807	44.0693	38.153	37.6909	37.4683	37.7627	37.8934	37.6786	38.3451	38.0739	37.8231	38.0022
	CV002809	37.4928	38.156	37.6176	37.224	37.6674	37.9595	37.5748	37.5863	37.6085	38.0149	37.4487
	CV002836	29.7589	37.9883	37.9711	37.718	38.4065	37.4218	38.0215	37.5936	37.3711	37.6368	37.6316
	CV002837	39.1138	39.7148	38.2287	39.0103	39.1741	38.4805	39.0173	38.4569	38.4867	38.2966	38.4721
	CV002991	45.7223	38.6683	38.9586	40.155	38.3919	39.2842	38.5088	39.087	38.6421	38.915	39.0026
	CV002993	28.0912	38.0472	38.0977	37.6972	38.122	37.8147	37.7025	38.2783	37.6275	38.3901	37.8989
	CV003001	46.5391	37.4337	36.5354	38.1104	37.4357	37.734	37.2836	37.9181	37.45	39.168	37.5255
	CV003008	39.3651	37.5326	37.8358	37.9571	37.4157	37.9287	37.2471	37.4682	37.8837	37.6857	37.5765
	CV003026	39.576	37.9234	39.1528	39.7959	38.5948	39.1802	39.1887	39.3751	39.2895	39.3056	40.7414
	CV003032	33.4669	38.2847	37.7175	37.7583	38.1891	38.1058	38.0236	37.7128	38.4212	38.1705	37.8608
	CV003041	24.6552	37.6446	37.7936	37.8401	38.2268	37.6492	38.2957	37.9934	37.9965	37.519	37.8965
	CV003045	19.2874	37.9889	37.6993	37.6847	37.6385	37.6632	38.2309	37.7311	38.3134	37.7077	37.876
	CV003148	34.0604	38.1313	38.5762	38.6237	38.607	38.524	38.3216	38.3812	38.1969	38.082	38.3192
	CV003156	51.738	36.2612	37.1731	36.9015	37.4894	36.2988	35.1714	37.3652	37.192	37.0738	37.2558
	CV003157	22.7356	37.2954	37.7699	37.224	37.0292	37.6404	37.7286	37.6846	37.1911	37.7992	37.4434
	CV003158	30.3874	38.2014	37.7112	37.6601	37.7343	37.9148	38.1703	37.7596	37.9139	38.3405	38.3402
	CV003163	44.4596	38.0813	37.6539	37.2793	37.9999	37.3389	37.1727	37.6563	38.0999	37.4656	37.5321
	CV003166	42.4516	37.6171	37.7329	37.5783	37.5522	37.1069	37.8312	37.8703	37.5799	37.392	37.4642
	CV003167	14.7888	36.7795	36.3517	36.7571	37.4448	36.8076	36.542	37.2827	36.9655	36.6722	36.8553
	CV003170	31.7872	37.3439	37.8225	37.9963	37.7671	37.4914	37.7478	37.5996	37.8628	37.6434	37.3523
	CV003173	33.1506	37.9907	38.0322	38.3952	37.636	38.1987	38.0126	38.0233	37.9102	38.5697	37.8898
	CV003301	19.4087	38.3239	38.2623	38.3153	38.9054	38.0072	38.4895	38.3223	37.8337	38.3258	37.5465
	CV003302	52.7319	38.8018	39.1556	38.3667	38.2098	38.7302	39.3852	38.3813	38.5021	39.4936	38.2959
	CV003307	55.3362	38.5411	38.3164	38.2951	38.3803	38.7529	38.5273	38.1994	38.6544	38.1727	38.366
	CV003324	27.9024	37.4092	37.567	37.6829	37.523	37.8841	37.6432	37.6162	37.5417	37.5709	37.461
	CV003329	23.4279	38.3687	38.0661	37.9241	37.9448	38.2343	38.2379	38.1838	38.1959	37.8718	37.9864
	CV003337	42.1756	37.7569	38.1304	38.325	37.9064	38.0226	37.9389	38.003	38.0884	38.1079	38.0787
	CV003342	28.7286	37.882	36.3389	35.8899	35.4241	35.8387	34.7228	36.7124	35.3906	37.2388	34.9081
	CV003344	-15.5224	37.8662	37.1377	37.1756	37.333	37.3918	37.0952	36.9718	37.0454	37.2251	37.1113
	CV003358	45.1387	37.5866	37.4527	38.0718	38.2818	38.4283	38.7359	37.5451	38.1608	37.8054	38.7192
	CV003375	51.5357	38.6393	39.0731	38.2513	38.4033	39.4929	38.2664	38.3604	38.1413	38.4023	38.3377
	CV003382	23.4908	37.7141	37.5992	38.0704	37.7933	37.479	38.0185	37.1135	38.1332	38.0227	37.7929
	CV003387	58.8176	37.6242	37.7183	37.7593	37.9451	37.564	37.4483	37.675	37.8013	37.6261	37.8407
	CV003497	15.8001	38.6213	38.0834	38.0154	37.9619	38.14	38.037	38.3537	37.8808	37.8224	38.1629
	CV003515	30.1027	37.1493	37.3402	37.6865	37.7067	37.6415	37.4962	37.516	37.369	37.058	37.2224
	CV003603	39.998	37.9773	38.7756	38.3317	38.6055	38.4427	38.7763	38.5282	38.944	38.8894	38.1777
	CV003614	43.574	37.338	37.9182	37.3943	37.676	37.94	37.2232	37.6233	37.8205	37.1277	37.3342
	CV003616	60.5723	38.3491	38.326	37.842	37.893	38.1028	38.2537	39.0461	38.2255	38.0924	37.8043
	CV003627	26.9288	37.9886	37.8641	38.1592	37.943	38.3916	37.6309	37.7458	38.3473	37.5689	37.9848
	CV003629	27.2843	37.8043	38.0564	37.8991	38.0657	37.9847	37.8108	38.0063	38.0576	37.6756	38.0392
	CV003638	46.8312	37.6396	37.8954	38.4084	38.1971	38.3714	38.8463	38.5402	38.9253	38.1984	38.8998
	CV003738	32.1961	38.7472	38.16	37.9243	38.6132	37.6062	37.9305	38.02	38.4649	38.1952	38.0247
	CV003756	20.0501	37.2971	35.9351	36.6924	36.4514	37.0792	37.5032	37.1562	37.0197	37.0735	37.6766
	CV003760	30.1872	38.2009	36.9353	37.3817	37.5791	37.35	36.8896	36.8069	37.3915	37.4334	37.1521
	CV003769	33.2004	36.9236	37.2796	37.3069	37.9069	37.4781	37.0149	37.3103	37.2071	37.7204	37.6237
	CV003773	48.4166	37.3083	37.2885	37.5297	37.1385	37.2789	36.2157	37.1173	37.1518	37.5365	37.0905
	CV003793	36.701	37.7677	37.4024	37.5911	37.6574	37.2495	37.6598	37.6133	37.4263	38.0818	37.5725
	CV003843	59.248	38.3176	37.9063	37.7518	38.6099	38.6515	38.4792	37.9562	37.8631	38.1639	37.5507
	CV003860	58.1364	37.5942	38.3026	38.1328	37.596	38.1245	38.0408	37.6721	38.3537	37.6523	38.6672
	CV003862	9.5253	38.3636	37.7195	38.3038	38.4444	38.3528	38.603	38.27	38.4619	38.7463	38.2194
	CV003863	38.145	37.6785	36.9983	37.688	37.746	37.7936	37.7225	37.2407	37.0247	38.2063	37.7948
	CV003886	27.5094	36.0185	35.5799	36.3078	36.1894	36.5161	36.5418	37.0873	36.367	35.476	36.4663
	CV003898	39.0714	37.5658	38.3228	37.8522	37.9807	37.8222	38.1039	37.8689	37.7687	37.8955	38.0574
	CV004809	64.0765	37.567	37.6454	37.9207	37.7472	38.176	38.1903	37.5614	37.9143	37.7804	37.9337
	CV004816	26.2599	37.4495	38.1402	37.8061	38.0293	37.1703	37.4998	37.7772	37.699	37.7746	38.3877
	CV004824	41.7019	36.999	37.6142	37.287	36.7362	37.5267	37.6873	37.7335	37.5274	37.3725	37.6658
	CV004826	42.4335	38.1953	37.9988	37.8731	38.3072	37.6628	38.3661	38.1221	38.4132	38.6436	38.0701
	CV004828	27.0726	37.585	37.8498	38.0738	37.6036	38.0495	37.7445	38.0199	37.7606	37.7913	38.3706
	CV004830	43.3705	38.258	38.5913	38.27	38.1155	38.2902	38.0592	37.482	39.0056	38.1493	37.7849
	CV004838	44.1602	36.9835	37.2953	37.2729	37.1532	37.5567	37.6244	37.7383	37.7163	37.8414	37.4029
	CV004845	43.4531	38.1775	37.5622	37.7978	37.6157	38.1912	38.0699	37.7769	37.7007	37.6538	37.3753
	CV004847	27.8747	37.2515	37.4169	37.3617	37.2168	37.3249	37.437	37.4807	37.2756	37.9183	36.9466
	CV004868	29.8033	37.8447	37.8083	37.8874	37.9058	37.9149	37.8332	37.6868	37.6331	38.4008	37.7669
	CV004873	40.8596	38.0811	38.1512	37.8518	37.3617	37.3542	38.2069	37.6938	37.4981	38.0747	37.9426
	CV004879	32.452	37.4002	37.2771	36.7841	37.6164	35.5908	36.3517	36.7008	36.422	37.3972	36.4843
	CV004898	47.0516	38.1952	37.9753	37.874	37.6211	37.0958	37.1403	37.8296	37.2686	37.936	37.7898
	CV004902	33.3523	37.8088	36.8718	37.5219	38.0099	38.2788	37.7909	37.9669	37.5551	37.7677	37.4
	CV004910	49.1923	38.0136	38.3518	38.673	38.7605	37.9286	38.4214	38.4564	38.1056	38.7648	39.0097
	CV004920	44.8335	37.4181	38.0135	37.4758	37.669	37.914	37.9807	37.6767	37.9038	37.7723	37.7342
	CV004925	44.2316	37.8359	38.1468	38.1479	37.4874	37.8311	37.7006	37.0687	38.3724	37.2304	37.9299
	CV004940	38.9857	36.7395	37.4481	37.2897	37.3173	37.4445	37.4277	36.9883	37.4685	37.5054	37.247
	CV004951	66.2385	38.0911	38.4023	38.7216	39.0259	38.8882	38.5468	38.4526	38.6434	38.6564	37.8357
	CV005016	43.9821	37.149	37.8024	37.5729	37.4292	36.8774	37.6718	37.4788	37.5362	36.6862	37.3402
	CV005069	21.1669	37.721	37.8311	37.8489	37.5833	37.8245	38.413	38.2991	38.0934	37.5973	39.1722
	CV005074	23.9973	38.9432	38.3168	38.2918	37.7608	38.1789	38.0596	38.0196	37.3862	38.6553	38.3808
	CV005075	39.7633	38.2756	38.453	38.2506	38.3907	38.3707	38.1169	39.0718	38.713	38.9147	38.6345
	CV005091	36.5194	37.9709	37.7407	37.4853	38.4063	37.0483	37.9506	37.2052	37.3078	38.0305	37.5255
	CV005097	14.722	37.6745	37.9166	37.7751	37.3058	37.9571	37.7857	37.7772	37.9565	37.6536	38.0346
	CV005254	57.9345	37.1229	37.7541	37.4495	37.7345	37.493	37.3883	37.8526	37.2576	37.0034	37.7487
	CV005256	50.1286	37.7746	38.1259	38.0952	37.589	37.7715	37.9861	38.2415	37.4959	38.2467	37.9546
	CV005257	31.7139	36.8683	37.1268	37.0203	36.9177	37.3955	37.6718	37.5598	37.1957	36.9577	37.1497
	CV005259	49.7009	37.7451	37.5749	37.8528	37.3532	37.5705	37.6956	37.0138	37.8139	37.6718	37.7683
	CV005266	54.3594	38.0703	38.2667	38.2358	38.0334	37.4608	38.2746	37.9206	37.8988	37.3624	38.0126
	CV005272	44.5418	37.6744	37.9576	38.0062	37.4219	37.5252	38.0005	38.0505	37.3739	37.9819	37.757
	CV005274	22.6318	38.4851	38.0401	37.8829	38.3548	37.6627	38.1287	38.0294	38.3034	38.6054	37.5748
	CV005379	41.6162	36.992	37.4014	37.3231	36.878	36.3467	37.7369	37.4229	37.3257	37.0194	37.0124
	CV005628	31.1387	37.1524	37.4175	37.1596	36.7568	37.5845	36.9098	37.644	37.3858	36.9735	37.3818
	CV005660	38.6589	37.7026	38.0886	38.6001	38.1014	38.3991	39.1255	38.8591	38.0857	37.5752	38.641
	CV005664	40.3616	37.8777	38.537	38.3183	37.5155	38.8834	38.2268	38.3754	38.0691	38.8113	37.7077
	CV005667	27.4169	37.8811	38.0376	38.3935	38.3523	38.6545	38.5919	38.2441	38.0065	38.8521	38.4506
	CV005673	42.3208	38.1999	39.6971	39.3758	39.5695	39.2016	40.4002	40.6236	39.1033	40.578	38.7329
	CV005677	70.0085	38.1657	38.4328	38.0513	37.6306	38.2448	37.6821	38.1641	38.2614	37.8648	38.6147
	CV005682	32.9691	39.2697	38.5057	38.1267	37.3074	37.8614	38.4099	37.4816	38.1964	38.9131	38.0843
	CV005683	29.0586	37.7641	37.5981	38.0286	38.5318	37.8607	38.3452	37.3522	37.7863	37.8373	37.634
	CV005691	34.2307	38.1873	37.506	37.8842	36.5174	37.9194	37.4306	37.7149	37.5889	37.5789	37.4286
	CV005695	33.9979	36.8306	37.7505	37.7232	37.8509	37.4397	37.3639	36.7876	37.4571	37.3089	37.2939
	CV005696	45.4975	37.3896	37.5144	37.8191	37.7902	37.6235	36.946	37.846	37.9194	37.4411	37.7965
	CV005698	24.6033	36.7431	37.3266	37.0473	36.5626	36.7321	37.7669	36.4432	36.959	37.4252	38.5175
	CV005700	23.6139	37.4358	37.8593	38.0706	37.7457	38.0366	38.4504	37.1406	37.518	38.5657	37.9011
	CV005713	32.5282	38.07	38.3285	37.9292	37.8232	38.0823	38.2452	38.1678	38.219	37.6185	38.4686
	CV005714	19.5414	37.1117	37.6274	37.3523	37.6851	37.064	37.5705	36.5996	37.0705	37.3725	37.3055
	CV005716	25.7392	37.3435	38.0041	37.892	38.1492	38.0824	37.9519	38.0743	37.834	37.786	37.6786
	CV005730	24.7495	38.8524	38.2361	38.2517	37.6629	38.204	36.4128	38.3074	37.9199	38.1098	38.3887
	CV005736	18.1799	37.6715	38.2515	37.8317	38.4349	37.4839	38.2306	37.7787	37.8481	38.122	37.5048
	CV005740	44.3731	37.2257	37.405	37.0307	37.5997	37.6449	37.1012	37.4011	37.6709	37.5595	37.3356
	CV005741	58.5735	38.1392	38.8872	38.6385	38.9142	37.7734	40.0904	38.4379	39.2651	38.0315	37.7955
	CV005769	13.9164	38.0336	37.879	37.8918	37.9073	38.0328	38.3352	38.0026	37.7762	37.9732	38.3391
	CV005777	29.3123	38.4442	38.7424	38.9547	38.8152	39.4351	39.0404	37.9898	38.4259	38.3292	37.7177
	CV005844	29.6434	38.6658	37.9957	38.5217	38.1159	38.9921	38.7561	38.1641	38.6099	38.3147	38.8086
	CV005883	42.1971	37.8951	37.9116	37.7955	36.9716	37.5213	37.8481	37.8027	37.8368	37.59	37.8598
	CV005897	48.3134	37.6241	38.0333	37.9809	38.4018	37.5031	38.1856	38.104	38.1203	38.2494	38.5636
	CV005898	42.1867	37.2748	37.9171	37.9577	37.656	37.6708	37.9491	37.9521	37.8303	37.4111	37.6778
	CV005914	57.7276	37.1157	37.1816	37.3062	37.3974	36.7551	37.1695	37.6735	36.9944	37.6645	37.5587
	CV005919	25.8758	37.1323	36.8869	37.5632	37.9959	37.3794	36.7215	37.1628	37.5332	37.4339	37.4076
	CV005923	24.5226	37.7369	37.0919	37.6779	37.3772	37.1798	37.6881	37.5794	37.5954	37.9055	37.6182
	CV005930	47.6762	37.7046	36.9403	37.9418	37.4251	37.7765	38.0274	37.6126	37.6878	37.6769	37.5194
	CV005933	49.7201	37.5603	37.9323	37.9657	38.0112	37.8381	37.3792	38.6943	37.8155	37.3415	37.6996
	CV005964	51.5349	35.3266	36.3343	37.1726	36.5201	36.3639	37.3217	36.0495	37.4334	36.0662	36.965
	CV005968	-8.96377	38.237	38.0456	37.9237	38.5121	38.2176	38.2057	38.2054	37.7831	38.3672	38.3305
	CV005973	46.1245	38.8143	38.9665	38.6777	39.2633	39.0913	38.5431	38.9788	38.6021	38.4987	39.4302
	CV005976	49.2132	38.0629	37.7311	37.7049	37.6844	37.9835	37.6851	38.1776	37.8832	38.1283	37.825
	CV005978	47.075	36.5724	36.6097	38.0045	37.198	37.7469	37.0154	37.5238	37.4599	37.5631	37.3736
	CV005979	33.783	38.882	39.8484	39.4595	39.4408	39.5943	38.6797	39.1416	39.9236	38.5885	39.1292
	CV005989	34.2083	37.3867	37.597	37.6419	38.2189	37.8037	38.0559	37.7649	37.3527	38.2193	37.2686
	CV005990	33.4774	36.5078	37.372	36.7879	36.6381	36.3634	36.5159	36.6983	36.8834	37.1583	36.53
	CV005998	48.2624	37.5224	37.5821	37.3837	36.8997	37.8385	37.2836	37.6816	37.5551	37.786	37.2007
	CV006003	37.352	38.3542	38.0483	38.354	37.9111	38.1084	38.076	38.5114	37.4426	38.6772	37.8385
	CV006015	30.5277	37.5087	37.0445	37.0975	36.8124	36.9739	37.1295	37.594	37.6606	37.7186	37.4026
	CV006017	68.2833	37.6899	37.8631	38.1045	37.7595	38.4312	37.903	37.9825	37.9845	37.5124	38.367
	CV006030	32.3298	36.7646	37.8359	36.8404	37.1175	36.9598	37.1469	37.5841	37.308	36.4573	37.3332
	CV006031	42.39	38.0145	38.073	37.6496	37.7287	37.8381	38.0641	37.7252	37.7916	38.2094	37.9785
	CV006044	41.5894	38.0711	36.9911	37.8852	37.6396	38.1019	38.1026	37.8331	37.7758	38.1029	37.4998
	CV006227	49.536	37.7658	38.4176	38.1134	38.0618	38.5398	38.1521	38.311	37.7185	38.113	38.3088
	CV006228	54.2269	38.1804	36.9549	37.6066	37.6277	37.1806	37.3325	37.7426	37.1223	36.7758	37.4772
	CV006351	38.8391	38.0771	38.7291	38.689	38.346	39.6721	39.6075	39.1411	39.121	38.8655	38.7017
	CV006367	28.5693	37.6819	37.9895	37.6034	38.4008	37.9901	37.9164	37.09	37.6619	36.9799	37.5464
	CV006882	-19.6738	40.786	39.3121	39.8876	39.0969	38.8941	39.5905	40.0579	39.6647	39.5077	39.1598
	CV007003	48.1497	37.4826	37.6722	37.5611	38.396	37.5171	37.2957	38.2792	37.6242	37.0157	38.2608
	CV007011	38.8394	37.9507	37.5743	37.4524	37.9822	36.9333	37.8622	37.7603	37.6051	36.9826	37.6648
	CV007045	31.9918	38.3407	37.7785	37.6106	37.8792	37.8692	37.9649	37.6935	37.4657	37.9471	37.6822
	CV007049	39.6844	37.7295	37.8645	37.7179	37.5424	37.3532	37.7645	37.8926	37.8019	37.8137	37.9284
	CV007253	46.5826	37.0735	37.588	37.7279	37.9758	38.0408	37.6342	37.5895	37.6251	36.7033	37.474
	CV007438	35.5324	36.5401	35.9575	36.9874	36.7887	37.0209	36.6442	37.0672	37.2508	37.2808	36.855
	CV007444	48.2302	36.7105	36.8707	36.1121	36.2904	36.234	37.4145	37.0435	36.8764	37.0708	36.4761
	CV007454	53.3201	35.5269	37.2281	36.7799	35.8252	36.3268	35.0924	36.4374	36.7782	36.4718	36.5318
	CV007485	38.9691	37.3784	37.4598	37.6956	36.5972	37.5785	37.515	37.3207	37.5178	37.6082	36.956
	CV007498	15.8774	36.9054	37.28	36.5993	37.1703	37.1339	37.4324	37.8144	37.1389	37.6113	38.3325
	CV007655	22.6549	37.562	37.6999	37.7002	37.424	37.7699	37.6206	37.6681	37.7164	37.0844	37.4507
	CV007656	28.1282	38.4069	38.3084	38.3315	37.9898	38.1595	38.0419	39.0033	38.3742	37.9994	38.8089
	CV007819	27.0577	37.1657	37.5253	37.9087	37.4031	37.9331	37.9265	37.5038	37.899	37.7073	37.2834
	CV007983	34.1074	37.0853	37.1109	36.7824	37.1821	37.515	37.1652	37.3381	37.457	37.5786	36.6494
	CV007984	25.2706	37.7289	37.4114	37.1596	38.2761	37.8347	37.0416	37.7682	37.5622	38.0627	37.5317
	CV007985	39.659	38.9772	38.3077	38.5101	38.3926	38.4395	38.8796	38.2582	38.4286	38.8948	38.4996
	CV007991	23.8262	37.2883	37.7055	37.6046	38.2895	37.2366	37.4196	37.6081	37.5726	37.6119	37.4345
	CV007997	45.5388	35.2375	37.2122	35.8848	36.8098	36.958	37.3243	36.977	36.2219	37.0965	35.3081
	CV008015	60.6033	37.5229	37.4586	37.5811	37.9563	37.6798	36.6511	37.8708	37.0625	36.8659	37.3804
	CV008023	41.377	37.9605	37.6891	37.7245	37.5856	37.705	38.0915	37.9395	37.8245	37.6057	37.8433
	CV008068	37.0675	37.8686	37.6848	37.8039	37.4239	37.7959	37.5148	37.5655	38.1414	37.676	37.7323
	CV008270	25.2329	37.7072	37.9199	37.3734	37.7397	37.8308	37.6973	37.2442	37.9598	38.2548	37.3294
	CV009544	49.7279	37.1359	36.8864	37.6836	37.2938	37.9343	37.0815	37.4202	37.7185	38.2132	37.4027
	CV009695	24.1446	37.6099	37.9918	37.6936	37.8032	38.4256	37.4668	38.6506	37.8801	37.2374	37.8809
	CV009760	49.8712	37.1103	36.9792	37.1313	36.8414	36.807	37.8885	37.5474	37.5261	38.1929	37.1352
	CV010531	47.8517	37.584	38.0852	37.9506	38.1972	37.8811	38.4324	37.9181	37.9183	38.0288	38.6823
	CV010570	39.9827	38.711	38.5701	38.7165	38.3742	38.791	39.4961	38.3613	38.9086	38.3831	37.8518
	CV010738	40.4574	37.6136	38.059	37.8704	37.3808	37.8737	37.4827	37.7462	37.7139	37.8534	37.7693
	CV010780	55.7698	37.2333	37.9749	37.9834	37.453	37.9271	37.6428	37.6208	37.4833	37.3934	37.9616
	CV012549	30.4125	38.0275	38.4466	38.3553	39.0743	38.6418	38.0769	38.3705	38.2697	38.7601	39.2326
	CV012559	39.5196	38.855	38.8437	39.112	38.3624	38.7771	38.9335	38.5627	38.1518	39.8159	38.8562
	CV013229	26.0035	38.1001	37.4364	37.2484	37.503	37.1815	37.3416	37.4229	37.4131	36.9819	37.7946
	CV013254	55.4676	37.2066	37.5934	37.3384	37.0508	37.668	37.7291	37.2988	37.4375	36.8528	37.2919
	CV013255	41.2174	37.8159	37.461	37.9539	37.054	37.7077	37.3142	37.3396	37.6902	37.3779	37.5243
	CV013267	7.71494	37.345	37.3148	37.1263	37.7694	37.3717	37.2705	37.415	37.1156	37.4843	37.4016
	CV013339	41.7665	37.9956	37.7231	37.8146	37.4039	37.3328	36.8968	37.0761	37.2615	37.1375	37.5647
	CV013405	22.4017	37.7631	37.81	37.8965	37.7064	37.8193	37.9353	37.8986	37.7474	37.9364	37.5732
	CV014097	68.4768	37.7104	37.9602	37.8805	37.3061	37.9123	37.5	37.3659	37.196	38.0928	37.8579
	CV014311	36.9979	38.8139	37.8002	38.5886	38.3226	37.9619	38.1786	38.2261	38.124	38.265	38.9254
	CV014313	31.9722	37.3846	37.667	37.5215	37.824	37.6659	38.1898	37.6097	37.9824	37.6823	37.5986
	CV015917	50.5119	37.952	37.8484	37.9396	37.8772	37.3899	38.1097	38.3033	37.3065	37.4678	37.3628
	CV016188	47.3489	37.337	37.2426	37.5577	37.4709	37.4887	38.147	37.7948	37.2757	37.6434	37.9198
	CV016813	17.6304	39.288	38.8088	39.3624	38.8043	39.3088	38.7294	39.1798	39.079	39.8948	39.3083
	CV016817	40.4258	38.3274	37.61	38.0322	38.7681	37.6574	38.1741	38.2004	37.2934	37.9245	38.1053
	CV017052	50.8637	37.2413	37.108	37.9413	37.5575	37.5467	38.3398	37.2063	37.8267	37.8214	37.6318
	CV017273	48.9867	38.2256	37.4139	38.0037	37.7756	37.8943	38.1418	37.2716	37.6626	37.1702	37.7026
	CV017278	38.4643	37.5765	37.9484	37.9449	37.5143	38.1171	37.5453	37.8099	38.1707	37.6206	37.6806
	CV017393	35.4337	37.6465	38.1164	37.996	38.0083	37.6263	38.0786	37.9689	38.0504	37.8616	38.582
	CV017417	49.4421	37.5934	38.1118	37.8995	37.7228	37.5694	38.0204	37.8713	38.052	38.5558	37.937
	CV017446	37.7103	37.7466	38.0856	38.1178	38.5904	38.1205	38.3389	37.6954	38.1761	38.1189	38.1003
	CV018256	69.8091	37.7475	37.797	38.2787	37.9925	38.3628	38.3628	37.546	38.2211	38.3558	38.1649
	CV018714	5.82064	37.7831	37.5921	37.436	37.6575	37.9806	37.7382	37.236	37.5481	36.958	37.3472
	CV018838	52.3041	37.6657	38.1617	37.7274	37.6921	38.3457	37.4776	37.6578	38.0022	37.8234	37.9237
	CV018915	58.201	38.8258	39.1987	38.569	38.6721	39.2333	38.5442	37.7061	38.6754	38.3769	38.7301
	CV019755	21.7106	38.6141	39.2579	39.3456	39.861	38.8674	38.6399	38.4233	39.1722	38.2049	39.8154
	CV019813	43.0015	37.5808	36.6976	37.2202	37.187	37.38	36.9269	37.1199	37.4279	37.5145	37.0846
	CV019822	40.2128	36.9383	37.0482	36.9859	36.8561	37.4502	37.6111	36.5879	36.8175	36.3872	36.7153
	CV019849	39.3754	36.9858	36.3557	37.0635	37.0573	36.932	36.7152	36.62	36.9026	36.7826	36.9666
	CV019863	29.7267	37.6244	37.6302	36.9583	37.1162	36.7937	35.8599	37.3513	37.1	37.595	37.4532
	CV019947	46.7171	38.9433	38.0759	38.4473	38.1505	37.9982	37.9519	38.2403	38.6929	38.3663	39.4128
	CV020975	60.4107	36.6588	36.8213	36.6791	36.2901	36.8425	36.8803	37.3498	37.2687	37.1662	37.1034
	CV021510	62.392	37.7214	37.6081	38.0316	37.5506	37.4401	37.5192	38.0871	37.2688	37.1462	37.6676
	CV021643	18.0561	37.8223	38.0089	37.7804	38.0849	38.0214	38.1151	37.7642	38.3057	37.7154	37.9905
	CV021664	71.7227	37.4855	37.0538	37.2119	37.3479	36.9863	36.2048	36.924	37.2197	37.633	37.5805
	CV021721	30.265	37.7545	37.8593	37.7742	37.2524	36.9241	37.4589	36.817	37.3505	37.7749	36.9013
	CV021747	23.4367	38.2054	37.8226	37.9148	37.6739	38.2153	37.4198	38.0758	37.8315	38.5495	37.856
	CV021749	23.1771	38.2356	38.6622	38.3544	38.4813	38.2709	38.3843	38.9975	37.9257	38.3938	38.5014
	CV022084	44.7589	37.3578	37.1539	37.7075	37.9344	37.9696	37.5134	37.9299	37.9637	38.0762	37.722
	CV022952	57.0905	37.5934	38.1378	37.7467	37.8536	37.3369	37.48	38.1496	38.4559	38.3774	38.1653
	CV022985	41.7908	36.8918	37.372	37.6614	37.1611	36.8946	36.6229	37.5608	37.5219	37.5961	37.2883
	CV022986	45.4068	38.0843	38.069	37.6384	38.2132	37.4954	37.4306	37.8213	38.2267	37.7404	37.8488
	CV022987	26.219	38.948	38.1204	38.0359	37.7804	37.9444	38.5794	38.0073	38.4867	38.4335	38.1721
	CV023126	45.2328	38.5633	38.6652	38.4217	38.6161	39.0338	38.4025	38.5791	38.686	38.605	37.9913
	CV023273	30.9392	38.4283	38.1442	38.1989	38.5243	38.5724	38.4943	38.3704	38.1972	38.591	38.335
	CV023297	49.4511	37.6889	38.1462	37.6915	38.3571	38.006	38.0912	37.8944	38.3982	38.2475	38.9949
	CV023600	48.1163	37.5535	37.7677	37.9156	37.5063	37.7376	37.51	37.6221	37.2852	37.6184	37.642
	CV023663	33.1193	37.871	38.4028	38.1283	38.4303	37.9417	38.4487	38.1057	37.7224	37.9668	37.8077
	CV024026	11.1733	38.7732	38.1678	37.713	38.6756	38.1213	37.4558	37.9656	38.0553	38.3353	38.4555
	CV024279	27.4716	37.3418	37.6073	37.9581	37.6029	37.9044	38.142	37.8141	37.852	37.8344	37.6744
	CV025005	56.8302	38.091	38.1915	37.6594	37.772	37.3303	37.5489	38.1228	38.005	37.9609	38.1508

## Sheet: 5alpha_gblup
unitless	CV	y	Rep1	Rep2	Rep3	Rep4	Rep5	Rep6	Rep7	Rep8	Rep9	Rep10	Rep1	Rep2	Rep3	Rep4	Rep5	Rep6	Rep7	Rep8	Rep9	Rep10	AVE	SE
5alpha_gblup	CV002332	0.230623	0.153437	0.164632	0.161437	0.16342	0.163877	0.151919	0.160306	0.162093	0.154931	0.157781	0.18757	0.190948	0.200692	0.193004	0.204944	0.188496	0.207515	0.217476	0.206939	0.20999	0.200757	0.00307691
	CV002346	0.311202	0.236191	0.226142	0.243022	0.238707	0.242488	0.238689	0.225567	0.226416	0.233365	0.237784
	CV002353	0.245161	0.23993	0.242162	0.244687	0.243679	0.246415	0.218309	0.239913	0.223674	0.240728	0.243521
	CV002358	0.16924	0.182603	0.176325	0.177017	0.169516	0.169039	0.172167	0.16792	0.170183	0.171611	0.173914
	CV002361	0.19191	0.161063	0.167907	0.166609	0.161452	0.170442	0.167258	0.167025	0.167553	0.165428	0.166222
	CV002365	0.328248	0.271581	0.27469	0.277314	0.271903	0.280164	0.273711	0.271022	0.27308	0.271917	0.27136
	CV002372	0.224758	0.231271	0.234504	0.228088	0.216374	0.23553	0.239487	0.223306	0.226983	0.230888	0.225976
	CV002375	0.219125	0.163626	0.156857	0.161263	0.17594	0.143462	0.137965	0.161629	0.159947	0.161484	0.173912
	CV002378	0.17943	0.136541	0.153193	0.159718	0.148193	0.143154	0.141405	0.142339	0.146247	0.139986	0.156764
	CV002384	0.221865	0.173454	0.167446	0.173634	0.159739	0.15735	0.156497	0.152308	0.160404	0.16397	0.172065
	CV002387	0.0263	0.182096	0.182584	0.185328	0.1809	0.191067	0.185252	0.189366	0.188114	0.184843	0.186684
	CV002392	0.29725	0.157279	0.138743	0.136089	0.129043	0.147659	0.134314	0.148531	0.139943	0.13698	0.141449
	CV002395	0.274591	0.252218	0.264646	0.269788	0.263956	0.272885	0.272158	0.270865	0.260203	0.254925	0.258997
	CV002539	0.235322	0.202067	0.194042	0.211046	0.198372	0.213864	0.212455	0.197878	0.192708	0.211133	0.217977
	CV002543	0.205524	0.296239	0.286758	0.315262	0.293906	0.318156	0.281461	0.290876	0.297856	0.324811	0.29305
	CV002545	0.221932	0.234921	0.230544	0.23465	0.232831	0.241489	0.224157	0.237555	0.245992	0.229782	0.23418
	CV002549	0.121516	0.159671	0.161679	0.165518	0.162677	0.170481	0.159813	0.157984	0.157301	0.171592	0.160244
	CV002556	0.146381	0.226422	0.226685	0.226483	0.225428	0.229174	0.228768	0.222492	0.229985	0.225482	0.230487
	CV002570	0.345327	0.258204	0.271382	0.265981	0.273564	0.266734	0.272913	0.274707	0.272816	0.281224	0.268342
	CV002793	0.0596	0.188139	0.191134	0.212551	0.192547	0.201319	0.204556	0.207794	0.206603	0.199928	0.197476
	CV002807	0.0967	0.193333	0.201662	0.196605	0.186883	0.198653	0.19754	0.201553	0.200202	0.195658	0.195106
	CV002809	0.139156	0.218796	0.214869	0.234443	0.21892	0.224749	0.227007	0.218868	0.217942	0.219869	0.221095
	CV002836	0.211042	0.157586	0.163837	0.166817	0.155613	0.161696	0.150602	0.158625	0.162656	0.156904	0.16041
	CV002837	0.341735	0.287383	0.292979	0.283931	0.286401	0.2968	0.281895	0.284752	0.284719	0.287121	0.301365
	CV002991	0.191743	0.268994	0.276242	0.262883	0.28018	0.272052	0.286447	0.288306	0.267594	0.291743	0.272904
	CV002993	0.44476	0.249655	0.244635	0.25278	0.242522	0.248851	0.240527	0.237062	0.250751	0.239822	0.247817
	CV003001	0.0686	0.227879	0.227718	0.223037	0.235703	0.227321	0.227806	0.226084	0.22852	0.214205	0.227569
	CV003008	0.173378	0.197705	0.191527	0.193541	0.199402	0.187837	0.20825	0.192835	0.197745	0.192909	0.199913
	CV003026	0.281949	0.321098	0.282452	0.268165	0.297226	0.288021	0.298424	0.296145	0.293051	0.301403	0.292337
	CV003032	0.234899	0.177371	0.171144	0.181712	0.158633	0.174932	0.184027	0.190366	0.180678	0.171461	0.172772
	CV003041	0.361164	0.15283	0.155375	0.154026	0.145539	0.15339	0.149566	0.153152	0.154792	0.162483	0.161701
	CV003045	0.2708	0.163748	0.16353	0.160193	0.169594	0.160083	0.157584	0.165798	0.162499	0.162901	0.17271
	CV003148	0.24582	0.173568	0.179351	0.167696	0.178138	0.17121	0.169816	0.170269	0.186546	0.181061	0.166994
	CV003156	0.12254	0.25036	0.24032	0.2465	0.247862	0.248502	0.250546	0.240832	0.248242	0.240068	0.243353
	CV003157	0.273939	0.151755	0.137132	0.145299	0.152371	0.148256	0.158657	0.142948	0.15003	0.140388	0.14185
	CV003158	0.270867	0.142209	0.146094	0.154596	0.145459	0.149837	0.142891	0.149952	0.141997	0.137407	0.143049
	CV003163	0.124547	0.163857	0.168453	0.163191	0.163083	0.175964	0.169694	0.167114	0.193196	0.170354	0.167515
	CV003166	0.180784	0.16782	0.16096	0.165277	0.162554	0.168592	0.165685	0.156488	0.164032	0.16798	0.156512
	CV003167	0.548246	0.307879	0.309454	0.300716	0.281766	0.288015	0.296366	0.300102	0.30202	0.296166	0.293951
	CV003170	0.254969	0.195534	0.199135	0.199811	0.20224	0.2028	0.203924	0.200353	0.198556	0.203135	0.200909
	CV003173	0.23385	0.171029	0.169297	0.17296	0.171367	0.1713	0.18043	0.173465	0.171155	0.164573	0.17086
	CV003301	0.392433	0.191328	0.185866	0.191321	0.185599	0.203709	0.183154	0.192084	0.199663	0.197984	0.192874
	CV003302	0.134862	0.235458	0.220564	0.232803	0.215446	0.22339	0.214025	0.241749	0.22764	0.22483	0.238269
	CV003307	-0.00676	0.172597	0.180539	0.181118	0.177879	0.180681	0.178676	0.187289	0.176781	0.182368	0.182577
	CV003324	0.200024	0.1712	0.167423	0.168568	0.160796	0.171186	0.150973	0.163194	0.160701	0.165247	0.159309
	CV003329	0.416921	0.218796	0.22642	0.226819	0.228621	0.240173	0.224631	0.227404	0.22934	0.232122	0.238172
	CV003337	0.146763	0.181627	0.16883	0.181192	0.175117	0.169653	0.179709	0.166747	0.166702	0.183145	0.174601
	CV003342	0.331983	0.232151	0.255459	0.250604	0.251884	0.241786	0.249321	0.248184	0.250216	0.2363	0.25571
	CV003344	0.849106	0.244384	0.252886	0.255614	0.25275	0.264637	0.247562	0.26118	0.263825	0.254731	0.257548
	CV003358	0.146408	0.287237	0.271219	0.274617	0.250387	0.266072	0.262872	0.271476	0.263927	0.26745	0.272156
	CV003375	0.0733	0.182293	0.187238	0.203945	0.192595	0.195984	0.19806	0.191119	0.195007	0.18885	0.188465
	CV003382	0.111114	0.191841	0.198953	0.194224	0.195106	0.202624	0.181689	0.202665	0.18418	0.195275	0.190746
	CV003387	0.0155	0.198343	0.198459	0.197546	0.204531	0.203044	0.20823	0.200746	0.203033	0.204126	0.20255
	CV003497	0.642059	0.257287	0.275945	0.250329	0.25304	0.251663	0.252518	0.260282	0.262157	0.249922	0.252589
	CV003515	0.331445	0.242663	0.247088	0.234208	0.2388	0.248049	0.242562	0.234343	0.240479	0.236243	0.233837
	CV003603	0.269349	0.260253	0.248423	0.262461	0.247411	0.259153	0.251091	0.260163	0.249901	0.258297	0.247847
	CV003614	-0.226141	0.191455	0.197491	0.186098	0.191869	0.183738	0.193506	0.190759	0.18511	0.194255	0.184613
	CV003616	0.0685	0.217692	0.214059	0.213442	0.212213	0.225789	0.206242	0.204676	0.211879	0.224939	0.217643
	CV003627	0.237075	0.157692	0.162859	0.156654	0.149109	0.163085	0.173248	0.162061	0.155785	0.16243	0.14923
	CV003629	0.216332	0.173952	0.179602	0.16814	0.169927	0.177766	0.174368	0.177023	0.178214	0.172067	0.176778
	CV003638	0.110555	0.306215	0.300975	0.286267	0.303047	0.297871	0.300398	0.311186	0.290964	0.277439	0.293626
	CV003738	0.267354	0.199095	0.20395	0.198796	0.197129	0.199357	0.204624	0.20159	0.200624	0.204165	0.201862
	CV003756	0.446708	0.27946	0.284698	0.284187	0.286555	0.281945	0.276786	0.274992	0.28288	0.275193	0.270494
	CV003760	0.366333	0.223451	0.233525	0.234156	0.228214	0.234558	0.231375	0.240335	0.22841	0.219116	0.228629
	CV003769	0.391472	0.289419	0.288917	0.281151	0.263357	0.28766	0.292877	0.294487	0.290329	0.273976	0.283471
	CV003773	0.0654	0.169649	0.171902	0.170824	0.164904	0.178803	0.182245	0.18256	0.175015	0.166979	0.177673
	CV003793	0.220266	0.204409	0.197204	0.204175	0.202846	0.206819	0.204178	0.202318	0.205866	0.197383	0.194379
	CV003843	-0.0679	0.215596	0.213003	0.216424	0.212171	0.215743	0.219958	0.208778	0.215844	0.215425	0.217504
	CV003860	0.0494	0.221982	0.240536	0.237973	0.249723	0.24312	0.241136	0.211483	0.23886	0.242862	0.231858
	CV003862	0.443176	0.194998	0.191235	0.183317	0.16769	0.178173	0.196567	0.17267	0.183109	0.174749	0.189181
	CV003863	0.261593	0.246077	0.245355	0.244357	0.23258	0.242718	0.238343	0.242901	0.239986	0.239152	0.234552
	CV003886	0.349496	0.307012	0.32014	0.294476	0.303893	0.31321	0.309887	0.295491	0.296788	0.313451	0.294448
	CV003898	0.207894	0.203577	0.210299	0.207116	0.197594	0.201333	0.195837	0.196351	0.19947	0.200578	0.200228
	CV004809	0.0253	0.222349	0.240077	0.226751	0.236328	0.227432	0.223535	0.212393	0.229986	0.233657	0.228584
	CV004816	0.371231	0.253511	0.248306	0.237609	0.250422	0.25025	0.257409	0.255432	0.247229	0.248725	0.23705
	CV004824	0.0628	0.190879	0.184685	0.190033	0.190041	0.192791	0.177055	0.185309	0.188566	0.188498	0.187967
	CV004826	0.0597	0.205044	0.20218	0.194359	0.200174	0.196089	0.197964	0.206405	0.197204	0.196627	0.192536
	CV004828	0.306536	0.221824	0.239563	0.226905	0.235666	0.23385	0.232861	0.225855	0.236206	0.227878	0.229086
	CV004830	0.312134	0.290818	0.261572	0.282652	0.281372	0.260849	0.274365	0.275418	0.275016	0.283024	0.284215
	CV004838	0.107141	0.216224	0.213309	0.210824	0.215596	0.209921	0.206933	0.215983	0.22242	0.204249	0.209627
	CV004845	0.134782	0.176161	0.185846	0.183348	0.178784	0.172942	0.179795	0.174692	0.177157	0.18305	0.176704
	CV004847	0.274053	0.164718	0.147403	0.144487	0.152284	0.153979	0.139912	0.161049	0.153907	0.155537	0.165973
	CV004868	0.29461	0.265299	0.276214	0.270698	0.270343	0.265614	0.272952	0.282223	0.275878	0.256619	0.275645
	CV004873	0.0909	0.149307	0.150696	0.144427	0.154913	0.155883	0.13712	0.146729	0.161127	0.143652	0.144751
	CV004879	0.410162	0.281692	0.28459	0.280961	0.273759	0.287135	0.292997	0.28483	0.288624	0.273762	0.28077
	CV004898	-0.0124	0.171898	0.162192	0.164939	0.160013	0.167419	0.163125	0.171216	0.160326	0.162589	0.161314
	CV004902	0.254214	0.207026	0.220874	0.217951	0.203058	0.206945	0.222895	0.206254	0.21959	0.213824	0.214571
	CV004910	0.0972	0.163423	0.162266	0.169977	0.169468	0.163472	0.158245	0.16616	0.158329	0.176057	0.161223
	CV004920	0.191111	0.271373	0.257238	0.274789	0.27256	0.26496	0.268175	0.272672	0.269993	0.263005	0.267744
	CV004925	0.183844	0.255765	0.244333	0.155011	0.249064	0.249082	0.261097	0.251886	0.24309	0.256167	0.270668
	CV004940	0.183003	0.243561	0.25092	0.239518	0.245317	0.246704	0.242112	0.244314	0.237574	0.241651	0.242611
	CV004951	-0.130351	0.195815	0.206709	0.198227	0.18327	0.181122	0.19936	0.201915	0.181039	0.20142	0.198225
	CV005016	0.0865	0.17612	0.18127	0.178629	0.179244	0.175674	0.170302	0.179991	0.180799	0.163612	0.168701
	CV005069	0.401525	0.211783	0.206007	0.20702	0.21209	0.204488	0.200506	0.208293	0.202375	0.213877	0.195693
	CV005074	0.295897	0.179526	0.186131	0.192734	0.193899	0.190425	0.19347	0.187652	0.186222	0.187995	0.193733
	CV005075	0.131474	0.174437	0.166762	0.17255	0.162066	0.172234	0.168622	0.179457	0.164644	0.163569	0.170563
	CV005091	0.218856	0.172955	0.168963	0.166243	0.168635	0.169484	0.163872	0.163795	0.166993	0.158548	0.160459
	CV005097	0.334341	0.134716	0.124723	0.139989	0.126571	0.135722	0.133611	0.137853	0.140299	0.126784	0.130727
	CV005254	0.00907	0.241742	0.263946	0.263693	0.24484	0.249706	0.256586	0.253126	0.248247	0.247198	0.245248
	CV005256	0.0736	0.179995	0.182961	0.187162	0.190297	0.183753	0.170614	0.177941	0.186548	0.179124	0.174914
	CV005257	0.408975	0.249941	0.248364	0.260977	0.259969	0.260693	0.245061	0.249837	0.247982	0.251524	0.252217
	CV005259	0.1022	0.173412	0.169598	0.166546	0.183838	0.178748	0.164606	0.165193	0.186704	0.180382	0.17767
	CV005266	0.0637	0.198488	0.201351	0.196038	0.205347	0.196302	0.186353	0.195516	0.191348	0.203134	0.196375
	CV005272	0.0238	0.206161	0.205372	0.19915	0.205683	0.200806	0.209516	0.204331	0.209735	0.191771	0.206828
	CV005274	0.446193	0.249817	0.25743	0.263701	0.249891	0.263833	0.254391	0.259189	0.260357	0.255617	0.260332
	CV005379	0.177251	0.223576	0.234683	0.232622	0.231651	0.236916	0.228874	0.230806	0.230035	0.242279	0.237018
	CV005628	0.315623	0.309266	0.30682	0.302551	0.300659	0.305157	0.310033	0.297729	0.29368	0.311054	0.305013
	CV005660	0.17977	0.223929	0.212713	0.218213	0.22554	0.219634	0.226563	0.211838	0.220096	0.207051	0.22163
	CV005664	0.187573	0.263922	0.25258	0.249344	0.25298	0.24043	0.251093	0.240073	0.24051	0.246558	0.250621
	CV005667	0.364711	0.177896	0.172741	0.165051	0.152988	0.168595	0.162281	0.171526	0.171289	0.163471	0.160879
	CV005673	0.223964	0.31487	0.284735	0.287278	0.292023	0.292834	0.27942	0.269792	0.2753	0.277266	0.300784
	CV005677	-0.161909	0.195903	0.181443	0.169152	0.181356	0.174108	0.186522	0.161912	0.1639	0.183611	0.16925
	CV005682	0.287868	0.192005	0.206141	0.232485	0.228997	0.244703	0.205712	0.232004	0.205416	0.20339	0.20981
	CV005683	0.265514	0.205004	0.211565	0.210409	0.210183	0.206243	0.195976	0.204531	0.208256	0.205704	0.210343
	CV005691	0.383105	0.284384	0.29385	0.289827	0.293903	0.286651	0.294598	0.282428	0.295828	0.290032	0.290103
	CV005695	0.375988	0.269931	0.263175	0.261167	0.259259	0.268539	0.253092	0.27264	0.275751	0.261457	0.268771
	CV005696	0.106975	0.304951	0.329705	0.293287	0.256504	0.300575	0.297347	0.30354	0.311367	0.290119	0.283372
	CV005698	0.398271	0.255976	0.256932	0.254087	0.249422	0.255061	0.252066	0.259859	0.25299	0.246432	0.24312
	CV005700	0.304701	0.184117	0.19427	0.186904	0.190325	0.181585	0.189276	0.188549	0.188688	0.187953	0.189286
	CV005713	0.167582	0.17815	0.184998	0.179373	0.188014	0.182655	0.182042	0.181123	0.170523	0.187181	0.175805
	CV005714	0.37947	0.190054	0.177856	0.140602	0.139545	0.192195	0.176559	0.191313	0.171764	0.180448	0.184034
	CV005716	0.302993	0.254011	0.25197	0.256227	0.249759	0.253544	0.260816	0.259312	0.254545	0.258905	0.2646
	CV005730	0.280426	0.182038	0.189038	0.179478	0.19504	0.18368	0.186861	0.178088	0.194534	0.187927	0.175003
	CV005736	0.380113	0.198286	0.201298	0.197646	0.206475	0.193861	0.195925	0.201302	0.202581	0.198964	0.202097
	CV005740	0.134331	0.259005	0.253446	0.249847	0.253156	0.250755	0.25996	0.253422	0.25202	0.258332	0.262627
	CV005741	-0.0398	0.18741	0.191863	0.190444	0.186651	0.20481	0.194195	0.190635	0.181606	0.192884	0.194016
	CV005769	0.427671	0.162871	0.1679	0.17084	0.168851	0.170099	0.164446	0.174691	0.174788	0.169374	0.16674
	CV005777	0.293529	0.182408	0.187313	0.175363	0.186577	0.183253	0.175978	0.189251	0.185708	0.184856	0.192084
	CV005844	0.240278	0.220841	0.226282	0.222777	0.223933	0.220311	0.222	0.227152	0.224372	0.237416	0.217348
	CV005883	0.219245	0.241632	0.237064	0.228985	0.237587	0.237656	0.22217	0.234049	0.240681	0.238252	0.244545
	CV005897	0.0563	0.140991	0.143751	0.138602	0.127309	0.151002	0.144662	0.145978	0.14253	0.138183	0.151772
	CV005898	0.138375	0.185879	0.187338	0.188157	0.186632	0.189278	0.181204	0.176551	0.188028	0.190606	0.186582
	CV005914	-0.0343	0.157158	0.14707	0.15815	0.149226	0.149266	0.151107	0.161043	0.161343	0.15335	0.153317
	CV005919	0.485394	0.292182	0.30767	0.296161	0.284587	0.302362	0.303048	0.296256	0.297596	0.307983	0.31772
	CV005923	0.381824	0.198957	0.19524	0.191174	0.200667	0.201182	0.174713	0.195905	0.183901	0.19655	0.196486
	CV005930	0.0628	0.192098	0.204496	0.194762	0.195448	0.195339	0.195596	0.20729	0.196468	0.193736	0.192044
	CV005933	0.089	0.172506	0.166415	0.156938	0.16615	0.167506	0.170866	0.160203	0.165054	0.171213	0.158318
	CV005964	-0.092	0.310639	0.321038	0.302575	0.299095	0.309522	0.294712	0.30985	0.299922	0.319508	0.302013
	CV005968	0.584224	0.164881	0.177918	0.174493	0.163209	0.169628	0.164042	0.166924	0.172038	0.173065	0.171282
	CV005973	0.279761	0.286075	0.28081	0.276007	0.268874	0.258782	0.295142	0.286008	0.281801	0.290248	0.268334
	CV005976	0.135738	0.200113	0.203905	0.20162	0.208669	0.198791	0.184703	0.194091	0.196463	0.199854	0.207341
	CV005978	0.113946	0.252004	0.248401	0.244805	0.245252	0.236761	0.238186	0.233696	0.251996	0.222459	0.242862
	CV005979	0.41782	0.247042	0.253885	0.243694	0.224681	0.243958	0.243246	0.230736	0.239056	0.244682	0.245146
	CV005989	0.384676	0.246506	0.237708	0.231794	0.226244	0.231063	0.230938	0.232047	0.234709	0.237517	0.243021
	CV005990	0.279339	0.227159	0.215772	0.230424	0.224211	0.230089	0.224755	0.226283	0.223622	0.220968	0.224576
	CV005998	0.146904	0.270118	0.270451	0.27259	0.279182	0.272711	0.273515	0.271129	0.275285	0.274462	0.27356
	CV006003	0.132955	0.1624	0.177884	0.169928	0.170124	0.171894	0.170712	0.166683	0.172367	0.160834	0.169186
	CV006015	0.214905	0.166214	0.141731	0.149972	0.150181	0.150124	0.153551	0.147852	0.149525	0.152168	0.142946
	CV006017	-0.0902	0.279803	0.273129	0.262325	0.26818	0.276352	0.272705	0.267753	0.261508	0.26192	0.251175
	CV006030	0.216422	0.156338	0.137532	0.151998	0.138373	0.14107	0.149876	0.146473	0.149787	0.159839	0.143215
	CV006031	0.149163	0.2893	0.281395	0.298534	0.297354	0.290253	0.291924	0.288251	0.288019	0.293814	0.29122
	CV006044	0.180491	0.169391	0.181293	0.165227	0.170537	0.162083	0.167027	0.17894	0.178551	0.173342	0.185417
	CV006227	0.0586	0.172621	0.161329	0.173247	0.17294	0.158021	0.175092	0.165805	0.171122	0.165204	0.164501
	CV006228	0.0114	0.140996	0.146003	0.146686	0.145684	0.149689	0.140907	0.15544	0.152337	0.153816	0.152257
	CV006351	0.156164	0.170843	0.157172	0.162649	0.166581	0.165419	0.165935	0.159692	0.158559	0.184588	0.151546
	CV006367	0.256145	0.11342	0.114227	0.115435	0.101547	0.109096	0.108256	0.119851	0.104718	0.120776	0.109544
	CV006882	0.948532	0.196366	0.205421	0.20214	0.20712	0.209663	0.203703	0.198847	0.203038	0.207355	0.207117
	CV007003	0.0756	0.191661	0.191918	0.194498	0.185501	0.187081	0.19348	0.182684	0.188444	0.193822	0.188273
	CV007011	0.181193	0.204199	0.196827	0.195949	0.195833	0.208853	0.209956	0.21218	0.213862	0.217012	0.195935
	CV007045	0.290683	0.190462	0.196905	0.204988	0.196974	0.192449	0.200997	0.197505	0.207757	0.207415	0.204232
	CV007049	0.203572	0.227658	0.22038	0.210858	0.218254	0.22166	0.21367	0.218636	0.214773	0.219731	0.21212
	CV007253	0.0846	0.182706	0.181664	0.181384	0.179234	0.180018	0.187695	0.184061	0.184991	0.191125	0.184075
	CV007438	0.292397	0.306376	0.311517	0.298633	0.305067	0.301613	0.300027	0.301325	0.304408	0.297516	0.304811
	CV007444	0.178517	0.266898	0.272315	0.272164	0.271287	0.261613	0.25989	0.274572	0.275328	0.255481	0.266987
	CV007454	0.0957095	0.284161	0.271906	0.27714	0.279161	0.27846	0.284507	0.276286	0.277267	0.272746	0.278624
	CV007485	0.214447	0.259662	0.260363	0.252783	0.264914	0.260162	0.250496	0.263605	0.254966	0.250279	0.258693
	CV007498	0.519299	0.269224	0.266162	0.268309	0.27209	0.266283	0.262039	0.261814	0.269115	0.265137	0.261183
	CV007655	0.199174	0.137069	0.141584	0.140357	0.136539	0.136446	0.135822	0.128998	0.130678	0.139586	0.142633
	CV007656	0.267991	0.151803	0.169377	0.161041	0.174635	0.155199	0.165884	0.168019	0.169656	0.164663	0.155264
	CV007819	0.401019	0.229598	0.243712	0.232041	0.235426	0.228006	0.222786	0.229082	0.221803	0.235837	0.2389
	CV007983	0.191464	0.186352	0.187327	0.192767	0.200124	0.186302	0.19377	0.192723	0.183249	0.190463	0.187244
	CV007984	0.263942	0.13542	0.137405	0.136844	0.126369	0.129103	0.144599	0.129848	0.144659	0.12795	0.141975
	CV007985	0.165071	0.186771	0.180929	0.192709	0.174025	0.188404	0.181989	0.188574	0.186094	0.188308	0.182508
	CV007991	0.302776	0.202897	0.19972	0.18675	0.191748	0.200013	0.202457	0.194703	0.195753	0.19527	0.195534
	CV007997	0.11453	0.185718	0.168347	0.182421	0.174229	0.178021	0.180493	0.182273	0.179628	0.183339	0.174851
	CV008015	-0.0325	0.201717	0.196965	0.203914	0.18607	0.191749	0.199618	0.191316	0.198584	0.200726	0.19517
	CV008023	0.125206	0.177549	0.177964	0.182888	0.178046	0.179421	0.176143	0.185003	0.18079	0.185381	0.179893
	CV008068	0.229474	0.181172	0.180957	0.184345	0.191104	0.189822	0.18427	0.191548	0.182937	0.181103	0.18238
	CV008270	0.233434	0.12057	0.110178	0.113246	0.122705	0.116695	0.121162	0.116298	0.126436	0.106492	0.110037
	CV009544	0.0746	0.101552	0.104792	0.0933977	0.0997919	0.112273	0.108631	0.097192	0.102026	0.0906687	0.0952364
	CV009695	0.293651	0.130448	0.129043	0.127997	0.130665	0.126558	0.136674	0.126891	0.128467	0.143223	0.127969
	CV009760	0.0379	0.173335	0.176192	0.17658	0.171399	0.180081	0.175537	0.170318	0.175291	0.16555	0.168053
	CV010531	0.0557	0.205723	0.191727	0.196726	0.196875	0.193351	0.191647	0.191073	0.203779	0.202598	0.193468
	CV010570	0.167581	0.150886	0.155871	0.162415	0.169364	0.159787	0.168659	0.174008	0.160524	0.158413	0.169062
	CV010738	0.162075	0.186953	0.167475	0.170927	0.180261	0.172904	0.184351	0.183085	0.180114	0.186898	0.176617
	CV010780	-0.0395	0.136365	0.1362	0.137065	0.142742	0.132704	0.138802	0.13502	0.141128	0.141165	0.138121
	CV012549	0.269863	0.260097	0.265107	0.271951	0.258803	0.254571	0.247745	0.272608	0.263408	0.266645	0.25986
	CV012559	0.160775	0.174839	0.169873	0.169091	0.177818	0.177424	0.178222	0.173772	0.182612	0.167131	0.181634
	CV013229	0.426623	0.279461	0.288416	0.297	0.292839	0.291111	0.268271	0.287238	0.286623	0.290719	0.281978
	CV013254	0.0644	0.265152	0.253044	0.258809	0.267673	0.257913	0.260067	0.2633	0.249558	0.259579	0.266297
	CV013255	0.251833	0.24643	0.264932	0.255619	0.268908	0.2598	0.267566	0.264909	0.264673	0.26804	0.266177
	CV013267	0.690773	0.22714	0.229826	0.233447	0.229443	0.23449	0.219033	0.245682	0.239867	0.229864	0.234477
	CV013339	0.0426	0.127433	0.127367	0.122587	0.119471	0.133232	0.135094	0.130197	0.137193	0.140598	0.136576
	CV013405	0.271503	0.137916	0.141683	0.143726	0.133024	0.143431	0.134553	0.133541	0.14391	0.139088	0.142033
	CV014097	-0.096	0.193589	0.195659	0.197507	0.202239	0.200817	0.20731	0.196126	0.198188	0.196405	0.194041
	CV014311	0.450945	0.209714	0.227926	0.219138	0.213172	0.236355	0.263605	0.214234	0.228332	0.204664	0.214536
	CV014313	0.302513	0.211299	0.210164	0.211128	0.210064	0.206213	0.20316	0.210782	0.205827	0.210044	0.207808
	CV015917	0.0451	0.146968	0.160192	0.151905	0.145262	0.155844	0.156591	0.134578	0.165147	0.15419	0.157368
	CV016188	0.140124	0.194852	0.204588	0.197285	0.198565	0.204308	0.197909	0.210031	0.210541	0.208515	0.205843
	CV016813	0.386696	0.179095	0.191552	0.179917	0.185207	0.177405	0.177971	0.186196	0.183277	0.174957	0.186942
	CV016817	0.130957	0.160184	0.162393	0.165168	0.164413	0.171711	0.174015	0.168252	0.16928	0.16811	0.16531
	CV017052	0.0372	0.146329	0.157241	0.148755	0.151071	0.152168	0.141907	0.154579	0.142626	0.1546	0.150464
	CV017273	0.0437	0.215899	0.225661	0.216843	0.227245	0.221095	0.209473	0.21852	0.227872	0.23202	0.219572
	CV017278	0.146687	0.190423	0.187044	0.178668	0.185646	0.186603	0.186276	0.182665	0.185798	0.194264	0.195837
	CV017393	0.134522	0.134284	0.176861	0.152155	0.156092	0.158532	0.155889	0.152419	0.161559	0.15424	0.149749
	CV017417	0.101214	0.236139	0.233527	0.2263	0.236209	0.228419	0.230823	0.234203	0.230167	0.232193	0.234434
	CV017446	0.194476	0.182265	0.180338	0.180168	0.166572	0.172207	0.167659	0.180837	0.172721	0.183187	0.177547
	CV018256	-0.149133	0.30805	0.3086	0.279294	0.294254	0.288736	0.284759	0.279779	0.288622	0.284576	0.296516
	CV018714	0.627501	0.226726	0.22083	0.229557	0.224991	0.223269	0.226854	0.231577	0.231938	0.231585	0.224349
	CV018838	0.0366	0.203384	0.207019	0.205533	0.20703	0.210957	0.209229	0.208817	0.207736	0.20699	0.211581
	CV018915	0.120022	0.276199	0.264297	0.258792	0.249812	0.255057	0.271108	0.295139	0.275637	0.26955	0.268841
	CV019755	0.408618	0.239664	0.239571	0.240564	0.236349	0.244023	0.239877	0.236312	0.244185	0.247767	0.238351
	CV019813	0.128209	0.257754	0.256888	0.258994	0.252285	0.264275	0.255537	0.257025	0.26388	0.244639	0.257315
	CV019822	0.209165	0.259999	0.260583	0.25281	0.253302	0.244293	0.252897	0.249781	0.260003	0.254367	0.256898
	CV019849	0.252438	0.26189	0.267864	0.259515	0.268277	0.256223	0.260182	0.259463	0.266279	0.257464	0.259391
	CV019863	0.290011	0.231963	0.225221	0.234534	0.231412	0.233583	0.235323	0.233893	0.234295	0.235609	0.228479
	CV019947	0.0994	0.17087	0.180041	0.166834	0.173461	0.181947	0.178612	0.174128	0.173752	0.183903	0.170821
	CV020975	0.0227	0.313405	0.316599	0.318104	0.30896	0.309039	0.304885	0.297954	0.308485	0.309324	0.302235
	CV021510	-0.0466	0.185358	0.182324	0.174555	0.184025	0.187301	0.178852	0.181133	0.181983	0.173981	0.18549
	CV021643	0.338402	0.176067	0.171873	0.175955	0.177016	0.173593	0.179041	0.181023	0.167504	0.175217	0.172288
	CV021664	-0.114891	0.17034	0.174602	0.177173	0.167834	0.176623	0.183965	0.175981	0.182062	0.169806	0.170874
	CV021721	0.244124	0.109107	0.114365	0.127493	0.110504	0.116682	0.110336	0.111861	0.114221	0.111263	0.113066
	CV021747	0.299605	0.161332	0.159681	0.166719	0.17144	0.172729	0.177338	0.158168	0.17082	0.173362	0.1722
	CV021749	0.282418	0.176024	0.165676	0.176323	0.161349	0.174114	0.175498	0.16024	0.169227	0.154204	0.165772
	CV022084	0.128747	0.210789	0.21296	0.213808	0.207136	0.211263	0.213374	0.208962	0.212711	0.20765	0.212353
	CV022952	-0.0604	0.162987	0.156536	0.151513	0.138145	0.159076	0.147778	0.154757	0.164651	0.141723	0.158222
	CV022985	0.131613	0.209138	0.211185	0.210527	0.214604	0.214185	0.214942	0.215168	0.203379	0.211647	0.214924
	CV022986	0.170871	0.226679	0.226236	0.223621	0.222137	0.227915	0.229486	0.223591	0.226121	0.231639	0.223542
	CV022987	0.278744	0.18819	0.197109	0.198597	0.20518	0.19805	0.193701	0.198387	0.205493	0.193223	0.205796
	CV023126	0.194939	0.305285	0.294179	0.310905	0.259597	0.297485	0.308305	0.301107	0.261381	0.283044	0.295016
	CV023273	0.472354	0.230983	0.194447	0.213042	0.198611	0.197625	0.194979	0.18706	0.191065	0.222923	0.206503
	CV023297	0.0169	0.259118	0.290013	0.284793	0.217858	0.277	0.270898	0.274944	0.259575	0.228036	0.266036
	CV023600	0.112838	0.164932	0.160083	0.160887	0.16595	0.160638	0.160671	0.168894	0.169741	0.149214	0.151897
	CV023663	0.357132	0.166734	0.151332	0.103359	0.128359	0.159821	0.168847	0.161536	0.162838	0.166146	0.148661
	CV024026	0.33153	0.139334	0.139845	0.143476	0.137073	0.138114	0.146693	0.152439	0.14894	0.142363	0.144776
	CV024279	0.33321	0.282188	0.283672	0.277442	0.280668	0.265069	0.274983	0.267717	0.274052	0.283044	0.268875
	CV025005	-0.0181	0.21991	0.240893	0.226202	0.234935	0.246591	0.234535	0.232512	0.221417	0.231527	0.238715

## Sheet: 6alpha_pblup
unitless	CV	y	Rep1	Rep2	Rep3	Rep4	Rep5	Rep6	Rep7	Rep8	Rep9	Rep10	Rep1	Rep2	Rep3	Rep4	Rep5	Rep6	Rep7	Rep8	Rep9	Rep10	AVE	SE
6alpha_pblup	CV002332	0.230623	0.156621	0.166573	0.169031	0.172212	0.170176	0.162974	0.164222	0.165274	0.160963	0.161608	0.22655	0.268838	0.259695	0.23725	0.260789	0.255704	0.24765	0.274387	0.245234	0.267836	0.254393	0.00453687
	CV002346	0.311202	0.214888	0.217637	0.212007	0.217615	0.21272	0.208494	0.2172	0.21456	0.215908	0.217929
	CV002353	0.245161	0.240045	0.239357	0.233388	0.252783	0.239022	0.210607	0.235275	0.212035	0.241058	0.230858
	CV002358	0.16924	0.186092	0.183276	0.180625	0.177871	0.177223	0.183764	0.178929	0.178965	0.185396	0.185572
	CV002361	0.19191	0.165419	0.154233	0.156887	0.145284	0.156044	0.156757	0.149999	0.158494	0.166194	0.153701
	CV002365	0.328248	0.279751	0.265821	0.278487	0.288049	0.277289	0.283044	0.280358	0.284564	0.283198	0.282042
	CV002372	0.224758	0.266412	0.258971	0.257888	0.264069	0.259872	0.265454	0.260328	0.262252	0.266436	0.270234
	CV002375	0.219125	0.133365	0.135252	0.124092	0.132365	0.121145	0.126475	0.130881	0.129209	0.120008	0.128334
	CV002378	0.17943	0.176526	0.182376	0.186851	0.178891	0.182576	0.180163	0.179976	0.186442	0.179859	0.17946
	CV002384	0.221865	0.165773	0.16429	0.161165	0.159149	0.159579	0.164682	0.160327	0.159348	0.16477	0.1699
	CV002387	0.0263	0.165519	0.166078	0.17005	0.166829	0.170842	0.17102	0.169046	0.172605	0.169665	0.167499
	CV002392	0.29725	0.172289	0.166866	0.167585	0.171212	0.158846	0.165903	0.16176	0.165118	0.164095	0.164181
	CV002395	0.274591	0.222873	0.222969	0.225314	0.225245	0.225998	0.224549	0.237153	0.221217	0.221749	0.218742
	CV002539	0.235322	0.210171	0.211072	0.210253	0.194545	0.209535	0.220478	0.196895	0.195162	0.216642	0.210775
	CV002543	0.205524	0.186276	0.192393	0.201249	0.186263	0.222513	0.190842	0.195973	0.189163	0.230309	0.191048
	CV002545	0.221932	0.242791	0.238388	0.241975	0.238465	0.236993	0.23376	0.23429	0.240832	0.232085	0.239018
	CV002549	0.121516	0.190148	0.181311	0.185425	0.186958	0.190743	0.189437	0.181041	0.185272	0.193233	0.189503
	CV002556	0.146381	0.223597	0.213052	0.213948	0.217077	0.212031	0.219363	0.215911	0.219754	0.221019	0.217169
	CV002570	0.345327	0.256973	0.261626	0.256094	0.264088	0.255975	0.251829	0.266265	0.26279	0.265966	0.252645
	CV002793	0.0596	0.211998	0.216057	0.219026	0.211062	0.214528	0.212522	0.226305	0.216235	0.218424	0.215284
	CV002807	0.0967	0.192722	0.20784	0.208472	0.204298	0.200997	0.20935	0.207017	0.201977	0.200651	0.202984
	CV002809	0.139156	0.199332	0.207619	0.20355	0.206259	0.201579	0.203256	0.207498	0.200035	0.20139	0.204339
	CV002836	0.211042	0.181657	0.184819	0.188495	0.178359	0.191087	0.180837	0.179448	0.190967	0.183476	0.191521
	CV002837	0.341735	0.237738	0.254269	0.242176	0.250582	0.260442	0.254268	0.253102	0.251575	0.259057	0.253503
	CV002991	0.191743	0.248032	0.254656	0.24401	0.243368	0.24933	0.260011	0.258831	0.258028	0.257535	0.247921
	CV002993	0.44476	0.235468	0.22897	0.23225	0.224466	0.229489	0.232524	0.226086	0.237521	0.2283	0.232937
	CV003001	0.0686	0.28564	0.28184	0.261369	0.297136	0.27963	0.281735	0.282872	0.282556	0.266989	0.280956
	CV003008	0.173378	0.20332	0.199551	0.198366	0.201226	0.198795	0.210008	0.20342	0.206531	0.201965	0.204195
	CV003026	0.281949	0.307919	0.283456	0.266386	0.279106	0.284511	0.28134	0.292073	0.293179	0.290987	0.293735
	CV003032	0.234899	0.174856	0.171258	0.17835	0.164031	0.176889	0.172603	0.177001	0.175669	0.174286	0.177553
	CV003041	0.361164	0.17979	0.187346	0.170982	0.161272	0.178669	0.172984	0.170546	0.187288	0.178411	0.189557
	CV003045	0.2708	0.187463	0.186384	0.185562	0.191614	0.184863	0.179594	0.180414	0.18055	0.188003	0.196744
	CV003148	0.24582	0.192114	0.193612	0.194866	0.179884	0.189192	0.195433	0.19218	0.190945	0.192447	0.193979
	CV003156	0.12254	0.27506	0.262105	0.273037	0.258587	0.259233	0.271527	0.260822	0.263484	0.261729	0.263059
	CV003157	0.273939	0.133692	0.129262	0.133459	0.135687	0.127902	0.129344	0.128668	0.131202	0.125389	0.16214
	CV003158	0.270867	0.184171	0.19112	0.171477	0.186331	0.187786	0.186465	0.190563	0.190898	0.172953	0.189015
	CV003163	0.124547	0.168845	0.171038	0.177159	0.168353	0.174816	0.174409	0.176831	0.188911	0.172357	0.184727
	CV003166	0.180784	0.175948	0.17673	0.169385	0.176374	0.18239	0.172689	0.175984	0.174301	0.176232	0.178726
	CV003167	0.548246	0.306064	0.311949	0.303329	0.280406	0.294731	0.287934	0.302576	0.299906	0.308547	0.289578
	CV003170	0.254969	0.2116	0.206385	0.210121	0.213181	0.211239	0.212993	0.211686	0.208388	0.211881	0.217677
	CV003173	0.23385	0.199783	0.205185	0.209545	0.207996	0.205599	0.213761	0.201919	0.206518	0.20538	0.207637
	CV003301	0.392433	0.207645	0.209803	0.203052	0.206439	0.209341	0.204165	0.204266	0.211077	0.201804	0.21075
	CV003302	0.134862	0.25118	0.247466	0.259009	0.264328	0.250635	0.240913	0.255026	0.253154	0.24054	0.27044
	CV003307	-0.00676	0.171495	0.177321	0.180961	0.1759	0.175239	0.174807	0.18652	0.176669	0.175587	0.17472
	CV003324	0.200024	0.175217	0.171474	0.169772	0.170494	0.182012	0.167389	0.175999	0.176497	0.169735	0.174355
	CV003329	0.416921	0.208787	0.222651	0.220902	0.21856	0.216697	0.216975	0.220024	0.215349	0.220764	0.219704
	CV003337	0.146763	0.185481	0.189217	0.183687	0.18528	0.18192	0.191505	0.183791	0.186727	0.180176	0.182637
	CV003342	0.331983	0.23731	0.266449	0.259967	0.265491	0.258607	0.260406	0.275369	0.269863	0.241018	0.265764
	CV003344	0.849106	0.235326	0.242071	0.24191	0.242793	0.239428	0.241551	0.239682	0.243177	0.242581	0.243538
	CV003358	0.146408	0.264915	0.261199	0.258681	0.235429	0.253965	0.25036	0.262964	0.245176	0.255134	0.25305
	CV003375	0.0733	0.186078	0.199473	0.200766	0.196667	0.194445	0.199935	0.2018	0.196858	0.198242	0.19779
	CV003382	0.111114	0.173806	0.174504	0.177697	0.173469	0.177228	0.171342	0.18007	0.175418	0.177399	0.175886
	CV003387	0.0155	0.190382	0.191013	0.194108	0.188571	0.192167	0.197514	0.190656	0.192573	0.191096	0.185718
	CV003497	0.642059	0.227772	0.226343	0.2273	0.219089	0.223799	0.229527	0.224656	0.235996	0.218305	0.213539
	CV003515	0.331445	0.203562	0.208376	0.207508	0.213096	0.203732	0.209792	0.205638	0.21095	0.210522	0.202375
	CV003603	0.269349	0.218662	0.205454	0.201337	0.201513	0.218538	0.208808	0.209602	0.203511	0.202317	0.211106
	CV003614	-0.226141	0.190367	0.186489	0.195519	0.190623	0.190711	0.195789	0.187347	0.194003	0.197795	0.185171
	CV003616	0.0685	0.210156	0.212179	0.222737	0.214988	0.215031	0.208668	0.209741	0.209698	0.214543	0.210022
	CV003627	0.237075	0.143532	0.148591	0.155282	0.150003	0.145155	0.148046	0.150409	0.141396	0.146498	0.160325
	CV003629	0.216332	0.178647	0.181491	0.177655	0.179417	0.183368	0.186602	0.182453	0.175241	0.183161	0.190216
	CV003638	0.110555	0.240087	0.226057	0.231872	0.216434	0.226078	0.224009	0.220447	0.220449	0.236535	0.2162
	CV003738	0.267354	0.18186	0.195372	0.191858	0.183974	0.184198	0.191917	0.193627	0.192064	0.18382	0.192214
	CV003756	0.446708	0.261144	0.27761	0.270533	0.268388	0.268524	0.268778	0.273046	0.278596	0.272127	0.258422
	CV003760	0.366333	0.242448	0.254325	0.248794	0.244007	0.259533	0.249892	0.256457	0.253333	0.249176	0.258701
	CV003769	0.391472	0.245328	0.238054	0.229129	0.22694	0.243968	0.237778	0.235862	0.240462	0.226999	0.232536
	CV003773	0.0654	0.17892	0.177311	0.184639	0.172227	0.187909	0.179311	0.190952	0.169969	0.171189	0.177484
	CV003793	0.220266	0.206855	0.208477	0.207057	0.205397	0.210034	0.20035	0.208384	0.210925	0.202608	0.205445
	CV003843	-0.0679	0.217609	0.223331	0.22027	0.218517	0.220613	0.225816	0.219786	0.218083	0.223998	0.220174
	CV003860	0.0494	0.243754	0.246027	0.24194	0.247399	0.243643	0.245079	0.244343	0.245591	0.253246	0.241906
	CV003862	0.443176	0.203811	0.20757	0.202027	0.200925	0.200731	0.208672	0.210129	0.198729	0.19899	0.194265
	CV003863	0.261593	0.22022	0.22745	0.216895	0.216518	0.218531	0.21421	0.222188	0.2201	0.213691	0.217941
	CV003886	0.349496	0.31239	0.310653	0.307433	0.298576	0.310925	0.301277	0.29631	0.304855	0.308406	0.30108
	CV003898	0.207894	0.217624	0.209938	0.208287	0.2001	0.210268	0.206168	0.21052	0.210769	0.209245	0.210471
	CV004809	0.0253	0.183242	0.181408	0.177388	0.191388	0.168327	0.171226	0.17921	0.179393	0.193834	0.176535
	CV004816	0.371231	0.20217	0.194658	0.20409	0.196284	0.193532	0.195193	0.199234	0.198223	0.195635	0.194268
	CV004824	0.0628	0.230772	0.224342	0.233951	0.231284	0.227279	0.22054	0.222133	0.225044	0.225198	0.225928
	CV004826	0.0597	0.203499	0.205704	0.210914	0.200081	0.207055	0.203085	0.202142	0.199189	0.203031	0.20241
	CV004828	0.306536	0.205975	0.204358	0.203229	0.210214	0.200302	0.20627	0.200445	0.212632	0.207082	0.204632
	CV004830	0.312134	0.2518	0.250194	0.252369	0.249878	0.25133	0.254153	0.255452	0.244178	0.25182	0.251329
	CV004838	0.107141	0.205107	0.204284	0.211734	0.207611	0.20624	0.2025	0.206577	0.20759	0.198745	0.208665
	CV004845	0.134782	0.158178	0.160026	0.159606	0.162531	0.158784	0.157542	0.162225	0.160858	0.160884	0.166129
	CV004847	0.274053	0.160752	0.163869	0.152315	0.159624	0.15623	0.151824	0.159897	0.16242	0.158343	0.167942
	CV004868	0.29461	0.225755	0.241148	0.237795	0.240784	0.2328	0.235907	0.240804	0.240724	0.227375	0.242461
	CV004873	0.0909	0.161663	0.156167	0.164004	0.167409	0.164625	0.160442	0.15741	0.162382	0.161147	0.156502
	CV004879	0.410162	0.289714	0.287558	0.280312	0.278039	0.291168	0.297255	0.286725	0.296151	0.259627	0.287484
	CV004898	-0.0124	0.175191	0.169901	0.167976	0.174151	0.177599	0.174677	0.171304	0.174527	0.164723	0.169784
	CV004902	0.254214	0.217997	0.22673	0.221933	0.211982	0.216518	0.219162	0.226392	0.223812	0.217224	0.221157
	CV004910	0.0972	0.193973	0.183317	0.191751	0.188407	0.184491	0.172589	0.186568	0.182857	0.191677	0.186778
	CV004920	0.191111	0.265867	0.261503	0.26564	0.270198	0.255211	0.266503	0.266528	0.269791	0.273507	0.266947
	CV004925	0.183844	0.198777	0.213417	0.200027	0.219382	0.219622	0.223794	0.22556	0.217433	0.231929	0.22941
	CV004940	0.183003	0.257388	0.24949	0.260503	0.251414	0.253187	0.247858	0.260235	0.252327	0.247934	0.255299
	CV004951	-0.130351	0.177725	0.181725	0.17743	0.173071	0.17778	0.17469	0.180615	0.181291	0.182079	0.179077
	CV005016	0.0865	0.148332	0.156272	0.148585	0.156953	0.144622	0.14566	0.147193	0.145976	0.157375	0.146966
	CV005069	0.401525	0.228622	0.224596	0.226917	0.227584	0.208889	0.221032	0.221401	0.224943	0.242557	0.213748
	CV005074	0.295897	0.15482	0.166396	0.162811	0.172052	0.166513	0.172765	0.17249	0.168231	0.158218	0.170065
	CV005075	0.131474	0.183403	0.181241	0.180344	0.177154	0.175845	0.189416	0.186928	0.177801	0.179707	0.178607
	CV005091	0.218856	0.186375	0.173431	0.161054	0.182082	0.172797	0.165631	0.176678	0.170298	0.163683	0.171295
	CV005097	0.334341	0.170373	0.166494	0.168502	0.172478	0.174669	0.16804	0.165937	0.172741	0.168765	0.170178
	CV005254	0.00907	0.224762	0.216916	0.21841	0.213727	0.21762	0.222712	0.217173	0.221302	0.222744	0.216282
	CV005256	0.0736	0.209333	0.206793	0.202909	0.210335	0.205675	0.209502	0.204348	0.214738	0.204238	0.2082
	CV005257	0.408975	0.234852	0.230202	0.229401	0.233657	0.226045	0.226821	0.23011	0.231861	0.233467	0.222796
	CV005259	0.1022	0.190672	0.183722	0.18252	0.191917	0.184956	0.182635	0.19352	0.187686	0.189073	0.186413
	CV005266	0.0637	0.205736	0.208497	0.204148	0.217394	0.206413	0.196065	0.20799	0.202714	0.212289	0.210991
	CV005272	0.0238	0.208555	0.203478	0.201196	0.206728	0.206694	0.200693	0.201387	0.210413	0.201375	0.201524
	CV005274	0.446193	0.243065	0.253681	0.240645	0.245176	0.255422	0.245271	0.245199	0.249097	0.241387	0.248005
	CV005379	0.177251	0.253317	0.245711	0.250804	0.262936	0.259423	0.253889	0.255656	0.241928	0.261053	0.256133
	CV005628	0.315623	0.270408	0.260199	0.269906	0.273071	0.262272	0.245468	0.263183	0.258223	0.262665	0.269786
	CV005660	0.17977	0.222393	0.217095	0.213687	0.212547	0.214653	0.234391	0.215226	0.219212	0.21186	0.216341
	CV005664	0.187573	0.208782	0.204076	0.197932	0.207387	0.203259	0.202153	0.196639	0.200385	0.199963	0.205331
	CV005667	0.364711	0.212192	0.208336	0.203589	0.19851	0.207033	0.207118	0.208581	0.204977	0.203239	0.204482
	CV005673	0.223964	0.297666	0.284521	0.285905	0.287395	0.293533	0.283417	0.279731	0.279086	0.280368	0.286419
	CV005677	-0.161909	0.167085	0.165456	0.163307	0.156981	0.168624	0.170807	0.16336	0.164455	0.161669	0.161163
	CV005682	0.287868	0.23286	0.240933	0.270305	0.289475	0.257291	0.243572	0.25339	0.246907	0.244556	0.251769
	CV005683	0.265514	0.200128	0.19945	0.195811	0.208424	0.196096	0.193469	0.195585	0.198258	0.202113	0.199512
	CV005691	0.383105	0.248218	0.241808	0.246047	0.256876	0.256069	0.257307	0.252975	0.259942	0.254089	0.254601
	CV005695	0.375988	0.258605	0.247868	0.25152	0.240081	0.252061	0.248774	0.250763	0.251121	0.252479	0.256786
	CV005696	0.106975	0.262006	0.270639	0.253418	0.254975	0.254114	0.260783	0.260225	0.246386	0.264933	0.258088
	CV005698	0.398271	0.254304	0.250923	0.259959	0.256951	0.259115	0.251441	0.256423	0.2527	0.249289	0.237429
	CV005700	0.304701	0.182033	0.177062	0.176111	0.181523	0.177637	0.173407	0.18931	0.183289	0.172714	0.180658
	CV005713	0.167582	0.195487	0.194326	0.204218	0.196027	0.196435	0.193509	0.19606	0.194127	0.202072	0.195139
	CV005714	0.37947	0.247895	0.244212	0.238107	0.237046	0.251452	0.243402	0.251625	0.241898	0.246551	0.249245
	CV005716	0.302993	0.239667	0.230563	0.233928	0.235273	0.234104	0.241877	0.234328	0.234138	0.239936	0.237763
	CV005730	0.280426	0.173375	0.182155	0.180534	0.183984	0.17843	0.179937	0.176064	0.181431	0.179166	0.176993
	CV005736	0.380113	0.196269	0.192972	0.200808	0.210295	0.19864	0.196522	0.199636	0.200766	0.194863	0.198153
	CV005740	0.134331	0.251349	0.255968	0.234674	0.251782	0.247567	0.25467	0.250763	0.250238	0.254119	0.258824
	CV005741	-0.0398	0.161494	0.156823	0.158314	0.156644	0.169605	0.165045	0.160992	0.151374	0.154378	0.1537
	CV005769	0.427671	0.191477	0.195805	0.19121	0.197778	0.194663	0.185788	0.20435	0.193323	0.190312	0.192132
	CV005777	0.293529	0.198884	0.201051	0.193704	0.199976	0.200158	0.189764	0.194054	0.194707	0.194117	0.206956
	CV005844	0.240278	0.179676	0.178265	0.173523	0.178812	0.176461	0.171892	0.180319	0.18212	0.185305	0.175958
	CV005883	0.219245	0.208595	0.202916	0.205384	0.210135	0.213734	0.205063	0.207267	0.204001	0.203469	0.206551
	CV005897	0.0563	0.168872	0.16562	0.170232	0.158036	0.171081	0.167667	0.164625	0.163736	0.17256	0.163973
	CV005898	0.138375	0.196437	0.191186	0.191527	0.196241	0.194317	0.193424	0.193754	0.190972	0.200159	0.199846
	CV005914	-0.0343	0.185945	0.182023	0.185418	0.185004	0.182271	0.184393	0.188531	0.188533	0.18334	0.181371
	CV005919	0.485394	0.246824	0.25645	0.246482	0.245512	0.250686	0.257864	0.248862	0.250902	0.252329	0.25925
	CV005923	0.381824	0.187657	0.189926	0.19163	0.189857	0.199151	0.1851	0.195199	0.191449	0.188784	0.192021
	CV005930	0.0628	0.167718	0.168459	0.168782	0.166841	0.167791	0.160769	0.161596	0.162059	0.163656	0.16441
	CV005933	0.089	0.185625	0.183067	0.186982	0.183043	0.185545	0.189622	0.184364	0.182387	0.190992	0.184695
	CV005964	-0.092	0.246557	0.24196	0.234665	0.232859	0.236601	0.231559	0.239898	0.236193	0.233498	0.2503
	CV005968	0.584224	0.224899	0.229614	0.228531	0.217003	0.220526	0.22671	0.224693	0.230588	0.223841	0.219735
	CV005973	0.279761	0.250545	0.255492	0.25614	0.241075	0.248505	0.26173	0.249605	0.263506	0.248077	0.250156
	CV005976	0.135738	0.187867	0.199759	0.201444	0.201925	0.197744	0.198777	0.195038	0.202526	0.197986	0.199938
	CV005978	0.113946	0.263368	0.276208	0.274506	0.287995	0.255753	0.256824	0.256004	0.258505	0.231191	0.258678
	CV005979	0.41782	0.243201	0.250867	0.258289	0.227677	0.248531	0.252226	0.240187	0.243813	0.235278	0.248415
	CV005989	0.384676	0.247785	0.240969	0.235306	0.221726	0.238348	0.233236	0.238364	0.239666	0.230874	0.244144
	CV005990	0.279339	0.219243	0.212942	0.225746	0.214725	0.221898	0.220511	0.221495	0.218429	0.217845	0.21862
	CV005998	0.146904	0.268884	0.269876	0.263938	0.274208	0.262685	0.271305	0.268986	0.266577	0.268791	0.270159
	CV006003	0.132955	0.194746	0.201037	0.198475	0.198341	0.19526	0.20303	0.193203	0.206862	0.190019	0.195358
	CV006015	0.214905	0.168774	0.162911	0.155422	0.152871	0.164297	0.160208	0.155676	0.155008	0.152623	0.161115
	CV006017	-0.0902	0.269759	0.269235	0.257563	0.27115	0.251352	0.271372	0.269828	0.254175	0.267589	0.23468
	CV006030	0.216422	0.148828	0.143826	0.158553	0.146665	0.150334	0.147037	0.145756	0.150729	0.151567	0.143109
	CV006031	0.149163	0.227453	0.20715	0.239269	0.23222	0.233171	0.234583	0.231707	0.227819	0.23065	0.233014
	CV006044	0.180491	0.220807	0.223007	0.213256	0.219602	0.216845	0.215444	0.2189	0.217676	0.217498	0.214006
	CV006227	0.0586	0.177081	0.166477	0.178803	0.175293	0.17558	0.17877	0.174076	0.173997	0.172615	0.172363
	CV006228	0.0114	0.158535	0.170115	0.162203	0.161974	0.167607	0.160648	0.161875	0.16438	0.165828	0.163092
	CV006351	0.156164	0.164846	0.149804	0.162991	0.162112	0.160664	0.164451	0.15877	0.161868	0.198897	0.161004
	CV006367	0.256145	0.174118	0.172184	0.168599	0.166282	0.166113	0.173954	0.178202	0.171916	0.186374	0.172475
	CV006882	0.948532	0.170788	0.188909	0.182001	0.181592	0.19261	0.184788	0.180712	0.181109	0.187923	0.190094
	CV007003	0.0756	0.189172	0.191283	0.191381	0.188162	0.196657	0.209366	0.202574	0.190142	0.197212	0.196163
	CV007011	0.181193	0.193497	0.195634	0.196389	0.192235	0.201867	0.194792	0.202043	0.206213	0.205132	0.202642
	CV007045	0.290683	0.214028	0.213847	0.216364	0.218141	0.214143	0.21974	0.216509	0.218111	0.210137	0.21464
	CV007049	0.203572	0.218326	0.219976	0.214613	0.222251	0.221712	0.215673	0.222138	0.217215	0.215956	0.215828
	CV007253	0.0846	0.21366	0.210056	0.203808	0.200041	0.204049	0.204986	0.208996	0.209084	0.215485	0.203841
	CV007438	0.292397	0.279756	0.283401	0.267915	0.276251	0.269596	0.275168	0.278426	0.281911	0.280136	0.287839
	CV007444	0.178517	0.236598	0.237034	0.241053	0.252511	0.234917	0.230835	0.235021	0.241827	0.233656	0.240766
	CV007454	0.0957095	0.258426	0.244326	0.241708	0.263742	0.25137	0.249659	0.246642	0.248769	0.252714	0.258774
	CV007485	0.214447	0.235839	0.236496	0.230107	0.245208	0.233093	0.234483	0.234812	0.232706	0.230395	0.234145
	CV007498	0.519299	0.264997	0.262531	0.260961	0.262876	0.260109	0.253613	0.258423	0.255339	0.24938	0.245582
	CV007655	0.199174	0.17258	0.175711	0.176171	0.184077	0.180814	0.192283	0.186582	0.177942	0.179488	0.192008
	CV007656	0.267991	0.171369	0.179535	0.174855	0.176903	0.174086	0.182163	0.177669	0.178095	0.178719	0.174624
	CV007819	0.401019	0.227092	0.218228	0.218285	0.232756	0.221777	0.218298	0.22433	0.220417	0.224318	0.230702
	CV007983	0.191464	0.177326	0.177585	0.17644	0.1764	0.175623	0.179242	0.177211	0.178463	0.171453	0.179285
	CV007984	0.263942	0.173167	0.174151	0.174487	0.167587	0.172879	0.182578	0.174218	0.174581	0.171397	0.175307
	CV007985	0.165071	0.175117	0.180317	0.179681	0.175603	0.176915	0.171504	0.174726	0.18026	0.169104	0.180498
	CV007991	0.302776	0.210756	0.222522	0.212494	0.204742	0.213587	0.20995	0.211064	0.218371	0.212367	0.218616
	CV007997	0.11453	0.210417	0.185752	0.203594	0.186393	0.199996	0.19862	0.203246	0.199065	0.201899	0.20275
	CV008015	-0.0325	0.211447	0.213945	0.212631	0.202726	0.212902	0.213972	0.209916	0.213279	0.221221	0.214501
	CV008023	0.125206	0.198906	0.199237	0.203036	0.206569	0.198831	0.200493	0.20382	0.204428	0.206396	0.204996
	CV008068	0.229474	0.184786	0.185484	0.179462	0.181008	0.187913	0.188244	0.181754	0.17759	0.181647	0.189477
	CV008270	0.233434	0.141096	0.141378	0.151912	0.151151	0.151997	0.153078	0.143712	0.153178	0.145136	0.15266
	CV009544	0.0746	0.176	0.186496	0.177886	0.179597	0.192912	0.184435	0.181549	0.179707	0.175737	0.179032
	CV009695	0.293651	0.175502	0.175396	0.17131	0.178564	0.166585	0.181887	0.175734	0.176052	0.188945	0.177121
	CV009760	0.0379	0.194032	0.205754	0.211855	0.204577	0.200375	0.197962	0.198289	0.201181	0.187489	0.198037
	CV010531	0.0557	0.217128	0.217476	0.223468	0.220298	0.220964	0.220218	0.223306	0.221043	0.217857	0.21759
	CV010570	0.167581	0.1645	0.159422	0.162424	0.168443	0.158954	0.170549	0.16982	0.161506	0.162391	0.169881
	CV010738	0.162075	0.181092	0.176494	0.183605	0.178895	0.179334	0.186617	0.180803	0.180967	0.175751	0.180615
	CV010780	-0.0395	0.160225	0.149924	0.144004	0.155839	0.154314	0.161361	0.153198	0.157968	0.159765	0.150415
	CV012549	0.269863	0.251036	0.234399	0.242122	0.236835	0.233733	0.235552	0.232388	0.236077	0.234437	0.239246
	CV012559	0.160775	0.184134	0.18873	0.191334	0.195449	0.190366	0.183536	0.18658	0.193947	0.185146	0.192112
	CV013229	0.426623	0.274051	0.28109	0.283126	0.281118	0.279468	0.268349	0.278356	0.280752	0.285829	0.275436
	CV013254	0.0644	0.247769	0.240525	0.249506	0.254348	0.240167	0.236535	0.249926	0.24089	0.246029	0.244907
	CV013255	0.251833	0.221271	0.223364	0.2271	0.231032	0.229027	0.22895	0.225357	0.223878	0.218252	0.223024
	CV013267	0.690773	0.264282	0.266976	0.271159	0.270699	0.271511	0.274898	0.266374	0.272584	0.248978	0.271675
	CV013339	0.0426	0.201295	0.210374	0.212724	0.20163	0.205701	0.219976	0.21868	0.212258	0.215558	0.211993
	CV013405	0.271503	0.197947	0.198905	0.204121	0.194581	0.203851	0.192257	0.185896	0.203544	0.2033	0.198823
	CV014097	-0.096	0.188101	0.190273	0.18233	0.189509	0.192208	0.199145	0.194036	0.191727	0.1841	0.198427
	CV014311	0.450945	0.205113	0.227864	0.215961	0.215388	0.22105	0.228533	0.21152	0.221171	0.209128	0.209753
	CV014313	0.302513	0.231662	0.227424	0.228324	0.226018	0.231875	0.227429	0.232534	0.221752	0.222625	0.225804
	CV015917	0.0451	0.180424	0.180931	0.181755	0.172601	0.181553	0.175623	0.173804	0.182332	0.174839	0.177919
	CV016188	0.140124	0.208518	0.211954	0.208337	0.211537	0.21358	0.205456	0.203361	0.21323	0.202797	0.209966
	CV016813	0.386696	0.176292	0.178194	0.177683	0.179561	0.177676	0.192267	0.176746	0.183054	0.175052	0.176665
	CV016817	0.130957	0.165577	0.164397	0.168431	0.171929	0.166672	0.174574	0.166244	0.168248	0.1721	0.170794
	CV017052	0.0372	0.186745	0.181106	0.172924	0.173166	0.179389	0.173995	0.185778	0.179506	0.180884	0.18182
	CV017273	0.0437	0.206156	0.215608	0.20742	0.209376	0.210064	0.199346	0.213688	0.209893	0.214827	0.210358
	CV017278	0.146687	0.195638	0.193131	0.191621	0.19881	0.194422	0.200985	0.198002	0.193529	0.196168	0.196263
	CV017393	0.134522	0.177389	0.179294	0.174859	0.18086	0.184417	0.179225	0.177718	0.185877	0.183338	0.173609
	CV017417	0.101214	0.208548	0.204237	0.202098	0.196971	0.20153	0.198812	0.207279	0.203313	0.201469	0.204521
	CV017446	0.194476	0.163809	0.163421	0.15518	0.149042	0.159114	0.149455	0.162505	0.155982	0.16456	0.159285
	CV018256	-0.149133	0.2645	0.266985	0.252782	0.262277	0.263259	0.248151	0.266213	0.259474	0.225677	0.260519
	CV018714	0.627501	0.227564	0.232587	0.23463	0.232741	0.227113	0.232952	0.233277	0.230539	0.235101	0.231333
	CV018838	0.0366	0.204558	0.199549	0.20593	0.207866	0.204845	0.196847	0.203254	0.198169	0.20348	0.205834
	CV018915	0.120022	0.263671	0.248743	0.256937	0.250781	0.239878	0.255082	0.269497	0.253529	0.255656	0.254996
	CV019755	0.408618	0.213023	0.205412	0.210842	0.210602	0.206604	0.211839	0.210538	0.208256	0.210725	0.199795
	CV019813	0.128209	0.233973	0.229778	0.237153	0.236414	0.239723	0.231925	0.234228	0.2336	0.231961	0.229769
	CV019822	0.209165	0.260835	0.266376	0.257925	0.264777	0.256948	0.254587	0.264568	0.264463	0.266184	0.271129
	CV019849	0.252438	0.23813	0.252838	0.239658	0.23442	0.23888	0.242775	0.238781	0.24484	0.24749	0.237542
	CV019863	0.290011	0.223201	0.21179	0.223614	0.21908	0.22695	0.22508	0.22131	0.222691	0.229987	0.221793
	CV019947	0.0994	0.166681	0.170581	0.168792	0.177596	0.174276	0.17116	0.170003	0.164902	0.173626	0.167289
	CV020975	0.0227	0.280232	0.279344	0.275707	0.271908	0.27343	0.262254	0.266522	0.271329	0.267805	0.272424
	CV021510	-0.0466	0.175504	0.170325	0.179295	0.174442	0.175987	0.171251	0.169439	0.178617	0.183971	0.172151
	CV021643	0.338402	0.147213	0.147838	0.151047	0.151818	0.146741	0.145304	0.167477	0.142535	0.152435	0.148854
	CV021664	-0.114891	0.145195	0.15008	0.146921	0.147366	0.150548	0.150532	0.158036	0.144837	0.147158	0.143285
	CV021721	0.244124	0.125546	0.132479	0.15124	0.119399	0.126668	0.123936	0.132061	0.126715	0.125545	0.13061
	CV021747	0.299605	0.201541	0.212186	0.199758	0.204552	0.211479	0.212925	0.211062	0.214449	0.207885	0.207207
	CV021749	0.282418	0.182929	0.186937	0.181367	0.186253	0.193003	0.193789	0.188773	0.182546	0.166212	0.176273
	CV022084	0.128747	0.201409	0.203262	0.203317	0.196232	0.197473	0.196292	0.195425	0.204044	0.197579	0.198148
	CV022952	-0.0604	0.170654	0.16631	0.169955	0.16392	0.171489	0.190832	0.17105	0.178269	0.166429	0.163726
	CV022985	0.131613	0.228617	0.212371	0.220901	0.217312	0.221073	0.219252	0.21774	0.217067	0.220551	0.221669
	CV022986	0.170871	0.215426	0.210487	0.215225	0.208941	0.213961	0.217243	0.211764	0.215353	0.214344	0.218365
	CV022987	0.278744	0.162495	0.173431	0.1777	0.17673	0.175592	0.168241	0.174973	0.174692	0.170967	0.170297
	CV023126	0.194939	0.242767	0.220386	0.22027	0.21866	0.211088	0.222279	0.217991	0.225049	0.22213	0.216575
	CV023273	0.472354	0.183336	0.184189	0.186743	0.177603	0.179212	0.182931	0.179153	0.191488	0.184431	0.191035
	CV023297	0.0169	0.235688	0.216687	0.206594	0.215515	0.222051	0.224391	0.223901	0.222538	0.219282	0.211066
	CV023600	0.112838	0.212349	0.205899	0.211023	0.219026	0.215569	0.214669	0.208048	0.21364	0.204413	0.210773
	CV023663	0.357132	0.200523	0.201627	0.189479	0.193904	0.198424	0.19984	0.195564	0.200386	0.195797	0.192652
	CV024026	0.33153	0.181979	0.187615	0.194144	0.183746	0.196023	0.200427	0.191735	0.199895	0.184678	0.197075
	CV024279	0.33321	0.23551	0.234227	0.232784	0.239713	0.23653	0.229365	0.231801	0.231971	0.234261	0.233406
	CV025005	-0.0181	0.20751	0.222654	0.221569	0.225881	0.225718	0.218173	0.221776	0.216288	0.220977	0.21908

## Sheet: 7alpha_gpblup
unitless	CV	y	Rep1	Rep2	Rep3	Rep4	Rep5	Rep6	Rep7	Rep8	Rep9	Rep10	Rep1	Rep2	Rep3	Rep4	Rep5	Rep6	Rep7	Rep8	Rep9	Rep10	AVE	SE
7alpha_gpblup	CV002332	0.230623	0.142769	0.147561	0.149674	0.15554	0.154672	0.141999	0.150735	0.148863	0.145458	0.145178	0.196046	0.219365	0.212004	0.196081	0.228721	0.20681	0.232498	0.232639	0.218253	0.22818	0.21706	0.00419488
	CV002346	0.311202	0.236012	0.232045	0.233841	0.230148	0.232259	0.229697	0.227373	0.218607	0.230082	0.238269
	CV002353	0.245161	0.240867	0.252256	0.244574	0.256406	0.250473	0.212238	0.237595	0.217618	0.244092	0.240967
	CV002358	0.16924	0.179018	0.179256	0.174341	0.173676	0.172077	0.176203	0.170252	0.174613	0.179067	0.17926
	CV002361	0.19191	0.160466	0.161672	0.162057	0.139646	0.156786	0.15739	0.159669	0.157287	0.156709	0.157111
	CV002365	0.328248	0.269092	0.265926	0.26978	0.281048	0.278968	0.271806	0.27466	0.271019	0.272731	0.267271
	CV002372	0.224758	0.247216	0.250154	0.244211	0.23344	0.251325	0.262173	0.241331	0.244535	0.254832	0.246423
	CV002375	0.219125	0.134119	0.131839	0.125279	0.138777	0.125269	0.11885	0.122028	0.130191	0.125937	0.139285
	CV002378	0.17943	0.135639	0.158047	0.155847	0.143385	0.146723	0.145642	0.145085	0.151885	0.140906	0.152622
	CV002384	0.221865	0.170336	0.164593	0.163791	0.161463	0.160793	0.164085	0.154211	0.162588	0.155386	0.165253
	CV002387	0.0263	0.173459	0.169305	0.178119	0.169732	0.184329	0.178142	0.183169	0.18601	0.181887	0.175263
	CV002392	0.29725	0.162024	0.144897	0.144394	0.14848	0.144063	0.140924	0.151632	0.150718	0.152645	0.150525
	CV002395	0.274591	0.242907	0.258142	0.258052	0.250071	0.259034	0.258724	0.258479	0.245235	0.252591	0.247783
	CV002539	0.235322	0.213226	0.21746	0.218291	0.203203	0.222404	0.200489	0.201452	0.194533	0.223679	0.231321
	CV002543	0.205524	0.241951	0.241178	0.268139	0.240582	0.284324	0.235316	0.246318	0.249733	0.289185	0.241644
	CV002545	0.221932	0.248506	0.241666	0.245382	0.240225	0.24563	0.233785	0.244336	0.25443	0.237574	0.240325
	CV002549	0.121516	0.165642	0.169375	0.168407	0.171973	0.180164	0.171857	0.169278	0.167513	0.173859	0.170201
	CV002556	0.146381	0.229524	0.222841	0.225483	0.225951	0.218856	0.223648	0.218821	0.231963	0.22146	0.224532
	CV002570	0.345327	0.26628	0.278811	0.27343	0.277421	0.271086	0.277067	0.278004	0.278062	0.285877	0.272764
	CV002793	0.0596	0.20826	0.210692	0.229091	0.208214	0.213639	0.220225	0.224413	0.217113	0.22577	0.217395
	CV002807	0.0967	0.194921	0.199139	0.195821	0.193311	0.194727	0.19503	0.207116	0.193113	0.193955	0.193382
	CV002809	0.139156	0.22945	0.226304	0.240338	0.234131	0.237229	0.237583	0.22904	0.231857	0.231324	0.232324
	CV002836	0.211042	0.163308	0.167809	0.170557	0.15339	0.169272	0.152622	0.161297	0.164437	0.163721	0.16283
	CV002837	0.341735	0.276893	0.287705	0.282433	0.281395	0.294029	0.281077	0.28332	0.278572	0.292501	0.288431
	CV002991	0.191743	0.251494	0.262157	0.237802	0.257544	0.249138	0.277411	0.275463	0.260147	0.271951	0.255033
	CV002993	0.44476	0.245708	0.235092	0.246003	0.23284	0.244409	0.234717	0.230203	0.244566	0.236866	0.242563
	CV003001	0.0686	0.248668	0.257851	0.237349	0.262776	0.248595	0.25421	0.249184	0.25302	0.233614	0.249343
	CV003008	0.173378	0.196769	0.192334	0.190416	0.192947	0.188756	0.209538	0.192911	0.198658	0.187668	0.19621
	CV003026	0.281949	0.335616	0.301304	0.265897	0.299147	0.29634	0.299143	0.303669	0.296604	0.307012	0.304732
	CV003032	0.234899	0.170276	0.16638	0.176197	0.156441	0.166314	0.173146	0.185274	0.171124	0.160583	0.170468
	CV003041	0.361164	0.15918	0.165251	0.158368	0.15035	0.155967	0.162279	0.160614	0.163595	0.167464	0.174603
	CV003045	0.2708	0.174198	0.173084	0.166543	0.177032	0.17345	0.164435	0.17382	0.166388	0.171975	0.17747
	CV003148	0.24582	0.176752	0.192585	0.17507	0.188946	0.180625	0.182882	0.179987	0.18895	0.183741	0.180602
	CV003156	0.12254	0.276873	0.257788	0.267255	0.258659	0.267226	0.285629	0.260945	0.264381	0.26053	0.261507
	CV003157	0.273939	0.134272	0.121275	0.134004	0.137137	0.128706	0.143419	0.129986	0.140496	0.123937	0.143882
	CV003158	0.270867	0.149625	0.157443	0.152478	0.155561	0.15507	0.155164	0.153078	0.145962	0.14445	0.144867
	CV003163	0.124547	0.169593	0.162277	0.166876	0.166346	0.169791	0.162793	0.16591	0.198988	0.168857	0.173146
	CV003166	0.180784	0.169536	0.163099	0.17057	0.165721	0.173629	0.166698	0.164044	0.1719	0.170021	0.168899
	CV003167	0.548246	0.332007	0.328822	0.323462	0.301715	0.306503	0.308066	0.323315	0.322578	0.318802	0.307038
	CV003170	0.254969	0.196163	0.194634	0.194503	0.205462	0.19685	0.204079	0.193821	0.194729	0.201846	0.200508
	CV003173	0.23385	0.169807	0.164191	0.172528	0.17555	0.169707	0.181936	0.171075	0.171301	0.168068	0.169712
	CV003301	0.392433	0.200034	0.197324	0.201385	0.199878	0.206384	0.197398	0.201055	0.204995	0.209164	0.200471
	CV003302	0.134862	0.249807	0.224109	0.24795	0.245502	0.239435	0.221084	0.24891	0.242991	0.231221	0.257788
	CV003307	-0.00676	0.172547	0.173519	0.176271	0.178057	0.176366	0.169144	0.182394	0.172783	0.176542	0.175255
	CV003324	0.200024	0.16657	0.159194	0.159521	0.155923	0.166932	0.1481	0.158297	0.16124	0.164651	0.156022
	CV003329	0.416921	0.223828	0.228443	0.226945	0.225878	0.23442	0.226279	0.23121	0.22768	0.230046	0.241171
	CV003337	0.146763	0.174386	0.168278	0.165391	0.17629	0.169325	0.172887	0.17077	0.168405	0.175129	0.169736
	CV003342	0.331983	0.239772	0.26106	0.265831	0.263883	0.255216	0.264154	0.2725	0.263863	0.237554	0.269077
	CV003344	0.849106	0.246918	0.251343	0.254976	0.248609	0.265201	0.249378	0.258216	0.255445	0.250592	0.254063
	CV003358	0.146408	0.301655	0.277637	0.294606	0.26127	0.271683	0.272302	0.282323	0.269449	0.276009	0.283028
	CV003375	0.0733	0.19698	0.184387	0.204358	0.195244	0.195057	0.19468	0.192048	0.19629	0.183278	0.195632
	CV003382	0.111114	0.194506	0.188	0.188272	0.194874	0.203348	0.185551	0.200902	0.184562	0.19842	0.187489
	CV003387	0.0155	0.188356	0.190089	0.18501	0.198214	0.190473	0.200723	0.184266	0.19227	0.194794	0.195508
	CV003497	0.642059	0.268971	0.284401	0.25579	0.261678	0.271464	0.259016	0.26366	0.267552	0.262835	0.248912
	CV003515	0.331445	0.228115	0.254718	0.229734	0.242532	0.23957	0.239661	0.228882	0.240358	0.240473	0.229829
	CV003603	0.269349	0.242494	0.231032	0.244212	0.223583	0.242714	0.231304	0.241268	0.233741	0.238995	0.239557
	CV003614	-0.226141	0.189721	0.188689	0.184661	0.191727	0.185736	0.190052	0.185732	0.18026	0.187505	0.174851
	CV003616	0.0685	0.221205	0.223632	0.234563	0.223145	0.219452	0.214712	0.201964	0.207117	0.227137	0.218879
	CV003627	0.237075	0.158085	0.166659	0.149628	0.15722	0.16379	0.178494	0.160193	0.158527	0.170203	0.15096
	CV003629	0.216332	0.171795	0.181885	0.171308	0.172287	0.180815	0.180714	0.177415	0.173347	0.170375	0.176051
	CV003638	0.110555	0.299036	0.286142	0.278275	0.283568	0.275109	0.281683	0.287491	0.263032	0.267523	0.266389
	CV003738	0.267354	0.192005	0.199508	0.199485	0.194681	0.181784	0.203566	0.203726	0.195341	0.184934	0.196899
	CV003756	0.446708	0.27368	0.284193	0.280223	0.281396	0.280933	0.2789	0.281052	0.288285	0.278612	0.267443
	CV003760	0.366333	0.235926	0.250309	0.249036	0.239892	0.247124	0.248321	0.251865	0.247715	0.240906	0.250021
	CV003769	0.391472	0.27743	0.272594	0.262113	0.252923	0.279135	0.286729	0.277787	0.281934	0.260432	0.267898
	CV003773	0.0654	0.17385	0.170802	0.172202	0.171254	0.18125	0.189073	0.187097	0.167783	0.169138	0.182097
	CV003793	0.220266	0.201148	0.201556	0.203018	0.20073	0.210233	0.20327	0.199989	0.210358	0.198987	0.199433
	CV003843	-0.0679	0.221407	0.216548	0.225815	0.222253	0.223383	0.218352	0.218773	0.219444	0.222128	0.2223
	CV003860	0.0494	0.225925	0.235281	0.238195	0.24809	0.243327	0.235276	0.222738	0.241825	0.24661	0.228949
	CV003862	0.443176	0.18863	0.187873	0.180364	0.166686	0.179652	0.179901	0.171154	0.178288	0.172096	0.178667
	CV003863	0.261593	0.237571	0.236066	0.236045	0.222586	0.231366	0.221896	0.232139	0.228283	0.223207	0.225294
	CV003886	0.349496	0.323933	0.327873	0.304699	0.311043	0.324694	0.316336	0.306135	0.314816	0.324468	0.298922
	CV003898	0.207894	0.200557	0.199359	0.200448	0.191462	0.204539	0.195388	0.196092	0.205736	0.20143	0.195965
	CV004809	0.0253	0.209305	0.214399	0.206808	0.225826	0.20457	0.212108	0.193987	0.214844	0.224181	0.20695
	CV004816	0.371231	0.239439	0.22652	0.226352	0.234291	0.235026	0.239926	0.240236	0.238836	0.231909	0.219692
	CV004824	0.0628	0.188968	0.182708	0.188547	0.198856	0.18726	0.176632	0.185183	0.186232	0.186082	0.183463
	CV004826	0.0597	0.203777	0.200017	0.198536	0.203346	0.198146	0.198009	0.204041	0.196072	0.189151	0.197928
	CV004828	0.306536	0.211636	0.222226	0.21009	0.226325	0.218606	0.212153	0.214709	0.223312	0.212852	0.211607
	CV004830	0.312134	0.287858	0.267511	0.279297	0.277408	0.262684	0.273407	0.267556	0.267355	0.273973	0.28043
	CV004838	0.107141	0.202544	0.206809	0.206421	0.210993	0.209676	0.197101	0.202309	0.214889	0.198285	0.195988
	CV004845	0.134782	0.16587	0.167957	0.164986	0.163722	0.160269	0.165864	0.16631	0.163079	0.167407	0.171831
	CV004847	0.274053	0.166041	0.147992	0.14396	0.14555	0.146657	0.13514	0.154413	0.147016	0.151919	0.158083
	CV004868	0.29461	0.251395	0.267029	0.257732	0.255928	0.26158	0.266571	0.276706	0.270017	0.249578	0.271716
	CV004873	0.0909	0.149036	0.145741	0.150045	0.156181	0.154276	0.141608	0.145544	0.161623	0.148893	0.147238
	CV004879	0.410162	0.306239	0.301835	0.3064	0.298668	0.307886	0.315422	0.3049	0.314046	0.277277	0.303968
	CV004898	-0.0124	0.165444	0.156821	0.156411	0.159435	0.161631	0.1583	0.16747	0.160064	0.154537	0.152701
	CV004902	0.254214	0.209081	0.220588	0.218586	0.207669	0.206992	0.221582	0.21329	0.228479	0.214649	0.21632
	CV004910	0.0972	0.17353	0.169304	0.179348	0.174542	0.163867	0.157496	0.177558	0.157442	0.181896	0.166978
	CV004920	0.191111	0.276958	0.267099	0.285172	0.28361	0.271086	0.276467	0.278835	0.286477	0.274671	0.280001
	CV004925	0.183844	0.233848	0.231475	0.169757	0.250856	0.251247	0.257928	0.257427	0.237835	0.253362	0.261297
	CV004940	0.183003	0.238482	0.229495	0.230907	0.233809	0.233779	0.226695	0.230095	0.224277	0.229924	0.2256
	CV004951	-0.130351	0.18909	0.202158	0.189731	0.184068	0.17861	0.199536	0.199694	0.178776	0.197813	0.191841
	CV005016	0.0865	0.160795	0.163961	0.165023	0.166286	0.149367	0.156791	0.156764	0.168377	0.154467	0.160036
	CV005069	0.401525	0.213957	0.204767	0.211053	0.206658	0.20336	0.208746	0.209997	0.212684	0.226661	0.195787
	CV005074	0.295897	0.173067	0.180091	0.180023	0.186289	0.179091	0.1771	0.182527	0.186047	0.174527	0.183101
	CV005075	0.131474	0.173919	0.161871	0.168399	0.163729	0.165286	0.166489	0.181316	0.162034	0.166222	0.167018
	CV005091	0.218856	0.173436	0.16528	0.15834	0.164785	0.162934	0.163119	0.159367	0.170491	0.154048	0.166327
	CV005097	0.334341	0.140854	0.127427	0.147224	0.139767	0.151175	0.146347	0.144973	0.144798	0.140863	0.138642
	CV005254	0.00907	0.254553	0.256911	0.255547	0.244305	0.250075	0.250713	0.24949	0.251483	0.240168	0.240669
	CV005256	0.0736	0.190656	0.193599	0.192006	0.192172	0.19268	0.185393	0.189843	0.198857	0.191207	0.187125
	CV005257	0.408975	0.253191	0.245495	0.25594	0.257441	0.254043	0.24201	0.253538	0.245619	0.250001	0.248826
	CV005259	0.1022	0.16902	0.166855	0.164764	0.175785	0.176414	0.167458	0.168073	0.188181	0.181567	0.175974
	CV005266	0.0637	0.201664	0.198666	0.205132	0.215126	0.198453	0.186604	0.204307	0.193221	0.209859	0.19963
	CV005272	0.0238	0.215749	0.208226	0.214589	0.218069	0.20828	0.210824	0.212778	0.214224	0.203064	0.210894
	CV005274	0.446193	0.270938	0.267782	0.276075	0.272097	0.284642	0.275895	0.283413	0.279261	0.269656	0.276261
	CV005379	0.177251	0.237982	0.234992	0.24462	0.250062	0.237718	0.238897	0.246926	0.241926	0.255314	0.247226
	CV005628	0.315623	0.305933	0.291223	0.303986	0.305473	0.303667	0.30091	0.302352	0.293416	0.305774	0.302769
	CV005660	0.17977	0.219682	0.215371	0.222191	0.210385	0.220275	0.210335	0.217101	0.221204	0.202788	0.21405
	CV005664	0.187573	0.248933	0.233711	0.235028	0.242873	0.236012	0.2376	0.232062	0.231094	0.233328	0.237809
	CV005667	0.364711	0.192924	0.190029	0.182578	0.170233	0.189326	0.18029	0.196845	0.185089	0.180643	0.180252
	CV005673	0.223964	0.324265	0.275653	0.286351	0.29511	0.297769	0.282709	0.275544	0.276783	0.286175	0.302084
	CV005677	-0.161909	0.183942	0.161313	0.15955	0.16395	0.166002	0.171093	0.150342	0.155088	0.169464	0.163322
	CV005682	0.287868	0.199507	0.227831	0.252641	0.257497	0.243839	0.224882	0.236266	0.215302	0.214012	0.224434
	CV005683	0.265514	0.203965	0.207062	0.203458	0.206598	0.197721	0.195664	0.201323	0.202765	0.198129	0.207274
	CV005691	0.383105	0.274326	0.275819	0.271982	0.289481	0.275782	0.279663	0.271473	0.292687	0.278553	0.276664
	CV005695	0.375988	0.269974	0.264074	0.269321	0.257486	0.263843	0.253485	0.27175	0.273861	0.266589	0.26895
	CV005696	0.106975	0.307688	0.320552	0.298829	0.264328	0.289403	0.289216	0.286668	0.299435	0.296175	0.278115
	CV005698	0.398271	0.263494	0.256489	0.260515	0.259507	0.257578	0.260755	0.26506	0.258081	0.252551	0.241573
	CV005700	0.304701	0.185099	0.185431	0.180857	0.178323	0.184986	0.17345	0.186847	0.185018	0.180131	0.188439
	CV005713	0.167582	0.182505	0.196932	0.192705	0.20112	0.199373	0.186525	0.195768	0.178496	0.193208	0.192258
	CV005714	0.37947	0.208223	0.200773	0.15881	0.165898	0.215014	0.207758	0.205576	0.192832	0.198955	0.20309
	CV005716	0.302993	0.264992	0.25323	0.261104	0.248292	0.257592	0.271685	0.26072	0.260281	0.264499	0.26173
	CV005730	0.280426	0.170776	0.177179	0.173287	0.189326	0.179604	0.18636	0.171624	0.186961	0.180635	0.170777
	CV005736	0.380113	0.189072	0.189544	0.190377	0.200937	0.192209	0.19127	0.195488	0.191797	0.187427	0.193297
	CV005740	0.134331	0.264362	0.253428	0.245429	0.254371	0.251227	0.263118	0.256525	0.257338	0.254054	0.266034
	CV005741	-0.0398	0.175086	0.180151	0.184559	0.178365	0.195861	0.165973	0.176042	0.174079	0.178856	0.178286
	CV005769	0.427671	0.151667	0.168799	0.157562	0.172726	0.165045	0.159769	0.163854	0.16216	0.162694	0.152251
	CV005777	0.293529	0.190847	0.197149	0.179804	0.193207	0.181977	0.175492	0.191883	0.186729	0.189694	0.189219
	CV005844	0.240278	0.207525	0.208215	0.206534	0.217208	0.210554	0.204734	0.209916	0.211853	0.223794	0.203706
	CV005883	0.219245	0.222799	0.21971	0.211972	0.224211	0.225443	0.205754	0.219217	0.216114	0.218525	0.222738
	CV005897	0.0563	0.150003	0.147642	0.145131	0.138763	0.157288	0.149619	0.153346	0.150976	0.144085	0.152299
	CV005898	0.138375	0.189354	0.191243	0.194654	0.191891	0.191492	0.186877	0.189903	0.193078	0.196269	0.185965
	CV005914	-0.0343	0.166245	0.158939	0.164227	0.151949	0.158457	0.160435	0.165525	0.173496	0.159397	0.157434
	CV005919	0.485394	0.289433	0.306265	0.285286	0.270632	0.290545	0.29108	0.286058	0.283718	0.299352	0.307541
	CV005923	0.381824	0.195632	0.193543	0.193448	0.202846	0.206174	0.175265	0.192984	0.195683	0.193935	0.195999
	CV005930	0.0628	0.180589	0.186027	0.181167	0.181338	0.191982	0.177808	0.186527	0.180089	0.184423	0.176423
	CV005933	0.089	0.172058	0.169533	0.166484	0.170525	0.163298	0.177107	0.167433	0.172353	0.172891	0.164302
	CV005964	-0.092	0.285111	0.280838	0.269469	0.267484	0.277949	0.2581	0.279601	0.268906	0.277645	0.275845
	CV005968	0.584224	0.172375	0.193024	0.189923	0.179188	0.180214	0.18373	0.184339	0.190855	0.185771	0.182085
	CV005973	0.279761	0.285159	0.281997	0.284531	0.273704	0.264645	0.287521	0.279798	0.284973	0.285562	0.26999
	CV005976	0.135738	0.197468	0.214832	0.203952	0.205671	0.199784	0.195676	0.19664	0.193107	0.199702	0.206146
	CV005978	0.113946	0.253296	0.261546	0.263956	0.27805	0.248611	0.252304	0.251315	0.261102	0.235479	0.24963
	CV005979	0.41782	0.242046	0.236124	0.24364	0.22335	0.238174	0.245109	0.226996	0.222293	0.23725	0.240644
	CV005989	0.384676	0.253573	0.244449	0.234299	0.229582	0.2395	0.233944	0.239065	0.241933	0.240027	0.248342
	CV005990	0.279339	0.227169	0.218268	0.233834	0.223931	0.233579	0.228141	0.225486	0.222779	0.222868	0.231563
	CV005998	0.146904	0.280368	0.278001	0.284735	0.290546	0.276611	0.285445	0.283605	0.2872	0.283268	0.280285
	CV006003	0.132955	0.168251	0.180609	0.169316	0.177582	0.176011	0.179972	0.17483	0.179424	0.166579	0.172372
	CV006015	0.214905	0.162517	0.148714	0.147963	0.15001	0.157646	0.15876	0.140645	0.141115	0.148423	0.148133
	CV006017	-0.0902	0.287562	0.277932	0.262451	0.288285	0.274403	0.280352	0.277567	0.256164	0.271935	0.246441
	CV006030	0.216422	0.141641	0.124771	0.139433	0.123077	0.120144	0.129719	0.124365	0.133973	0.136028	0.128038
	CV006031	0.149163	0.278321	0.246987	0.281808	0.278653	0.278702	0.27688	0.267548	0.272802	0.278647	0.274814
	CV006044	0.180491	0.185438	0.195966	0.186293	0.180435	0.182305	0.193989	0.194619	0.194869	0.198588	0.19259
	CV006227	0.0586	0.182837	0.166137	0.177129	0.178174	0.165147	0.178083	0.172953	0.179297	0.167091	0.169546
	CV006228	0.0114	0.150089	0.159188	0.1511	0.147478	0.159573	0.146958	0.157637	0.157562	0.16215	0.155316
	CV006351	0.156164	0.161138	0.146603	0.154875	0.150325	0.164903	0.146769	0.150766	0.148911	0.194304	0.151779
	CV006367	0.256145	0.130387	0.122882	0.122706	0.114618	0.118497	0.120238	0.128776	0.117795	0.13013	0.120499
	CV006882	0.948532	0.171931	0.177913	0.175676	0.17304	0.189566	0.177113	0.178922	0.179161	0.180283	0.178993
	CV007003	0.0756	0.188472	0.184033	0.191302	0.178687	0.190959	0.193222	0.183656	0.185452	0.189207	0.183928
	CV007011	0.181193	0.192997	0.1812	0.191565	0.175045	0.200796	0.196293	0.19764	0.201462	0.207512	0.188449
	CV007045	0.290683	0.198626	0.205181	0.211811	0.204304	0.206493	0.209452	0.208862	0.20697	0.207717	0.208327
	CV007049	0.203572	0.226415	0.215233	0.217027	0.221832	0.224836	0.217129	0.224817	0.220979	0.218698	0.21862
	CV007253	0.0846	0.1902	0.190137	0.184238	0.179145	0.182726	0.183771	0.188624	0.191398	0.190634	0.185443
	CV007438	0.292397	0.310201	0.311083	0.296144	0.302581	0.29238	0.29548	0.303624	0.298398	0.292943	0.305797
	CV007444	0.178517	0.259826	0.271309	0.273921	0.281019	0.265652	0.250907	0.2679	0.276995	0.255224	0.268388
	CV007454	0.0957095	0.282273	0.260524	0.269481	0.278993	0.267482	0.292519	0.262233	0.262944	0.267357	0.273486
	CV007485	0.214447	0.253043	0.252798	0.246403	0.265883	0.251042	0.24832	0.247172	0.252057	0.243872	0.255676
	CV007498	0.519299	0.274935	0.265226	0.268297	0.265189	0.264898	0.259885	0.257429	0.266705	0.26054	0.250982
	CV007655	0.199174	0.138859	0.149836	0.151958	0.149625	0.142767	0.149296	0.141904	0.144029	0.145003	0.155986
	CV007656	0.267991	0.157066	0.170656	0.164518	0.168992	0.164321	0.171923	0.175857	0.17486	0.167052	0.161767
	CV007819	0.401019	0.216844	0.232934	0.217256	0.226294	0.216578	0.21255	0.219185	0.210654	0.220162	0.224838
	CV007983	0.191464	0.188839	0.177255	0.194745	0.185405	0.185644	0.193399	0.192535	0.185572	0.18514	0.179323
	CV007984	0.263942	0.153477	0.151769	0.154226	0.14331	0.143712	0.158238	0.148121	0.158404	0.140113	0.151542
	CV007985	0.165071	0.186633	0.182845	0.191028	0.177057	0.191226	0.186973	0.189466	0.191444	0.18995	0.182239
	CV007991	0.302776	0.200593	0.202756	0.193806	0.20431	0.196563	0.206119	0.197267	0.202221	0.199771	0.194265
	CV007997	0.11453	0.195259	0.176556	0.197024	0.181906	0.188219	0.194332	0.188911	0.194037	0.193987	0.183618
	CV008015	-0.0325	0.197103	0.195141	0.200486	0.185031	0.190614	0.208573	0.191286	0.203273	0.199913	0.190364
	CV008023	0.125206	0.18388	0.184388	0.189212	0.185643	0.181765	0.178619	0.187633	0.186614	0.189394	0.191497
	CV008068	0.229474	0.174025	0.173244	0.171048	0.181513	0.182386	0.174485	0.180082	0.170334	0.173574	0.173866
	CV008270	0.233434	0.120652	0.1107	0.122446	0.135647	0.129025	0.132425	0.114999	0.131287	0.117992	0.121136
	CV009544	0.0746	0.119031	0.125842	0.118967	0.116559	0.132243	0.128897	0.105876	0.111068	0.100402	0.109893
	CV009695	0.293651	0.142991	0.146532	0.150071	0.144746	0.138701	0.147346	0.148862	0.141464	0.155682	0.15457
	CV009760	0.0379	0.180131	0.189189	0.196764	0.176516	0.182702	0.181595	0.174646	0.18458	0.177037	0.172135
	CV010531	0.0557	0.199391	0.186543	0.195802	0.196833	0.198681	0.19859	0.198161	0.201242	0.202342	0.19266
	CV010570	0.167581	0.161242	0.163223	0.166623	0.163068	0.170578	0.155518	0.175769	0.166778	0.159688	0.173137
	CV010738	0.162075	0.187615	0.167377	0.17038	0.171011	0.168718	0.18524	0.182835	0.178466	0.179691	0.176196
	CV010780	-0.0395	0.139507	0.138881	0.133171	0.13681	0.139328	0.146198	0.13483	0.139044	0.144491	0.133825
	CV012549	0.269863	0.26059	0.248622	0.253994	0.242087	0.247024	0.247077	0.251689	0.249946	0.247947	0.239991
	CV012559	0.160775	0.174511	0.177382	0.171536	0.185031	0.180666	0.171926	0.176215	0.184223	0.169646	0.181282
	CV013229	0.426623	0.283802	0.290438	0.301832	0.298598	0.292903	0.27024	0.295586	0.289119	0.294699	0.27993
	CV013254	0.0644	0.256125	0.244055	0.256244	0.263186	0.252012	0.246048	0.255061	0.240997	0.25255	0.258118
	CV013255	0.251833	0.225583	0.246014	0.242166	0.256058	0.240035	0.252721	0.248433	0.243309	0.244334	0.241064
	CV013267	0.690773	0.244685	0.256408	0.249676	0.248139	0.250213	0.2434	0.264845	0.261283	0.236389	0.254671
	CV013339	0.0426	0.150476	0.157579	0.157374	0.145103	0.151636	0.164354	0.150814	0.169209	0.165327	0.171092
	CV013405	0.271503	0.14259	0.155926	0.16128	0.139058	0.154596	0.139442	0.136783	0.152173	0.139881	0.152391
	CV014097	-0.096	0.192483	0.19797	0.192487	0.200641	0.201056	0.203822	0.190308	0.200081	0.195653	0.197316
	CV014311	0.450945	0.219922	0.242818	0.219992	0.229139	0.232681	0.254989	0.225874	0.232706	0.216009	0.213293
	CV014313	0.302513	0.219651	0.215924	0.223903	0.221606	0.21814	0.217892	0.222962	0.210997	0.21782	0.215376
	CV015917	0.0451	0.147183	0.172329	0.159194	0.156809	0.157813	0.169184	0.151769	0.168303	0.159628	0.161978
	CV016188	0.140124	0.194891	0.200629	0.20005	0.20214	0.207453	0.205219	0.207923	0.216347	0.204184	0.195867
	CV016813	0.386696	0.181145	0.187192	0.180639	0.178496	0.183496	0.180355	0.184894	0.178127	0.18099	0.187048
	CV016817	0.130957	0.165064	0.162111	0.166863	0.165699	0.171582	0.170195	0.168681	0.172679	0.167945	0.166299
	CV017052	0.0372	0.151411	0.160247	0.153144	0.15581	0.160409	0.151473	0.159463	0.14833	0.15981	0.1609
	CV017273	0.0437	0.214017	0.232739	0.219864	0.235514	0.224065	0.219462	0.226791	0.226974	0.236175	0.221912
	CV017278	0.146687	0.177867	0.179643	0.170094	0.1763	0.176978	0.173459	0.173818	0.171902	0.183922	0.174809
	CV017393	0.134522	0.136672	0.171153	0.150258	0.158439	0.159569	0.151598	0.155736	0.158052	0.1531	0.143729
	CV017417	0.101214	0.225784	0.226335	0.221879	0.226435	0.225945	0.223292	0.23101	0.222367	0.226751	0.228428
	CV017446	0.194476	0.174401	0.178802	0.170178	0.163628	0.17148	0.159424	0.176204	0.164231	0.179286	0.176134
	CV018256	-0.149133	0.310598	0.308315	0.283	0.296988	0.288584	0.282222	0.289755	0.293643	0.267294	0.292957
	CV018714	0.627501	0.222787	0.217112	0.232483	0.222381	0.223073	0.231164	0.227166	0.231857	0.225189	0.231443
	CV018838	0.0366	0.209791	0.214173	0.211703	0.219868	0.21974	0.202105	0.212225	0.205632	0.209832	0.210628
	CV018915	0.120022	0.271326	0.252524	0.256659	0.249275	0.249654	0.271208	0.281546	0.263204	0.259697	0.261555
	CV019755	0.408618	0.232183	0.217733	0.217451	0.227835	0.223365	0.22727	0.233868	0.228755	0.230753	0.220578
	CV019813	0.128209	0.243204	0.244007	0.25176	0.244022	0.251743	0.24378	0.242746	0.246352	0.238979	0.238698
	CV019822	0.209165	0.273636	0.273737	0.25817	0.26255	0.254136	0.263312	0.26022	0.266369	0.266346	0.272439
	CV019849	0.252438	0.248488	0.267482	0.244691	0.251939	0.241975	0.243089	0.251813	0.252104	0.251478	0.24473
	CV019863	0.290011	0.227962	0.209547	0.222855	0.223191	0.22325	0.240234	0.224211	0.225824	0.228774	0.219648
	CV019947	0.0994	0.17434	0.176893	0.166257	0.171551	0.179389	0.182541	0.172138	0.17129	0.179995	0.176688
	CV020975	0.0227	0.30318	0.30472	0.306234	0.294132	0.297542	0.289718	0.280922	0.292642	0.292507	0.290961
	CV021510	-0.0466	0.181245	0.175418	0.174709	0.179464	0.186789	0.180312	0.178475	0.1826	0.175082	0.184856
	CV021643	0.338402	0.15969	0.156867	0.156061	0.157687	0.158073	0.158265	0.170359	0.151978	0.159678	0.158129
	CV021664	-0.114891	0.155313	0.167102	0.15581	0.15304	0.149076	0.172833	0.158934	0.164065	0.154891	0.150906
	CV021721	0.244124	0.103586	0.103676	0.127965	0.0956764	0.101505	0.101387	0.105377	0.108792	0.104919	0.106347
	CV021747	0.299605	0.167066	0.169357	0.171365	0.167893	0.176879	0.170658	0.159981	0.171287	0.169492	0.176123
	CV021749	0.282418	0.178401	0.171412	0.174638	0.168851	0.182973	0.177183	0.169448	0.177478	0.1509	0.161018
	CV022084	0.128747	0.219332	0.213072	0.209519	0.209912	0.214873	0.219939	0.206969	0.212111	0.214512	0.21211
	CV022952	-0.0604	0.152997	0.158457	0.147204	0.135814	0.158947	0.156558	0.138721	0.15527	0.142023	0.155833
	CV022985	0.131613	0.219241	0.213162	0.207244	0.210334	0.214269	0.22587	0.211751	0.210727	0.213439	0.208883
	CV022986	0.170871	0.215254	0.217468	0.218632	0.217712	0.218358	0.221371	0.215412	0.226994	0.218523	0.214553
	CV022987	0.278744	0.169914	0.178396	0.192041	0.190001	0.186006	0.186053	0.184434	0.189949	0.186098	0.18618
	CV023126	0.194939	0.300766	0.277178	0.275524	0.257534	0.27135	0.286201	0.278023	0.24227	0.264887	0.266401
	CV023273	0.472354	0.221393	0.193644	0.204426	0.199826	0.203275	0.204418	0.199553	0.187159	0.210701	0.212621
	CV023297	0.0169	0.248992	0.258037	0.264267	0.211975	0.248118	0.256908	0.25904	0.247152	0.215651	0.241367
	CV023600	0.112838	0.183705	0.173176	0.180423	0.179742	0.173929	0.176745	0.184248	0.185087	0.171079	0.16906
	CV023663	0.357132	0.167825	0.167671	0.124669	0.144782	0.160716	0.163488	0.169574	0.165554	0.178858	0.153538
	CV024026	0.33153	0.148004	0.151431	0.152238	0.147698	0.146258	0.161278	0.156796	0.158578	0.152772	0.153058
	CV024279	0.33321	0.270721	0.275162	0.265945	0.267369	0.252827	0.255981	0.257636	0.258925	0.255954	0.261255
	CV025005	-0.0181	0.228898	0.245442	0.234064	0.245141	0.249773	0.242722	0.242626	0.236539	0.242218	0.247944

## Sheet: 8alpha_gxpblup
unitless	CV	y	Rep1	Rep2	Rep3	Rep4	Rep5	Rep6	Rep7	Rep8	Rep9	Rep10	Rep1	Rep2	Rep3	Rep4	Rep5	Rep6	Rep7	Rep8	Rep9	Rep10	AVE	SE
8alpha_gxpblup	CV002332	0.230623	0.146865	0.15799	0.151882	0.149473	0.154005	0.148635	0.151708	0.149242	0.147574	0.148255	0.197041	0.229431	0.239688	0.21806	0.252405	0.218792	0.240282	0.253963	0.232569	0.239119	0.232135	0.0051718
	CV002346	0.311202	0.230239	0.227347	0.225317	0.22725	0.232538	0.229728	0.215895	0.215522	0.225974	0.223458
	CV002353	0.245161	0.252158	0.250788	0.243308	0.258966	0.25174	0.213755	0.242402	0.222436	0.249751	0.24574
	CV002358	0.16924	0.181774	0.175147	0.177556	0.183642	0.172842	0.177293	0.168261	0.171246	0.179075	0.18177
	CV002361	0.19191	0.163951	0.165746	0.168285	0.149477	0.166064	0.167185	0.159293	0.163172	0.165867	0.158496
	CV002365	0.328248	0.266442	0.264525	0.26647	0.269542	0.271924	0.275399	0.267797	0.271622	0.265128	0.268472
	CV002372	0.224758	0.246647	0.246645	0.234798	0.24255	0.250702	0.258373	0.239362	0.238489	0.247169	0.250699
	CV002375	0.219125	0.107535	0.113163	0.114003	0.136445	0.121742	0.106304	0.132079	0.129556	0.144998	0.130082
	CV002378	0.17943	0.144877	0.163261	0.170474	0.148928	0.139333	0.152479	0.138923	0.154037	0.148773	0.152721
	CV002384	0.221865	0.173933	0.150116	0.164784	0.171635	0.155665	0.164569	0.154363	0.152732	0.164522	0.167135
	CV002387	0.0263	0.180853	0.162438	0.172732	0.173453	0.17907	0.178925	0.184335	0.179657	0.175076	0.163394
	CV002392	0.29725	0.164691	0.159071	0.145871	0.154291	0.145617	0.142246	0.143254	0.149362	0.153375	0.158775
	CV002395	0.274591	0.241857	0.252576	0.257001	0.237286	0.262774	0.262753	0.252954	0.256542	0.255018	0.242255
	CV002539	0.235322	0.208446	0.192998	0.217378	0.19779	0.219643	0.203125	0.201309	0.189088	0.219428	0.22223
	CV002543	0.205524	0.219066	0.223906	0.241601	0.221892	0.269543	0.212288	0.228054	0.232323	0.27458	0.222428
	CV002545	0.221932	0.238982	0.232253	0.241248	0.243376	0.243106	0.235482	0.246	0.247948	0.232962	0.232463
	CV002549	0.121516	0.172839	0.166816	0.174218	0.167312	0.175351	0.172544	0.165997	0.169857	0.187047	0.175345
	CV002556	0.146381	0.232021	0.215092	0.21966	0.221674	0.221914	0.223957	0.219144	0.225366	0.224915	0.22434
	CV002570	0.345327	0.282415	0.284783	0.279445	0.280794	0.273915	0.286564	0.291052	0.282381	0.296391	0.279306
	CV002793	0.0596	0.212709	0.213038	0.235496	0.20688	0.220662	0.221142	0.223698	0.229237	0.223983	0.223872
	CV002807	0.0967	0.198954	0.204131	0.206784	0.191518	0.206221	0.201985	0.196148	0.2024	0.198452	0.192258
	CV002809	0.139156	0.22106	0.223266	0.228128	0.227747	0.232772	0.225509	0.233933	0.229606	0.22024	0.229732
	CV002836	0.211042	0.162457	0.164788	0.177026	0.159794	0.180254	0.162877	0.173965	0.172028	0.160303	0.172776
	CV002837	0.341735	0.27498	0.279072	0.26912	0.262594	0.285269	0.270366	0.274517	0.277433	0.275478	0.278308
	CV002991	0.191743	0.245226	0.253735	0.234789	0.254383	0.249755	0.266682	0.263333	0.260362	0.265849	0.242847
	CV002993	0.44476	0.242619	0.228695	0.248886	0.240569	0.234749	0.236029	0.231924	0.24546	0.231364	0.238967
	CV003001	0.0686	0.257038	0.264967	0.237301	0.26356	0.25103	0.260524	0.251664	0.25536	0.243316	0.254514
	CV003008	0.173378	0.206684	0.20059	0.19615	0.200937	0.199954	0.204715	0.205192	0.20261	0.201268	0.200184
	CV003026	0.281949	0.351368	0.301567	0.258323	0.297514	0.302638	0.288771	0.301059	0.296375	0.307171	0.286901
	CV003032	0.234899	0.172505	0.166952	0.169165	0.161653	0.174694	0.169315	0.173383	0.166997	0.17104	0.165407
	CV003041	0.361164	0.156973	0.158177	0.15464	0.152468	0.171054	0.159737	0.159517	0.157242	0.163791	0.17379
	CV003045	0.2708	0.16701	0.175513	0.159414	0.182761	0.170532	0.161199	0.178015	0.174288	0.173778	0.186913
	CV003148	0.24582	0.178024	0.177838	0.17483	0.17256	0.173834	0.169944	0.172164	0.189086	0.168603	0.183645
	CV003156	0.12254	0.282477	0.264591	0.271089	0.265873	0.268293	0.289189	0.266528	0.268686	0.26545	0.271415
	CV003157	0.273939	0.145814	0.130875	0.146892	0.150058	0.144499	0.146637	0.144173	0.148312	0.131331	0.158365
	CV003158	0.270867	0.155748	0.163716	0.152458	0.155244	0.160328	0.155481	0.162587	0.164905	0.136867	0.147759
	CV003163	0.124547	0.160855	0.173152	0.171439	0.162242	0.17363	0.170185	0.165694	0.187396	0.174144	0.173416
	CV003166	0.180784	0.172473	0.16593	0.168839	0.165034	0.188214	0.168756	0.168126	0.168735	0.176327	0.16849
	CV003167	0.548246	0.334357	0.337595	0.33251	0.304933	0.313471	0.315709	0.320097	0.330192	0.326747	0.311752
	CV003170	0.254969	0.198143	0.192545	0.197541	0.202727	0.19515	0.203483	0.192166	0.193741	0.193878	0.198398
	CV003173	0.23385	0.166444	0.168956	0.171502	0.174028	0.168199	0.18216	0.168277	0.173807	0.171109	0.173757
	CV003301	0.392433	0.204693	0.204987	0.20849	0.196277	0.20875	0.19423	0.199547	0.202422	0.210917	0.213899
	CV003302	0.134862	0.246805	0.238536	0.242204	0.251474	0.244148	0.235855	0.243344	0.241519	0.242674	0.259483
	CV003307	-0.00676	0.174784	0.181549	0.1727	0.181051	0.170531	0.174377	0.18539	0.175268	0.177344	0.177236
	CV003324	0.200024	0.170758	0.152459	0.168693	0.159258	0.172662	0.155087	0.15032	0.163981	0.156072	0.164499
	CV003329	0.416921	0.217796	0.233397	0.229523	0.224821	0.230317	0.231954	0.223257	0.231311	0.231106	0.226635
	CV003337	0.146763	0.175155	0.172046	0.174067	0.175226	0.170422	0.179536	0.171131	0.161909	0.168213	0.172281
	CV003342	0.331983	0.229579	0.271977	0.278205	0.285252	0.274937	0.289544	0.277812	0.277771	0.245725	0.286345
	CV003344	0.849106	0.240981	0.25301	0.259624	0.256313	0.260664	0.259306	0.263526	0.264334	0.258366	0.256026
	CV003358	0.146408	0.288018	0.267623	0.280459	0.25415	0.276833	0.267418	0.272325	0.261928	0.270912	0.272771
	CV003375	0.0733	0.170755	0.185348	0.179711	0.191816	0.180218	0.182873	0.190267	0.190034	0.178339	0.189348
	CV003382	0.111114	0.186668	0.190921	0.186944	0.185012	0.196505	0.183562	0.2069	0.177965	0.206831	0.205216
	CV003387	0.0155	0.183564	0.191691	0.18264	0.190677	0.178783	0.194442	0.189243	0.193083	0.199914	0.187911
	CV003497	0.642059	0.276819	0.283726	0.260551	0.261806	0.266612	0.257171	0.254573	0.26352	0.262811	0.225918
	CV003515	0.331445	0.236976	0.239304	0.239838	0.238994	0.231381	0.232258	0.221896	0.234885	0.242254	0.225497
	CV003603	0.269349	0.239323	0.213064	0.235003	0.216697	0.239247	0.221765	0.230332	0.23369	0.227483	0.235866
	CV003614	-0.226141	0.193083	0.17871	0.188047	0.187943	0.176453	0.202868	0.187185	0.183239	0.188757	0.181322
	CV003616	0.0685	0.200942	0.202212	0.238303	0.213691	0.229324	0.215388	0.206876	0.220051	0.216625	0.230395
	CV003627	0.237075	0.16217	0.176612	0.158067	0.162721	0.178561	0.170142	0.176364	0.152958	0.172133	0.143621
	CV003629	0.216332	0.173635	0.176515	0.171425	0.169014	0.173353	0.175207	0.182737	0.172204	0.179348	0.172169
	CV003638	0.110555	0.277484	0.274473	0.288719	0.255588	0.263042	0.268697	0.280389	0.268991	0.264881	0.241974
	CV003738	0.267354	0.19169	0.198208	0.196887	0.195331	0.187977	0.203656	0.197326	0.194808	0.195483	0.203931
	CV003756	0.446708	0.274137	0.28603	0.285713	0.284955	0.284077	0.277695	0.281631	0.287719	0.278032	0.270523
	CV003760	0.366333	0.228559	0.250258	0.247528	0.238825	0.243742	0.244746	0.256833	0.242842	0.241462	0.245471
	CV003769	0.391472	0.284559	0.281071	0.270134	0.256435	0.278377	0.28231	0.275935	0.287796	0.261881	0.271592
	CV003773	0.0654	0.172832	0.171821	0.171753	0.175667	0.181273	0.188506	0.172782	0.175079	0.174908	0.180934
	CV003793	0.220266	0.202569	0.207779	0.205581	0.200648	0.209513	0.196956	0.201182	0.207863	0.196866	0.200018
	CV003843	-0.0679	0.216475	0.215671	0.218405	0.216317	0.212867	0.212761	0.224115	0.212586	0.218472	0.225235
	CV003860	0.0494	0.232571	0.227174	0.23645	0.242776	0.230708	0.232581	0.221187	0.234396	0.235623	0.224248
	CV003862	0.443176	0.191041	0.185604	0.173496	0.172501	0.179415	0.17383	0.165636	0.168612	0.172614	0.175401
	CV003863	0.261593	0.241143	0.231935	0.220518	0.222004	0.228125	0.229251	0.232864	0.233822	0.222676	0.218829
	CV003886	0.349496	0.328969	0.338529	0.310373	0.321114	0.323971	0.315581	0.308893	0.315104	0.326462	0.305837
	CV003898	0.207894	0.204878	0.197768	0.207093	0.199809	0.202364	0.197783	0.206133	0.198601	0.202751	0.197353
	CV004809	0.0253	0.220711	0.217439	0.203794	0.219107	0.210375	0.21239	0.199988	0.213631	0.228281	0.208485
	CV004816	0.371231	0.232521	0.227911	0.230547	0.238767	0.237314	0.234215	0.247659	0.246239	0.230011	0.221084
	CV004824	0.0628	0.1926	0.183798	0.193512	0.189258	0.187697	0.171812	0.185325	0.186838	0.19336	0.189609
	CV004826	0.0597	0.199637	0.204171	0.202206	0.199677	0.20161	0.192871	0.200915	0.199452	0.190636	0.202682
	CV004828	0.306536	0.213319	0.228158	0.209757	0.218248	0.213794	0.214569	0.21389	0.23568	0.216344	0.210661
	CV004830	0.312134	0.274666	0.256489	0.258861	0.256176	0.258756	0.269915	0.255113	0.256639	0.255354	0.267006
	CV004838	0.107141	0.219172	0.213647	0.206232	0.210129	0.204236	0.21121	0.212017	0.219246	0.198776	0.200938
	CV004845	0.134782	0.161657	0.164492	0.15933	0.166665	0.157447	0.165403	0.162968	0.169508	0.163367	0.171319
	CV004847	0.274053	0.171241	0.162697	0.153548	0.157631	0.141165	0.144526	0.161538	0.15401	0.151433	0.167051
	CV004868	0.29461	0.254546	0.266583	0.261663	0.266712	0.262373	0.268345	0.27629	0.266723	0.244873	0.264913
	CV004873	0.0909	0.146703	0.142209	0.155376	0.146126	0.161489	0.148704	0.1431	0.160409	0.142642	0.152556
	CV004879	0.410162	0.310628	0.304024	0.305184	0.30391	0.315361	0.319138	0.311128	0.312188	0.286209	0.31363
	CV004898	-0.0124	0.161534	0.154622	0.159328	0.159255	0.172458	0.160436	0.164454	0.15796	0.155075	0.156382
	CV004902	0.254214	0.201157	0.215096	0.214929	0.209128	0.203709	0.2175	0.206377	0.217225	0.217603	0.217791
	CV004910	0.0972	0.172161	0.173156	0.166871	0.169795	0.163697	0.158853	0.173876	0.168263	0.172752	0.158486
	CV004920	0.191111	0.278346	0.270411	0.276434	0.279933	0.271182	0.274187	0.273682	0.276227	0.277731	0.283897
	CV004925	0.183844	0.225278	0.212239	0.174435	0.202633	0.233204	0.240936	0.248397	0.227525	0.238065	0.252248
	CV004940	0.183003	0.23693	0.236835	0.237776	0.237222	0.240919	0.226315	0.234468	0.228601	0.226242	0.231746
	CV004951	-0.130351	0.177936	0.187941	0.185036	0.177783	0.171708	0.185267	0.189265	0.178671	0.182721	0.182838
	CV005016	0.0865	0.166964	0.167905	0.163817	0.176481	0.165897	0.160746	0.159774	0.165524	0.16284	0.165776
	CV005069	0.401525	0.213406	0.216607	0.214458	0.216304	0.203371	0.206567	0.209133	0.212554	0.230062	0.1942
	CV005074	0.295897	0.165271	0.171991	0.178185	0.181228	0.179776	0.171206	0.170697	0.174208	0.172238	0.179532
	CV005075	0.131474	0.178538	0.171023	0.171266	0.172049	0.169258	0.176151	0.169931	0.170249	0.161759	0.172637
	CV005091	0.218856	0.173772	0.171282	0.166937	0.167101	0.173029	0.162614	0.162806	0.164133	0.151313	0.164725
	CV005097	0.334341	0.149317	0.145365	0.159083	0.141037	0.152899	0.149903	0.154702	0.156717	0.148933	0.145205
	CV005254	0.00907	0.246392	0.251433	0.25521	0.236443	0.24106	0.251852	0.246859	0.240189	0.236723	0.235997
	CV005256	0.0736	0.191964	0.186937	0.19123	0.195083	0.190943	0.18469	0.187794	0.196015	0.180295	0.189785
	CV005257	0.408975	0.258392	0.241715	0.259008	0.2603	0.255195	0.24653	0.245335	0.245338	0.249869	0.251019
	CV005259	0.1022	0.163333	0.150977	0.151232	0.180339	0.163756	0.155319	0.160745	0.186289	0.168319	0.17058
	CV005266	0.0637	0.201589	0.208753	0.200677	0.209157	0.194818	0.192716	0.207366	0.195919	0.207928	0.199347
	CV005272	0.0238	0.212511	0.20719	0.204355	0.226341	0.208687	0.212399	0.208674	0.215303	0.200751	0.212093
	CV005274	0.446193	0.262964	0.269755	0.266869	0.261766	0.275398	0.259844	0.270728	0.271852	0.250508	0.266192
	CV005379	0.177251	0.239515	0.234779	0.241874	0.254632	0.255083	0.242362	0.240128	0.241405	0.256695	0.254952
	CV005628	0.315623	0.3008	0.298525	0.302852	0.308356	0.300695	0.289903	0.288239	0.295158	0.302477	0.303485
	CV005660	0.17977	0.223614	0.216228	0.213847	0.217968	0.216669	0.2079	0.214063	0.212786	0.201991	0.211646
	CV005664	0.187573	0.23811	0.2263	0.228914	0.235025	0.221565	0.22354	0.227704	0.223983	0.22231	0.228019
	CV005667	0.364711	0.183085	0.18558	0.180345	0.177765	0.180195	0.182813	0.187129	0.191213	0.17419	0.177851
	CV005673	0.223964	0.32994	0.283849	0.279694	0.297398	0.288094	0.269155	0.269823	0.271818	0.260574	0.295084
	CV005677	-0.161909	0.165849	0.168034	0.14935	0.14515	0.150894	0.157051	0.15614	0.162021	0.166296	0.152614
	CV005682	0.287868	0.196566	0.229318	0.247709	0.265212	0.241833	0.224368	0.231279	0.218839	0.214766	0.22226
	CV005683	0.265514	0.202984	0.195428	0.195904	0.204649	0.2003	0.193362	0.209231	0.192065	0.201112	0.197512
	CV005691	0.383105	0.272869	0.279582	0.263384	0.278522	0.275802	0.28581	0.275828	0.293377	0.279031	0.278709
	CV005695	0.375988	0.28057	0.272954	0.266249	0.265179	0.278324	0.254489	0.278052	0.281408	0.266936	0.279134
	CV005696	0.106975	0.307129	0.322507	0.300465	0.276485	0.283917	0.289464	0.28553	0.297534	0.30517	0.27416
	CV005698	0.398271	0.266447	0.268479	0.271416	0.27077	0.264674	0.257602	0.27438	0.268304	0.253842	0.2411
	CV005700	0.304701	0.177936	0.186848	0.176424	0.175531	0.176337	0.171148	0.170874	0.179662	0.168957	0.178471
	CV005713	0.167582	0.183877	0.186808	0.200202	0.205341	0.19634	0.184922	0.188998	0.175244	0.1828	0.185822
	CV005714	0.37947	0.228256	0.195981	0.182167	0.177666	0.214473	0.212043	0.225621	0.20044	0.203055	0.206248
	CV005716	0.302993	0.256638	0.246395	0.248823	0.246424	0.252437	0.260794	0.247466	0.254943	0.242388	0.253446
	CV005730	0.280426	0.174669	0.179994	0.168569	0.190753	0.168528	0.188457	0.171918	0.179252	0.174062	0.171945
	CV005736	0.380113	0.192229	0.188554	0.188147	0.200548	0.184441	0.186043	0.193023	0.197207	0.190368	0.190506
	CV005740	0.134331	0.255476	0.251572	0.250625	0.248994	0.242058	0.252599	0.249436	0.250489	0.248449	0.252547
	CV005741	-0.0398	0.176231	0.165127	0.168472	0.169352	0.184074	0.160091	0.164665	0.16147	0.168033	0.174429
	CV005769	0.427671	0.167349	0.173747	0.168824	0.164453	0.178226	0.165431	0.182302	0.171707	0.171253	0.170077
	CV005777	0.293529	0.17996	0.190837	0.17121	0.184723	0.180693	0.181669	0.200812	0.183103	0.193212	0.208845
	CV005844	0.240278	0.192442	0.201328	0.206027	0.21334	0.21213	0.213429	0.223448	0.206495	0.211491	0.207788
	CV005883	0.219245	0.222316	0.22305	0.209762	0.229228	0.221202	0.207379	0.212995	0.220899	0.222095	0.216418
	CV005897	0.0563	0.144844	0.143607	0.144087	0.139905	0.148257	0.139447	0.160548	0.150583	0.144452	0.153655
	CV005898	0.138375	0.187666	0.192404	0.19082	0.191221	0.181649	0.186688	0.186165	0.192867	0.188542	0.198403
	CV005914	-0.0343	0.171478	0.168019	0.164297	0.154607	0.173745	0.171396	0.169335	0.169567	0.17341	0.167221
	CV005919	0.485394	0.286472	0.292024	0.28417	0.27349	0.276771	0.302083	0.28781	0.28807	0.291986	0.303085
	CV005923	0.381824	0.191828	0.174439	0.196492	0.199583	0.195799	0.170646	0.202823	0.19222	0.182898	0.195926
	CV005930	0.0628	0.182828	0.179973	0.185823	0.18313	0.182171	0.178143	0.188419	0.18311	0.183427	0.183314
	CV005933	0.089	0.172291	0.171131	0.160526	0.177464	0.166	0.176737	0.163668	0.171861	0.17261	0.164405
	CV005964	-0.092	0.290863	0.285996	0.252911	0.267812	0.265463	0.259299	0.269252	0.258283	0.278418	0.281342
	CV005968	0.584224	0.175349	0.189748	0.191722	0.174888	0.180413	0.179327	0.191871	0.191254	0.18509	0.186458
	CV005973	0.279761	0.270813	0.277509	0.261232	0.250117	0.255789	0.285188	0.268688	0.278241	0.273959	0.257968
	CV005976	0.135738	0.197694	0.210508	0.205648	0.200564	0.203779	0.199273	0.195812	0.205695	0.202297	0.208407
	CV005978	0.113946	0.257115	0.274445	0.256134	0.269631	0.256273	0.253227	0.24466	0.257573	0.23674	0.25991
	CV005979	0.41782	0.232942	0.224119	0.228598	0.209212	0.225906	0.239249	0.225009	0.214956	0.235713	0.235099
	CV005989	0.384676	0.245582	0.24521	0.235356	0.229376	0.234013	0.230315	0.230079	0.238294	0.231587	0.244665
	CV005990	0.279339	0.228901	0.225886	0.230767	0.223636	0.2353	0.228993	0.225449	0.226091	0.231523	0.232334
	CV005998	0.146904	0.274102	0.279341	0.280161	0.285903	0.2695	0.282452	0.277094	0.283228	0.275225	0.278389
	CV006003	0.132955	0.170611	0.179369	0.17441	0.17058	0.171487	0.177619	0.172897	0.184198	0.173868	0.178213
	CV006015	0.214905	0.167953	0.141793	0.156094	0.15837	0.164962	0.149853	0.135933	0.151309	0.151335	0.146888
	CV006017	-0.0902	0.269878	0.272182	0.260237	0.283905	0.263208	0.278647	0.275794	0.260148	0.271312	0.239158
	CV006030	0.216422	0.150195	0.119641	0.144196	0.137919	0.137419	0.123766	0.126645	0.131693	0.155948	0.122909
	CV006031	0.149163	0.272242	0.252876	0.278013	0.272274	0.283404	0.279561	0.275542	0.269617	0.270724	0.269037
	CV006044	0.180491	0.188084	0.205648	0.193995	0.197947	0.198046	0.192816	0.201308	0.202676	0.193486	0.194493
	CV006227	0.0586	0.172918	0.17038	0.17373	0.1787	0.166077	0.175595	0.173196	0.172661	0.174727	0.175218
	CV006228	0.0114	0.154719	0.1614	0.160473	0.154525	0.162855	0.156053	0.15875	0.164119	0.170616	0.167304
	CV006351	0.156164	0.168247	0.151857	0.159507	0.152441	0.153459	0.143304	0.147836	0.144797	0.179375	0.150621
	CV006367	0.256145	0.138151	0.139458	0.13535	0.121272	0.129797	0.133231	0.134394	0.131725	0.145548	0.1311
	CV006882	0.948532	0.147906	0.161394	0.1495	0.167789	0.178718	0.167129	0.166429	0.168942	0.185117	0.171765
	CV007003	0.0756	0.189909	0.186356	0.189963	0.182	0.192438	0.195377	0.190659	0.187157	0.185184	0.186204
	CV007011	0.181193	0.183955	0.175166	0.193385	0.185357	0.182872	0.188012	0.183684	0.203497	0.200201	0.196142
	CV007045	0.290683	0.200391	0.21889	0.219778	0.202934	0.209275	0.206489	0.209081	0.218531	0.21624	0.218551
	CV007049	0.203572	0.221298	0.223308	0.217863	0.22361	0.226906	0.230036	0.220264	0.219366	0.227792	0.218274
	CV007253	0.0846	0.189779	0.183785	0.18242	0.179273	0.18147	0.183763	0.188275	0.192914	0.189477	0.185787
	CV007438	0.292397	0.310844	0.324755	0.28843	0.30644	0.292422	0.305163	0.300041	0.301446	0.300415	0.305684
	CV007444	0.178517	0.266408	0.269695	0.272137	0.268142	0.271742	0.258818	0.274395	0.273634	0.253962	0.267614
	CV007454	0.0957095	0.284623	0.264043	0.272658	0.277934	0.270304	0.289332	0.265414	0.268915	0.277499	0.278159
	CV007485	0.214447	0.252554	0.254201	0.248244	0.265637	0.250625	0.250139	0.260917	0.251488	0.251701	0.255346
	CV007498	0.519299	0.277405	0.265865	0.269925	0.271957	0.272081	0.26008	0.258426	0.263225	0.259505	0.25407
	CV007655	0.199174	0.150597	0.150741	0.151871	0.158412	0.150915	0.148854	0.153385	0.144303	0.147761	0.164828
	CV007656	0.267991	0.162693	0.17623	0.162092	0.179115	0.165785	0.172032	0.161724	0.172255	0.170823	0.162853
	CV007819	0.401019	0.228643	0.240034	0.218724	0.22113	0.21806	0.213466	0.217409	0.216573	0.222442	0.231451
	CV007983	0.191464	0.191254	0.196005	0.196216	0.188823	0.196071	0.201073	0.193293	0.18845	0.184418	0.193139
	CV007984	0.263942	0.157456	0.151852	0.166322	0.146908	0.150283	0.165101	0.152489	0.161655	0.154956	0.154719
	CV007985	0.165071	0.179657	0.184522	0.18094	0.177286	0.183809	0.177906	0.193932	0.191815	0.170955	0.189064
	CV007991	0.302776	0.208097	0.21115	0.197663	0.191801	0.208808	0.20757	0.216788	0.210729	0.208586	0.202187
	CV007997	0.11453	0.218461	0.184861	0.215617	0.198591	0.202133	0.20667	0.201336	0.206815	0.201489	0.217338
	CV008015	-0.0325	0.202358	0.20286	0.201366	0.195252	0.195227	0.203492	0.19497	0.204686	0.205175	0.200024
	CV008023	0.125206	0.184088	0.188324	0.189134	0.182097	0.188262	0.185787	0.186976	0.187924	0.196646	0.190354
	CV008068	0.229474	0.176232	0.172822	0.178881	0.187563	0.184764	0.180449	0.202133	0.170882	0.183515	0.180061
	CV008270	0.233434	0.133167	0.123795	0.124048	0.133761	0.139768	0.135389	0.130392	0.131563	0.131259	0.129507
	CV009544	0.0746	0.138226	0.140477	0.119455	0.13005	0.147539	0.139939	0.121285	0.120497	0.120386	0.118118
	CV009695	0.293651	0.144738	0.141957	0.144104	0.141714	0.139702	0.160043	0.14974	0.142286	0.163757	0.148876
	CV009760	0.0379	0.19092	0.199286	0.197102	0.191079	0.204652	0.193157	0.184031	0.179737	0.182858	0.181326
	CV010531	0.0557	0.205876	0.191789	0.197144	0.193563	0.19155	0.197411	0.197697	0.199088	0.203181	0.194745
	CV010570	0.167581	0.161853	0.166167	0.178084	0.166744	0.166376	0.15769	0.172025	0.165401	0.164993	0.17999
	CV010738	0.162075	0.1974	0.189543	0.175793	0.187086	0.174678	0.203564	0.195282	0.187692	0.191771	0.190943
	CV010780	-0.0395	0.141047	0.142429	0.141017	0.146986	0.139514	0.152671	0.13897	0.141891	0.142645	0.140027
	CV012549	0.269863	0.24889	0.254456	0.232095	0.224929	0.240116	0.235139	0.247431	0.242849	0.240751	0.232308
	CV012559	0.160775	0.166791	0.171794	0.174989	0.17948	0.189996	0.179932	0.175472	0.19217	0.173393	0.18557
	CV013229	0.426623	0.285034	0.293361	0.298688	0.297856	0.299174	0.272014	0.295203	0.29125	0.302392	0.29115
	CV013254	0.0644	0.257146	0.248518	0.25578	0.251138	0.24885	0.249211	0.252775	0.242238	0.255735	0.247387
	CV013255	0.251833	0.228531	0.243144	0.232887	0.245639	0.242222	0.244184	0.243587	0.228247	0.2377	0.232937
	CV013267	0.690773	0.256907	0.268785	0.272265	0.25409	0.271719	0.261225	0.272254	0.26792	0.256149	0.275325
	CV013339	0.0426	0.146619	0.169525	0.16495	0.142986	0.166998	0.185663	0.163906	0.155215	0.165834	0.16309
	CV013405	0.271503	0.153753	0.160891	0.163897	0.16717	0.167024	0.153299	0.141784	0.160702	0.16043	0.151657
	CV014097	-0.096	0.185791	0.186667	0.18351	0.194747	0.18787	0.198249	0.188685	0.189953	0.191495	0.179854
	CV014311	0.450945	0.220604	0.245253	0.22105	0.226979	0.238563	0.249678	0.232784	0.23381	0.206983	0.207053
	CV014313	0.302513	0.222738	0.217735	0.222435	0.222398	0.218827	0.220252	0.226827	0.218699	0.217431	0.220355
	CV015917	0.0451	0.156101	0.179308	0.160489	0.155502	0.155419	0.163789	0.154639	0.174124	0.170524	0.171116
	CV016188	0.140124	0.205318	0.1996	0.206435	0.204309	0.201869	0.20441	0.204236	0.216069	0.205604	0.200699
	CV016813	0.386696	0.176897	0.187014	0.177678	0.174854	0.173308	0.180458	0.178469	0.177008	0.1683	0.181073
	CV016817	0.130957	0.168495	0.166747	0.167358	0.15454	0.168003	0.16576	0.170387	0.170243	0.173024	0.165539
	CV017052	0.0372	0.165784	0.168809	0.163846	0.153994	0.16374	0.161598	0.172652	0.149829	0.173438	0.16916
	CV017273	0.0437	0.218215	0.228874	0.219531	0.230836	0.232343	0.212205	0.227409	0.232204	0.240846	0.229334
	CV017278	0.146687	0.174333	0.166924	0.161542	0.172886	0.164964	0.170012	0.170578	0.168603	0.174539	0.185195
	CV017393	0.134522	0.13927	0.176541	0.148792	0.148688	0.155019	0.149072	0.143864	0.162171	0.14493	0.14734
	CV017417	0.101214	0.230922	0.223231	0.216144	0.22389	0.221794	0.220257	0.228047	0.226946	0.21052	0.222779
	CV017446	0.194476	0.174746	0.183979	0.172687	0.163233	0.175402	0.178063	0.179832	0.17612	0.177152	0.173472
	CV018256	-0.149133	0.321372	0.310676	0.275659	0.292837	0.296371	0.276235	0.300219	0.290986	0.276018	0.295438
	CV018714	0.627501	0.215737	0.224663	0.230689	0.224474	0.222805	0.225658	0.23109	0.236143	0.232746	0.233654
	CV018838	0.0366	0.208314	0.205896	0.20474	0.211307	0.208551	0.202367	0.207463	0.203001	0.20463	0.209477
	CV018915	0.120022	0.259672	0.248424	0.225548	0.253204	0.24066	0.264108	0.267399	0.25152	0.255543	0.246352
	CV019755	0.408618	0.228416	0.198426	0.217047	0.200567	0.22532	0.224444	0.224863	0.218693	0.222581	0.226149
	CV019813	0.128209	0.246212	0.240347	0.247179	0.250176	0.254473	0.242226	0.246187	0.246796	0.237295	0.247739
	CV019822	0.209165	0.27125	0.272147	0.256205	0.268647	0.262324	0.25892	0.268423	0.273649	0.271679	0.270812
	CV019849	0.252438	0.2442	0.258649	0.245891	0.252075	0.247405	0.246296	0.251895	0.249865	0.251144	0.245373
	CV019863	0.290011	0.22367	0.212153	0.226573	0.223462	0.233693	0.240433	0.22434	0.227768	0.219155	0.218581
	CV019947	0.0994	0.168597	0.182366	0.168528	0.179204	0.173676	0.178211	0.175823	0.175488	0.181309	0.163723
	CV020975	0.0227	0.30562	0.299926	0.299401	0.281842	0.296562	0.288111	0.280842	0.287405	0.299879	0.295012
	CV021510	-0.0466	0.181296	0.182364	0.17861	0.180613	0.187955	0.184933	0.179166	0.186107	0.177466	0.185994
	CV021643	0.338402	0.155863	0.161237	0.159015	0.15724	0.156018	0.160874	0.173139	0.149523	0.16069	0.152748
	CV021664	-0.114891	0.151514	0.160576	0.164723	0.152672	0.161906	0.172213	0.162709	0.1523	0.159317	0.157771
	CV021721	0.244124	0.111777	0.117184	0.129509	0.101171	0.113789	0.113212	0.122431	0.111586	0.107261	0.120041
	CV021747	0.299605	0.164177	0.17116	0.179864	0.177603	0.187993	0.174507	0.170793	0.179991	0.172541	0.18761
	CV021749	0.282418	0.174388	0.165141	0.168296	0.166088	0.178866	0.169097	0.167006	0.167076	0.154158	0.160828
	CV022084	0.128747	0.211653	0.219836	0.211883	0.209108	0.214464	0.208013	0.211772	0.21329	0.212707	0.212046
	CV022952	-0.0604	0.156693	0.149446	0.148734	0.139338	0.153131	0.164957	0.147872	0.147983	0.14791	0.150088
	CV022985	0.131613	0.216275	0.203003	0.204317	0.212728	0.209666	0.216928	0.216829	0.217738	0.204681	0.208276
	CV022986	0.170871	0.210911	0.213257	0.214324	0.213889	0.22325	0.218278	0.205889	0.220742	0.217927	0.213429
	CV022987	0.278744	0.175836	0.195935	0.193039	0.181448	0.182386	0.182462	0.178033	0.18629	0.18027	0.182013
	CV023126	0.194939	0.280622	0.255509	0.250594	0.246828	0.239743	0.255307	0.26946	0.239279	0.239836	0.266596
	CV023273	0.472354	0.217793	0.211995	0.211545	0.186365	0.207889	0.215663	0.207204	0.202599	0.211408	0.225388
	CV023297	0.0169	0.250548	0.255148	0.242709	0.214396	0.245843	0.244792	0.243571	0.250831	0.211834	0.227088
	CV023600	0.112838	0.19053	0.183006	0.181721	0.184394	0.189374	0.183917	0.186888	0.195432	0.181325	0.173019
	CV023663	0.357132	0.171518	0.170554	0.153769	0.174494	0.185176	0.165766	0.168266	0.195513	0.164247	0.173498
	CV024026	0.33153	0.142688	0.160816	0.155964	0.152783	0.154491	0.160968	0.169478	0.161304	0.153699	0.169767
	CV024279	0.33321	0.268432	0.268824	0.267796	0.267963	0.254084	0.250015	0.266233	0.263542	0.264197	0.258184
	CV025005	-0.0181	0.221927	0.243003	0.235185	0.242942	0.234728	0.230723	0.235764	0.221755	0.21993	0.239068
