# Supplementary material for: Upcycling rice yield trial data using a weather-driven crop growth model
Source: Commun Biol. 2023 Jul 21;6:764. doi: 10.1038/s42003-023-05145-x (PMC10362053; doi:10.1038/s42003-023-05145-x)
Supplement: Supplementary file 7 — Supplementary Data 4 [file 42003_2023_5145_MOESM7_ESM.xlsx]

## Sheet: Sheet1
Hap1	Hap4	Hap5
0.16924	0.230623	0.245161
0.19191	0.311202	0.12254
0.221865	0.224758	0.548246
0.121516	0.219125	0.849106
0.361164	0.17943	0.446708
0.273939	0.29725	0.366333
0.269349	0.235322	0.391472
-0.226141	0.205524	0.261593
0.237075	0.221932	0.349496
0.267354	0.345327	0.29461
0.295897	0.0595611	0.410162
0.187573	0.0966526	0.446193
0.240278	0.211042	0.375988
0.156164	0.341735	0.398271
0.948532	0.191743	0.485394
0.267991	0.44476	0.384676
0.191464	0.068562	0.279339
0.167581	0.173378	0.149163
0.160775	0.281949	0.0755533
0.130957	0.234899	0.292397
0.099443	0.24582	0.178517
0.244124	0.270867	0.519299
	0.180784	0.426623
	0.254969	0.627501
	0.23385	0.408618
	0.392433	0.252438
	0.134862	0.290011
	0.200024
	0.416921
	0.146763
	0.0733442
	0.111114
	0.0155494
	0.331445
	0.0685442
	0.216332
	0.110555
	0.0653692
	0.220266
	-0.0679308
	0.0494287
	0.443176
	0.207894
	0.0252851
	0.371231
	0.0628013
	0.0596678
	0.306536
	0.312134
	0.134782
	0.0908785
	-0.0124346
	0.254214
	0.0971567
	0.191111
	0.183844
	-0.130351
	0.0864628
	0.401525
	0.131474
	0.218856
	0.334341
	0.00906734
	0.0736446
	0.1022
	0.0637234
	0.0237889
	0.177251
	0.17977
	0.364711
	0.223964
	-0.161909
	0.287868
	0.265514
	0.383105
	0.106975
	0.304701
	0.167582
	0.37947
	0.302993
	0.280426
	0.380113
	-0.039765
	0.427671
	0.293529
	0.0563362
	0.138375
	-0.0343463
	0.381824
	0.0627569
	0.089005
	-0.0920115
	0.584224
	0.279761
	0.135738
	0.113946
	0.41782
	0.146904
	0.132955
	0.214905
	0.216422
	0.180491
	0.256145
	0.181193
	0.290683
	0.203572
	0.0845511
	0.0957095
	0.214447
	0.199174
	0.165071
	0.302776
	0.11453
	-0.0325085
	0.125206
	0.229474
	0.233434
	0.0746188
	0.293651
	0.0379072
	0.05568
	0.162075
	-0.0395218
	0.269863
	0.0643658
	0.251833
	0.0425653
	0.271503
	-0.0959822
	0.450945
	0.302513
	0.0451035
	0.140124
	0.386696
	0.037157
	0.0436773
	0.146687
	0.134522
	0.101214
	0.194476
	-0.149133
	0.0366109
	0.120022
	0.128209
	0.0226801
	-0.046588
	0.338402
	-0.114891
	0.299605
	0.282418
	-0.0603539
	0.131613
	0.278744
	0.194939
	0.472354
	0.0169222
	0.112838
	0.357132
	0.33153
	-0.0180639
