# Supplementary material for: Upcycling rice yield trial data using a weather-driven crop growth model
Source: Commun Biol. 2023 Jul 21;6:764. doi: 10.1038/s42003-023-05145-x (PMC10362053; doi:10.1038/s42003-023-05145-x)
Supplement: Supplementary file 8 — Supplementary Data 5 [file 42003_2023_5145_MOESM8_ESM.xlsx]

## Sheet: Fig.4
Parameters	a	b		Year	Site	Data ID	Year	Observed yield (t/ha)	Yp (t/ha)	Predicted yield of CV1 (t/ha)	Predicted yield of CV2 (t/ha)	Predicted yield of CV3 (t/ha)	Predicted yield of CV4 (t/ha)	Predicted yield of CV5 (t/ha)	Predicted yield of CV6 (t/ha)				Yp	CV1	CV2	CV3	CV4	CV5	CV6
CV1	0	8		1980	102	250	1980	5.01	6.88405	8	7.88841	7.77681	7.66521	7.55362	7.33043		Max	1980s	12.5344	8	8.45344	8.90688	9.36032	9.81376	10.7206
CV2	0.1	7.2		1980	102	251	1980	4.77	6.69034	8	7.86903	7.73807	7.6071	7.47614	7.2142		Max	1990s	13.9334	8	8.59334	9.18668	9.78002	10.3734	11.56
CV3	0.2	6.4		1980	110	478	1980	3.4	7.722	8	7.9722	7.9444	7.9166	7.8888	7.8332		Max	2000s	13.288	8	8.5288	9.0576	9.5864	10.1152	11.1728
CV4	0.3	5.6		1980	110	479	1980	4.02	8.40585	8	8.04059	8.08117	8.12176	8.16234	8.24351		Max	2010s	12.8123	8	8.48123	8.96246	9.44369	9.92492	10.8874
CV5	0.4	4.8		1980	110	480	1980	3.32	7.34123	8	7.93412	7.86825	7.80237	7.73649	7.60474		75%position	1980s	9.96494	8	8.19649	8.39299	8.58948	8.78598	9.17896
CV6	0.6	3.2		1980	110	481	1980	3.15	7.79172	8	7.97917	7.95834	7.93752	7.91669	7.87503		75%position	1990s	10.3957	8	8.23958	8.47915	8.71872	8.9583	9.43745
				1980	120	632	1980	5.78	8.69319	8	8.06932	8.13864	8.20796	8.27728	8.41591		75%position	2000s	10.242	8	8.2242	8.44841	8.67262	8.89682	9.34523
				1980	120	633	1980	5.45	8.70838	8	8.07084	8.14168	8.21251	8.28335	8.42503		75%position	2010s	10.7325	8	8.27325	8.54651	8.81977	9.09302	9.63953
				1980	120	634	1980	5.66	8.69319	8	8.06932	8.13864	8.20796	8.27728	8.41591		50%position	1980s	9.06415	8	8.10642	8.21283	8.31924	8.42566	8.63849
				1980	121	692	1980	5.36	9.56283	8	8.15628	8.31257	8.46885	8.62513	8.9377		50%position	1990s	9.30168	8	8.13017	8.26034	8.3905	8.52067	8.78101
				1980	121	693	1980	5.27	9.56283	8	8.15628	8.31257	8.46885	8.62513	8.9377		50%position	2000s	9.33719	8	8.13372	8.26744	8.40116	8.53488	8.80231
				1980	140	852	1980	5.19	7.04552	8	7.90455	7.8091	7.71366	7.61821	7.42731		50%position	2010s	10.0835	8	8.20835	8.4167	8.62505	8.8334	9.2501
				1980	140	853	1980	4.7	7.29977	8	7.92998	7.85995	7.78993	7.71991	7.57986		25%position	1980s	8.28651	8	8.02865	8.0573	8.08595	8.1146	8.17191
				1980	140	854	1980	3.93	6.75037	8	7.87504	7.75007	7.62511	7.50015	7.25022		25%position	1990s	8.08084	8	8.00808	8.01617	8.02425	8.03234	8.0485
				1980	140	855	1980	5.68	7.16607	8	7.91661	7.83321	7.74982	7.66643	7.49964		25%position	2000s	8.45259	8	8.04526	8.09052	8.13578	8.18104	8.27155
				1980	150	910	1980	6.2	8.71034	8	8.07103	8.14207	8.2131	8.28414	8.4262		25%position	2010s	9.14973	8	8.11497	8.22995	8.34492	8.45989	8.68984
				1980	150	911	1980	6.08	8.70511	8	8.07051	8.14102	8.21153	8.28204	8.42307		Min	1980s	3.31826	8	7.53183	7.06365	6.59548	6.1273	5.19096
				1980	150	912	1980	5.39	8.70511	8	8.07051	8.14102	8.21153	8.28204	8.42307		Min	1990s	4.49436	8	7.64944	7.29887	6.94831	6.59774	5.89662
				1980	152	999	1980	6.43	9.85749	8	8.18575	8.3715	8.55725	8.743	9.11449		Min	2000s	5.20562	8	7.72056	7.44112	7.16169	6.88225	6.32337
				1980	152	1000	1980	5.88	9.97619	8	8.19762	8.39524	8.59286	8.79048	9.18571		Min	2010s	5.98199	8	7.7982	7.5964	7.3946	7.1928	6.78919
				1980	152	1001	1980	6.08	10.115	8	8.2115	8.423	8.6345	8.846	9.269
				1980	160	1045	1980	4.86	9.06141	8	8.10614	8.21228	8.31842	8.42456	8.63685
				1980	160	1046	1980	5.11	7.62486	8	7.96249	7.92497	7.88746	7.84994	7.77492
				1980	160	1047	1980	4.98	7.62486	8	7.96249	7.92497	7.88746	7.84994	7.77492
				1980	170	1101	1980	4.65	8.96672	8	8.09667	8.19334	8.29002	8.38669	8.58003
				1980	170	1102	1980	4.52	9.06415	8	8.10642	8.21283	8.31924	8.42566	8.63849
				1980	170	1103	1980	4.69	9.05844	8	8.10584	8.21169	8.31753	8.42338	8.63506
				1980	180	1197	1980	4.9	7.83105	8	7.98311	7.96621	7.94931	7.93242	7.89863
				1980	180	1198	1980	4.89	7.83105	8	7.98311	7.96621	7.94931	7.93242	7.89863
				1980	181	1273	1980	5.3	8.74583	8	8.07458	8.14917	8.22375	8.29833	8.4475
				1980	190	1313	1980	5.12	7.57239	8	7.95724	7.91448	7.87172	7.82896	7.74343
				1980	190	1314	1980	5.13	7.66258	8	7.96626	7.93252	7.89877	7.86503	7.79755
				1980	190	1315	1980	4.93	7.92484	8	7.99248	7.98497	7.97745	7.96994	7.9549
				1980	190	1316	1980	2.87	6.56752	8	7.85675	7.7135	7.57026	7.42701	7.14051
				1980	200	1461	1980	6.55	9.34688	8	8.13469	8.26938	8.40406	8.53875	8.80813
				1980	200	1462	1980	5.46	9.84373	8	8.18437	8.36875	8.55312	8.73749	9.10624
				1980	201	1535	1980	5.4	4.57826	8	7.65783	7.31565	6.97348	6.6313	5.94696
				1980	201	1536	1980	6.03	4.76001	8	7.676	7.352	7.028	6.704	6.05601
				1980	202	1571	1980	6.48	9.0102	8	8.10102	8.20204	8.30306	8.40408	8.60612
				1980	210	1681	1980	4.26	7.61432	8	7.96143	7.92286	7.8843	7.84573	7.76859
				1980	211	1730	1980	6.51	7.90349	8	7.99035	7.9807	7.97105	7.9614	7.94209
				1980	220	1846	1980	5.27	7.43734	8	7.94373	7.88747	7.8312	7.77494	7.6624
				1980	221	1903	1980	5.58	9.52784	8	8.15278	8.30557	8.45835	8.61114	8.9167
				1980	221	1904	1980	5.64	9.86022	8	8.18602	8.37204	8.55807	8.74409	9.11613
				1980	221	1905	1980	4.78	9.30096	8	8.1301	8.26019	8.39029	8.52038	8.78058
				1980	230	1945	1980	5.55	8.57962	8	8.05796	8.11592	8.17389	8.23185	8.34777
				1980	230	1946	1980	5.6	8.5467	8	8.05467	8.10934	8.16401	8.21868	8.32802
				1980	231	2020	1980	5.06	10.6199	8	8.26199	8.52398	8.78597	9.04796	9.57194
				1980	231	2021	1980	5.34	10.7533	8	8.27533	8.55066	8.82599	9.10132	9.65198
				1980	231	2022	1980	5.53	10.7533	8	8.27533	8.55066	8.82599	9.10132	9.65198
				1980	240	2078	1980	4.76	8.33007	8	8.03301	8.06601	8.09902	8.13203	8.19804
				1980	240	2079	1980	3.96	8.38763	8	8.03876	8.07753	8.11629	8.15505	8.23258
				1980	241	2141	1980	5.24	8.58629	8	8.05863	8.11726	8.17589	8.23452	8.35177
				1980	241	2142	1980	5.23	8.58629	8	8.05863	8.11726	8.17589	8.23452	8.35177
				1980	250	2201	1980	3.94	9.24827	8	8.12483	8.24965	8.37448	8.49931	8.74896
				1980	250	2202	1980	4.15	9.3711	8	8.13711	8.27422	8.41133	8.54844	8.82266
				1980	250	2203	1980	3.38	9.22553	8	8.12255	8.24511	8.36766	8.49021	8.73532
				1980	250	2204	1980	3.62	9.39881	8	8.13988	8.27976	8.41964	8.55952	8.83929
				1980	251	2296	1980	4.86	8.25825	8	8.02583	8.05165	8.07747	8.1033	8.15495
				1980	251	2297	1980	4.67	8.26129	8	8.02613	8.05226	8.07839	8.10452	8.15677
				1980	260	2383	1980	5.07	6.54208	8	7.85421	7.70842	7.56262	7.41683	7.12525
				1980	260	2384	1980	4.52	6.54208	8	7.85421	7.70842	7.56262	7.41683	7.12525
				1980	260	2385	1980	5.57	6.89207	8	7.88921	7.77841	7.66762	7.55683	7.33524
				1980	261	2432	1980	4.25	7.82145	8	7.98215	7.96429	7.94643	7.92858	7.89287
				1980	261	2433	1980	4.55	6.94055	8	7.89405	7.78811	7.68216	7.57622	7.36433
				1980	261	2434	1980	4.49	6.91104	8	7.8911	7.78221	7.67331	7.56442	7.34662
				1980	280	2568	1980	5	8.66919	8	8.06692	8.13384	8.20076	8.26768	8.40151
				1980	280	2569	1980	4.52	8.64367	8	8.06437	8.12873	8.1931	8.25747	8.3862
				1980	281	2635	1980	4.44	6.44714	8	7.84471	7.68943	7.53414	7.37886	7.06828
				1980	281	2636	1980	3.65	6.48787	8	7.84879	7.69757	7.54636	7.39515	7.09272
				1980	281	2637	1980	1.15	6.28985	8	7.82899	7.65797	7.48695	7.31594	6.97391
				1980	281	2638	1980	2.09	6.44714	8	7.84471	7.68943	7.53414	7.37886	7.06828
				1980	281	2639	1980	4.31	5.86229	8	7.78623	7.57246	7.35869	7.14492	6.71737
				1980	300	2824	1980	4.13	8.10915	8	8.01092	8.02183	8.03274	8.04366	8.06549
				1980	300	2825	1980	4.23	8.13161	8	8.01316	8.02632	8.03948	8.05264	8.07897
				1980	100	128	1980	4.95	7.89997	8	7.99	7.97999	7.96999	7.95999	7.93998
				1980	100	129	1980	4.86	6.09153	8	7.80915	7.61831	7.42746	7.23661	6.85492
				1980	301	2889	1980	5.14	7.53861	8	7.95386	7.90772	7.86158	7.81544	7.72317
				1980	301	2890	1980	5.03	7.53861	8	7.95386	7.90772	7.86158	7.81544	7.72317
				1980	310	2962	1980	4.28	8.90671	8	8.09067	8.18134	8.27201	8.36268	8.54403
				1980	310	2963	1980	4.22	8.94246	8	8.09425	8.18849	8.28274	8.37698	8.56548
				1980	310	2964	1980	3.26	9.16362	8	8.11636	8.23272	8.34909	8.46545	8.69817
				1980	320	3066	1980	4.92	8.06216	8	8.00622	8.01243	8.01865	8.02486	8.0373
				1980	320	3067	1980	5.25	7.94546	8	7.99455	7.98909	7.98364	7.97818	7.96728
				1980	321	3107	1980	4.58	7.75283	8	7.97528	7.95057	7.92585	7.90113	7.8517
				1980	321	3108	1980	4.38	7.83396	8	7.9834	7.96679	7.95019	7.93358	7.90038
				1980	341	3326	1980	3.76	8.01147	8	8.00115	8.00229	8.00344	8.00459	8.00688
				1980	341	3327	1980	3.16	8.01147	8	8.00115	8.00229	8.00344	8.00459	8.00688
				1980	350	3407	1980	2.67	8.16642	8	8.01664	8.03328	8.04993	8.06657	8.09985
				1980	350	3408	1980	2.67	8.16642	8	8.01664	8.03328	8.04993	8.06657	8.09985
				1980	350	3409	1980	2.57	8.47364	8	8.04736	8.09473	8.14209	8.18946	8.28418
				1980	350	3410	1980	3.12	7.48145	8	7.94815	7.89629	7.84443	7.79258	7.68887
				1980	351	3499	1980	3.17	6.31141	8	7.83114	7.66228	7.49342	7.32456	6.98685
				1980	351	3500	1980	3.17	6.23443	8	7.82344	7.64689	7.47033	7.29377	6.94066
				1980	351	3501	1980	2.21	6.23443	8	7.82344	7.64689	7.47033	7.29377	6.94066
				1980	351	3502	1980	3.91	5.88644	8	7.78864	7.57729	7.36593	7.15458	6.73186
				1980	360	3573	1980	5.2	8.23146	8	8.02315	8.04629	8.06944	8.09258	8.13888
				1980	370	3652	1980	3.78	7.2249	8	7.92249	7.84498	7.76747	7.68996	7.53494
				1980	370	3653	1980	4.25	7.19405	8	7.91941	7.83881	7.75821	7.67762	7.51643
				1980	380	3707	1980	4.67	7.09245	8	7.90925	7.81849	7.72773	7.63698	7.45547
				1980	390	3797	1980	5.4	6.49275	8	7.84928	7.69855	7.54782	7.3971	7.09565
				1980	390	3798	1980	5.1	6.66042	8	7.86604	7.73208	7.59813	7.46417	7.19625
				1980	390	3799	1980	5.4	6.66042	8	7.86604	7.73208	7.59813	7.46417	7.19625
				1980	40	3888	1980	2.74	8.34172	8	8.03417	8.06834	8.10252	8.13669	8.20503
				1980	40	3889	1980	2.5	8.36137	8	8.03614	8.07227	8.10841	8.14455	8.21682
				1980	400	3948	1980	3.71	6.86789	8	7.88679	7.77358	7.66037	7.54716	7.32073
				1980	401	3994	1980	4.37	7.30583	8	7.93058	7.86117	7.79175	7.72233	7.5835
				1980	411	4159	1980	3.98	4.83487	8	7.68349	7.36697	7.05046	6.73395	6.10092
				1980	411	4160	1980	4.09	4.84557	8	7.68456	7.36911	7.05367	6.73823	6.10734
				1980	420	4202	1980	3.35	7.30103	8	7.9301	7.86021	7.79031	7.72041	7.58062
				1980	420	4203	1980	3.49	7.30103	8	7.9301	7.86021	7.79031	7.72041	7.58062
				1980	420	4204	1980	3.6	7.30103	8	7.9301	7.86021	7.79031	7.72041	7.58062
				1980	433	4366	1980	5.27	8.11073	8	8.01107	8.02215	8.03322	8.04429	8.06644
				1980	433	4367	1980	5.27	8.02502	8	8.0025	8.005	8.00751	8.01001	8.01501
				1980	450	4538	1980	4.59	6.75302	8	7.8753	7.7506	7.62591	7.50121	7.25181
				1980	450	4539	1980	4.54	6.75024	8	7.87502	7.75005	7.62507	7.5001	7.25014
				1980	450	4540	1980	4.36	6.74217	8	7.87422	7.74843	7.62265	7.49687	7.2453
				1980	450	4541	1980	4.29	6.84997	8	7.885	7.76999	7.65499	7.53999	7.30998
				1980	450	4542	1980	4.4	6.87452	8	7.88745	7.7749	7.66236	7.54981	7.32471
				1980	450	4543	1980	3.64	7.3055	8	7.93055	7.8611	7.79165	7.7222	7.5833
				1980	450	4544	1980	3.85	6.9714	8	7.89714	7.79428	7.69142	7.58856	7.38284
				1980	460	4625	1980	4.49	7.67975	8	7.96798	7.93595	7.90392	7.8719	7.80785
				1980	460	4626	1980	4.59	7.67975	8	7.96798	7.93595	7.90392	7.8719	7.80785
				1980	460	4627	1980	4.5	7.67975	8	7.96798	7.93595	7.90392	7.8719	7.80785
				1980	460	4628	1980	4.36	7.65949	8	7.96595	7.9319	7.89785	7.8638	7.79569
				1980	460	4629	1980	4.38	7.80641	8	7.98064	7.96128	7.94192	7.92256	7.88385
				1980	460	4630	1980	4.38	7.87531	8	7.98753	7.97506	7.96259	7.95012	7.92519
				1980	462	4684	1980	4.13	9.76322	8	8.17632	8.35264	8.52897	8.70529	9.05793
				1980	70	5062	1980	4.34	8.81594	8	8.08159	8.16319	8.24478	8.32638	8.48956
				1980	70	5063	1980	4.89	8.14584	8	8.01458	8.02917	8.04375	8.05834	8.0875
				1980	70	5064	1980	3.9	9.00676	8	8.10068	8.20135	8.30203	8.4027	8.60406
				1980	70	5065	1980	4.1	8.644	8	8.0644	8.1288	8.1932	8.2576	8.3864
				1980	72	5272	1980	3.82	5.46535	8	7.74653	7.49307	7.2396	6.98614	6.47921
				1980	72	5273	1980	3.66	5.63041	8	7.76304	7.52608	7.28912	7.05216	6.57825
				1980	72	5274	1980	3.26	5.82205	8	7.78221	7.56441	7.34661	7.12882	6.69323
				1980	72	5275	1980	3.32	5.81847	8	7.78185	7.56369	7.34554	7.12739	6.69108
				1980	72	5276	1980	4.03	5.26007	8	7.72601	7.45201	7.17802	6.90403	6.35604
				1980	72	5277	1980	3.45	5.57482	8	7.75748	7.51496	7.27245	7.02993	6.54489
				1980	80	5472	1980	5.81	8.8617	8	8.08617	8.17234	8.25851	8.34468	8.51702
				1980	80	5473	1980	5.72	9.05134	8	8.10513	8.21027	8.3154	8.42054	8.6308
				1980	80	5474	1980	5.72	8.99873	8	8.09987	8.19975	8.29962	8.39949	8.59924
				1980	80	5475	1980	6.02	8.50282	8	8.05028	8.10056	8.15085	8.20113	8.30169
				1980	81	5564	1980	6.3	8.60315	8	8.06031	8.12063	8.18094	8.24126	8.36189
				1980	81	5565	1980	6.11	8.5481	8	8.05481	8.10962	8.16443	8.21924	8.32886
				1980	81	5566	1980	6.38	8.81104	8	8.0811	8.16221	8.24331	8.32442	8.48662
				1980	81	5567	1980	5.88	8.5481	8	8.05481	8.10962	8.16443	8.21924	8.32886
				1980	90	5645	1980	5.46	8.4807	8	8.04807	8.09614	8.14421	8.19228	8.28842
				1980	90	5646	1980	5.53	8.42346	8	8.04235	8.08469	8.12704	8.16938	8.25408
				1980	90	5647	1980	5.74	8.48972	8	8.04897	8.09794	8.14692	8.19589	8.29383
				1980	90	5648	1980	5.58	8.5625	8	8.05625	8.1125	8.16875	8.225	8.3375
				1980	90	5649	1980	5.35	8.49906	8	8.04991	8.09981	8.14972	8.19962	8.29944
				1980	90	5650	1980	5.36	8.41486	8	8.04149	8.08297	8.12446	8.16594	8.24892
				1980	90	5651	1980	5.5	8.42378	8	8.04238	8.08476	8.12713	8.16951	8.25427
				1980	90	5652	1980	5.69	8.48972	8	8.04897	8.09794	8.14692	8.19589	8.29383
				1980	90	5653	1980	5.96	8.41486	8	8.04149	8.08297	8.12446	8.16594	8.24892
				1980	90	5654	1980	5.62	8.42917	8	8.04292	8.08583	8.12875	8.17167	8.2575
				1980	90	5655	1980	5.78	8.42346	8	8.04235	8.08469	8.12704	8.16938	8.25408
				1980	90	5656	1980	4.31	8.32321	8	8.03232	8.06464	8.09696	8.12928	8.19393
				1980	90	5657	1980	4.92	8.43873	8	8.04387	8.08775	8.13162	8.17549	8.26324
				1980	90	5658	1980	3.34	7.69918	8	7.96992	7.93984	7.90975	7.87967	7.81951
				1980	90	5659	1980	4.43	7.79066	8	7.97907	7.95813	7.9372	7.91626	7.8744
				1981	102	5936	1981	4.03	8.82151	8	8.08215	8.1643	8.24645	8.3286	8.49291
				1981	102	5937	1981	4.6	8.83094	8	8.08309	8.16619	8.24928	8.33238	8.49856
				1981	103	6028	1981	3.54	10.6643	8	8.26643	8.53286	8.79929	9.06572	9.59858
				1981	110	6170	1981	3.48	10.3592	8	8.23592	8.47184	8.70776	8.94368	9.41552
				1981	110	6171	1981	4.86	9.27741	8	8.12774	8.25548	8.38322	8.51096	8.76645
				1981	110	6172	1981	5.31	9.30101	8	8.1301	8.2602	8.3903	8.5204	8.78061
				1981	120	6315	1981	4.15	9.64549	8	8.16455	8.3291	8.49365	8.6582	8.98729
				1981	120	6316	1981	4.26	9.64549	8	8.16455	8.3291	8.49365	8.6582	8.98729
				1981	120	6317	1981	4.34	9.64549	8	8.16455	8.3291	8.49365	8.6582	8.98729
				1981	121	6376	1981	5.79	10.1985	8	8.21985	8.4397	8.65955	8.8794	9.3191
				1981	121	6377	1981	5.9	10.1985	8	8.21985	8.4397	8.65955	8.8794	9.3191
				1981	140	6563	1981	5.33	9.89984	8	8.18998	8.37997	8.56995	8.75994	9.1399
				1981	140	6564	1981	4.27	9.24098	8	8.1241	8.2482	8.37229	8.49639	8.74459
				1981	140	6565	1981	5.61	8.60823	8	8.06082	8.12165	8.18247	8.24329	8.36494
				1981	140	6566	1981	5.24	9.55477	8	8.15548	8.31095	8.46643	8.62191	8.93286
				1981	150	6618	1981	5.37	10.2414	8	8.22414	8.44828	8.67242	8.89656	9.34484
				1981	151	6686	1981	5.91	9.66271	8	8.16627	8.33254	8.49881	8.66508	8.99763
				1981	151	6687	1981	5.56	9.66271	8	8.16627	8.33254	8.49881	8.66508	8.99763
				1981	151	6688	1981	5.34	9.78048	8	8.17805	8.3561	8.53414	8.71219	9.06829
				1981	160	6775	1981	5.64	10.9052	8	8.29052	8.58104	8.87156	9.16208	9.74312
				1981	160	6776	1981	5.72	9.77494	8	8.17749	8.35499	8.53248	8.70998	9.06496
				1981	160	6777	1981	5.66	9.81676	8	8.18168	8.36335	8.54503	8.7267	9.09006
				1981	160	6778	1981	5.82	9.82643	8	8.18264	8.36529	8.54793	8.73057	9.09586
				1981	160	6779	1981	4.42	9.36073	8	8.13607	8.27215	8.40822	8.54429	8.81644
				1981	160	6780	1981	4.99	9.36073	8	8.13607	8.27215	8.40822	8.54429	8.81644
				1981	160	6781	1981	4.3	9.64125	8	8.16413	8.32825	8.49237	8.6565	8.98475
				1981	160	6782	1981	4.3	9.64125	8	8.16413	8.32825	8.49237	8.6565	8.98475
				1981	170	6900	1981	5.07	11.0587	8	8.30587	8.61174	8.91761	9.22348	9.83522
				1981	170	6901	1981	5.28	11.246	8	8.3246	8.6492	8.9738	9.2984	9.9476
				1981	170	6902	1981	5.19	11.2673	8	8.32673	8.65346	8.98019	9.30692	9.96038
				1981	180	6976	1981	4.94	10.4944	8	8.24944	8.49888	8.74832	8.99776	9.49664
				1981	181	7046	1981	5.81	10.1653	8	8.21653	8.43306	8.64959	8.86612	9.29918
				1981	190	7090	1981	5.97	9.44542	8	8.14454	8.28908	8.43363	8.57817	8.86725
				1981	200	7257	1981	6.07	9.32137	8	8.13214	8.26427	8.39641	8.52855	8.79282
				1981	200	7258	1981	6.7	10.4396	8	8.24396	8.48792	8.73188	8.97584	9.46376
				1981	201	7326	1981	4.04	5.19496	8	7.7195	7.43899	7.15849	6.87798	6.31698
				1981	201	7327	1981	4.65	5.23799	8	7.7238	7.4476	7.1714	6.8952	6.34279
				1981	202	7365	1981	6.55	10.061	8	8.2061	8.4122	8.6183	8.8244	9.2366
				1981	220	7653	1981	3.94	9.12017	8	8.11202	8.22403	8.33605	8.44807	8.6721
				1981	221	7731	1981	5.17	10.0604	8	8.20604	8.41208	8.61812	8.82416	9.23624
				1981	221	7732	1981	5.56	10.0847	8	8.20847	8.41694	8.62541	8.83388	9.25082
				1981	221	7733	1981	5.81	10.1909	8	8.21909	8.43818	8.65727	8.87636	9.31454
				1981	230	7773	1981	5.82	9.30965	8	8.13096	8.26193	8.39289	8.52386	8.78579
				1981	231	7861	1981	6.59	11.7911	8	8.37911	8.75822	9.13733	9.51644	10.2747
				1981	231	7862	1981	6.57	11.9014	8	8.39014	8.78028	9.17042	9.56056	10.3408
				1981	240	7912	1981	6.09	9.64088	8	8.16409	8.32818	8.49226	8.65635	8.98453
				1981	240	7913	1981	5.05	9.69534	8	8.16953	8.33907	8.5086	8.67814	9.0172
				1981	241	7979	1981	5.15	10.1197	8	8.21197	8.42394	8.63591	8.84788	9.27182
				1981	241	7980	1981	5.14	10.1197	8	8.21197	8.42394	8.63591	8.84788	9.27182
				1981	250	8035	1981	5.42	10.1007	8	8.21007	8.42014	8.63021	8.84028	9.26042
				1981	250	8036	1981	4.91	10.2301	8	8.22301	8.44602	8.66903	8.89204	9.33806
				1981	250	8037	1981	4.97	10.2773	8	8.22773	8.45546	8.68319	8.91092	9.36638
				1981	250	8038	1981	5.33	10.2527	8	8.22527	8.45054	8.67581	8.90108	9.35162
				1981	251	8124	1981	5.31	9.6334	8	8.16334	8.32668	8.49002	8.65336	8.98004
				1981	251	8125	1981	5.43	9.5199	8	8.15199	8.30398	8.45597	8.60796	8.91194
				1981	252	8167	1981	5.31	9.59844	8	8.15984	8.31969	8.47953	8.63938	8.95906
				1981	252	8168	1981	5.13	9.43501	8	8.1435	8.287	8.4305	8.574	8.86101
				1981	260	8216	1981	5.86	8.49509	8	8.04951	8.09902	8.14853	8.19804	8.29705
				1981	260	8217	1981	6.36	8.46993	8	8.04699	8.09399	8.14098	8.18797	8.28196
				1981	260	8218	1981	6.42	8.46993	8	8.04699	8.09399	8.14098	8.18797	8.28196
				1981	261	8268	1981	5.85	9.95752	8	8.19575	8.3915	8.58726	8.78301	9.17451
				1981	261	8269	1981	6.17	10.0783	8	8.20783	8.41566	8.62349	8.83132	9.24698
				1981	261	8270	1981	5.68	10.0783	8	8.20783	8.41566	8.62349	8.83132	9.24698
				1981	280	8390	1981	5.49	9.62728	8	8.16273	8.32546	8.48818	8.65091	8.97637
				1981	280	8391	1981	5.35	9.62938	8	8.16294	8.32588	8.48881	8.65175	8.97763
				1981	281	8463	1981	3.79	7.50401	8	7.9504	7.9008	7.8512	7.8016	7.70241
				1981	281	8464	1981	4.43	7.54657	8	7.95466	7.90931	7.86397	7.81863	7.72794
				1981	281	8465	1981	4.38	7.22091	8	7.92209	7.84418	7.76627	7.68836	7.53255
				1981	281	8466	1981	4.14	7.59188	8	7.95919	7.91838	7.87756	7.83675	7.75513
				1981	281	8467	1981	3.86	7.72738	8	7.97274	7.94548	7.91821	7.89095	7.83643
				1981	300	8620	1981	3.44	8.6317	8	8.06317	8.12634	8.18951	8.25268	8.37902
				1981	300	8621	1981	3.6	8.97134	8	8.09713	8.19427	8.2914	8.38854	8.5828
				1981	301	8680	1981	4.52	7.76376	8	7.97638	7.95275	7.92913	7.9055	7.85826
				1981	301	8681	1981	4.64	7.76376	8	7.97638	7.95275	7.92913	7.9055	7.85826
				1981	310	8759	1981	4.76	10.9037	8	8.29037	8.58074	8.87111	9.16148	9.74222
				1981	310	8760	1981	4.85	10.8956	8	8.28956	8.57912	8.86868	9.15824	9.73736
				1981	320	8860	1981	5.64	10.0504	8	8.20504	8.41008	8.61512	8.82016	9.23024
				1981	320	8861	1981	5.49	10.0504	8	8.20504	8.41008	8.61512	8.82016	9.23024
				1981	320	8862	1981	6.11	10.2308	8	8.22308	8.44616	8.66924	8.89232	9.33848
				1981	320	8863	1981	4.66	10.8325	8	8.28325	8.5665	8.84975	9.133	9.6995
				1981	321	8997	1981	6.64	9.20107	8	8.12011	8.24021	8.36032	8.48043	8.72064
				1981	321	8998	1981	5.95	9.20107	8	8.12011	8.24021	8.36032	8.48043	8.72064
				1981	321	8999	1981	7.45	9.16089	8	8.11609	8.23218	8.34827	8.46436	8.69653
				1981	341	9215	1981	5.95	9.5572	8	8.15572	8.31144	8.46716	8.62288	8.93432
				1981	350	9291	1981	5.58	9.28583	8	8.12858	8.25717	8.38575	8.51433	8.7715
				1981	350	9292	1981	5.58	9.28583	8	8.12858	8.25717	8.38575	8.51433	8.7715
				1981	350	9293	1981	5.36	9.76923	8	8.17692	8.35385	8.53077	8.70769	9.06154
				1981	350	9294	1981	5.77	9.13872	8	8.11387	8.22774	8.34162	8.45549	8.68323
				1981	350	9295	1981	6.09	8.7167	8	8.07167	8.14334	8.21501	8.28668	8.43002
				1981	351	9406	1981	5.58	9.10619	8	8.11062	8.22124	8.33186	8.44248	8.66371
				1981	351	9407	1981	5.73	8.90653	8	8.09065	8.18131	8.27196	8.36261	8.54392
				1981	351	9408	1981	4.9	9.06966	8	8.10697	8.21393	8.3209	8.42786	8.6418
				1981	351	9409	1981	5.89	8.1987	8	8.01987	8.03974	8.05961	8.07948	8.11922
				1981	360	9482	1981	5.74	10.1189	8	8.21189	8.42378	8.63567	8.84756	9.27134
				1981	370	9568	1981	5.23	9.36637	8	8.13664	8.27327	8.40991	8.54655	8.81982
				1981	370	9569	1981	5.14	9.04521	8	8.10452	8.20904	8.31356	8.41808	8.62713
				1981	380	9631	1981	4.97	10.0228	8	8.20228	8.40456	8.60684	8.80912	9.21368
				1981	390	9732	1981	5.16	6.04434	8	7.80443	7.60887	7.4133	7.21774	6.8266
				1981	390	9733	1981	5.06	6.27847	8	7.82785	7.65569	7.48354	7.31139	6.96708
				1981	390	9734	1981	5.34	6.18572	8	7.81857	7.63714	7.45572	7.27429	6.91143
				1981	40	9822	1981	3.46	10.7388	8	8.27388	8.54776	8.82164	9.09552	9.64328
				1981	40	9823	1981	3.73	10.3174	8	8.23174	8.46348	8.69522	8.92696	9.39044
				1981	40	9824	1981	3.05	10.9459	8	8.29459	8.58918	8.88377	9.17836	9.76754
				1981	400	9888	1981	3.77	8.2564	8	8.02564	8.05128	8.07692	8.10256	8.15384
				1981	401	9944	1981	5.34	8.46733	8	8.04673	8.09347	8.1402	8.18693	8.2804
				1981	403	9996	1981	5.64	9.39556	8	8.13956	8.27911	8.41867	8.55822	8.83734
				1981	411	10102	1981	4.53	10.6163	8	8.26163	8.52326	8.78489	9.04652	9.56978
				1981	411	10103	1981	4.52	10.6967	8	8.26967	8.53934	8.80901	9.07868	9.61802
				1981	420	10156	1981	3.8	8.33784	8	8.03378	8.06757	8.10135	8.13514	8.2027
				1981	420	10157	1981	4.27	8.62951	8	8.06295	8.1259	8.18885	8.2518	8.37771
				1981	420	10158	1981	4.05	8.50006	8	8.05001	8.10001	8.15002	8.20002	8.30004
				1981	431	10267	1981	5.5	9.87249	8	8.18725	8.3745	8.56175	8.749	9.12349
				1981	431	10268	1981	5.93	9.65812	8	8.16581	8.33162	8.49744	8.66325	8.99487
				1981	432	10320	1981	6.01	10.4909	8	8.24909	8.49818	8.74727	8.99636	9.49454
				1981	433	10344	1981	5.02	8.62851	8	8.06285	8.1257	8.18855	8.2514	8.37711
				1981	433	10345	1981	5.36	8.69834	8	8.06983	8.13967	8.2095	8.27934	8.419
				1981	433	10346	1981	5.45	8.72181	8	8.07218	8.14436	8.21654	8.28872	8.43309
				1981	441	10455	1981	6.26	11.2383	8	8.32383	8.64766	8.97149	9.29532	9.94298
				1981	441	10456	1981	6.55	10.551	8	8.2551	8.5102	8.7653	9.0204	9.5306
				1981	441	10457	1981	6.67	10.5838	8	8.25838	8.51676	8.77514	9.03352	9.55028
				1981	450	10533	1981	5.53	9.1381	8	8.11381	8.22762	8.34143	8.45524	8.68286
				1981	450	10534	1981	5.23	8.99785	8	8.09979	8.19957	8.29935	8.39914	8.59871
				1981	450	10535	1981	5.39	9.17568	8	8.11757	8.23514	8.3527	8.47027	8.70541
				1981	450	10536	1981	5.39	8.99785	8	8.09979	8.19957	8.29935	8.39914	8.59871
				1981	450	10537	1981	5.45	8.99785	8	8.09979	8.19957	8.29935	8.39914	8.59871
				1981	450	10538	1981	5.64	9.1381	8	8.11381	8.22762	8.34143	8.45524	8.68286
				1981	460	10621	1981	5.18	9.25296	8	8.1253	8.25059	8.37589	8.50118	8.75178
				1981	460	10622	1981	5	9.25296	8	8.1253	8.25059	8.37589	8.50118	8.75178
				1981	460	10623	1981	5.37	9.15588	8	8.11559	8.23118	8.34676	8.46235	8.69353
				1981	460	10624	1981	4.97	9.50369	8	8.15037	8.30074	8.45111	8.60148	8.90221
				1981	462	10680	1981	5.16	11.9878	8	8.39878	8.79756	9.19634	9.59512	10.3927
				1981	70	11083	1981	4.73	10.4532	8	8.24532	8.49064	8.73596	8.98128	9.47192
				1981	70	11084	1981	5.81	10.7653	8	8.27653	8.55306	8.82959	9.10612	9.65918
				1981	70	11085	1981	5.06	10.973	8	8.2973	8.5946	8.8919	9.1892	9.7838
				1981	70	11086	1981	4.97	10.7725	8	8.27725	8.5545	8.83175	9.109	9.6635
				1981	71	11199	1981	6.09	9.87268	8	8.18727	8.37454	8.5618	8.74907	9.12361
				1981	71	11200	1981	5.93	9.87268	8	8.18727	8.37454	8.5618	8.74907	9.12361
				1981	71	11201	1981	5.45	10.2629	8	8.22629	8.45258	8.67887	8.90516	9.35774
				1981	71	11202	1981	5.52	10.2836	8	8.22836	8.45672	8.68508	8.91344	9.37016
				1981	71	11203	1981	5.85	9.90073	8	8.19007	8.38015	8.57022	8.76029	9.14044
				1981	71	11204	1981	5.79	9.90073	8	8.19007	8.38015	8.57022	8.76029	9.14044
				1981	72	11302	1981	4.68	9.15236	8	8.11524	8.23047	8.34571	8.46094	8.69142
				1981	72	11303	1981	5.02	9.37568	8	8.13757	8.27514	8.4127	8.55027	8.82541
				1981	72	11304	1981	4.09	9.32083	8	8.13208	8.26417	8.39625	8.52833	8.7925
				1981	72	11305	1981	4.73	9.15236	8	8.11524	8.23047	8.34571	8.46094	8.69142
				1981	72	11306	1981	4.85	9.37568	8	8.13757	8.27514	8.4127	8.55027	8.82541
				1981	80	11500	1981	6.22	9.18888	8	8.11889	8.23778	8.35666	8.47555	8.71333
				1981	80	11501	1981	6.41	9.18888	8	8.11889	8.23778	8.35666	8.47555	8.71333
				1981	80	11502	1981	6.07	8.93471	8	8.09347	8.18694	8.28041	8.37388	8.56083
				1981	80	11503	1981	6.55	8.80706	8	8.08071	8.16141	8.24212	8.32282	8.48424
				1981	81	11587	1981	5.58	8.73367	8	8.07337	8.14673	8.2201	8.29347	8.4402
				1981	81	11588	1981	5.72	8.87026	8	8.08703	8.17405	8.26108	8.3481	8.52216
				1981	81	11589	1981	5.56	8.96991	8	8.09699	8.19398	8.29097	8.38796	8.58195
				1981	81	11590	1981	5.44	8.73367	8	8.07337	8.14673	8.2201	8.29347	8.4402
				1981	81	11591	1981	5.83	8.60508	8	8.06051	8.12102	8.18152	8.24203	8.36305
				1981	90	11686	1981	4.35	8.84505	8	8.08451	8.16901	8.25352	8.33802	8.50703
				1981	90	11687	1981	4.33	8.84505	8	8.08451	8.16901	8.25352	8.33802	8.50703
				1981	90	11688	1981	4.19	8.82703	8	8.0827	8.16541	8.24811	8.33081	8.49622
				1981	90	11689	1981	3.96	8.71133	8	8.07113	8.14227	8.2134	8.28453	8.4268
				1981	90	11690	1981	4.37	8.6196	8	8.06196	8.12392	8.18588	8.24784	8.37176
				1981	90	11691	1981	3.64	8.82703	8	8.0827	8.16541	8.24811	8.33081	8.49622
				1981	90	11692	1981	4.15	8.6196	8	8.06196	8.12392	8.18588	8.24784	8.37176
				1981	90	11693	1981	4.04	8.6196	8	8.06196	8.12392	8.18588	8.24784	8.37176
				1981	90	11694	1981	4.32	8.54682	8	8.05468	8.10936	8.16405	8.21873	8.32809
				1981	90	11695	1981	4.26	8.54682	8	8.05468	8.10936	8.16405	8.21873	8.32809
				1981	90	11696	1981	4.43	9.23978	8	8.12398	8.24796	8.37193	8.49591	8.74387
				1981	90	11697	1981	4.21	9.1677	8	8.11677	8.23354	8.35031	8.46708	8.70062
				1982	103	12104	1982	5.13	9.77664	8	8.17766	8.35533	8.53299	8.71066	9.06598
				1982	110	12262	1982	3.49	9.15563	8	8.11556	8.23113	8.34669	8.46225	8.69338
				1982	110	12263	1982	3.79	9.49193	8	8.14919	8.29839	8.44758	8.59677	8.89516
				1982	110	12264	1982	3.74	8.65916	8	8.06592	8.13183	8.19775	8.26366	8.3955
				1982	110	12265	1982	3.14	8.65916	8	8.06592	8.13183	8.19775	8.26366	8.3955
				1982	120	12412	1982	5.18	10.2228	8	8.22228	8.44456	8.66684	8.88912	9.33368
				1982	120	12413	1982	5.11	10.3776	8	8.23776	8.47552	8.71328	8.95104	9.42656
				1982	120	12414	1982	5.25	10.3776	8	8.23776	8.47552	8.71328	8.95104	9.42656
				1982	121	12484	1982	5.35	10.731	8	8.2731	8.5462	8.8193	9.0924	9.6386
				1982	121	12485	1982	4.96	10.8017	8	8.28017	8.56034	8.84051	9.12068	9.68102
				1982	140	12761	1982	3.48	8.57148	8	8.05715	8.1143	8.17144	8.22859	8.34289
				1982	140	12762	1982	2.77	8.02666	8	8.00267	8.00533	8.008	8.01066	8.016
				1982	140	12763	1982	2.5	8.09518	8	8.00952	8.01904	8.02855	8.03807	8.05711
				1982	140	12764	1982	4.27	8.57148	8	8.05715	8.1143	8.17144	8.22859	8.34289
				1982	150	12822	1982	5.97	9.71249	8	8.17125	8.3425	8.51375	8.685	9.02749
				1982	151	12888	1982	5.92	9.44898	8	8.1449	8.2898	8.43469	8.57959	8.86939
				1982	151	12889	1982	5.69	9.3173	8	8.13173	8.26346	8.39519	8.52692	8.79038
				1982	151	12890	1982	6.31	9.4573	8	8.14573	8.29146	8.43719	8.58292	8.87438
				1982	152	12941	1982	5.87	9.85857	8	8.18586	8.37171	8.55757	8.74343	9.11514
				1982	152	12942	1982	6.14	9.98929	8	8.19893	8.39786	8.59679	8.79572	9.19357
				1982	152	12943	1982	6.39	9.97367	8	8.19737	8.39473	8.5921	8.78947	9.1842
				1982	160	12982	1982	6	10.7615	8	8.27615	8.5523	8.82845	9.1046	9.6569
				1982	160	12983	1982	5.16	8.48447	8	8.04845	8.09689	8.14534	8.19379	8.29068
				1982	170	13032	1982	5.47	10.74	8	8.274	8.548	8.822	9.096	9.644
				1982	170	13033	1982	5.31	10.6062	8	8.26062	8.52124	8.78186	9.04248	9.56372
				1982	170	13034	1982	4.54	10.7427	8	8.27427	8.54854	8.82281	9.09708	9.64562
				1982	180	13118	1982	5.4	10.414	8	8.2414	8.4828	8.7242	8.9656	9.4484
				1982	180	13119	1982	5.38	10.4286	8	8.24286	8.48572	8.72858	8.97144	9.45716
				1982	181	13196	1982	5.58	8.09668	8	8.00967	8.01934	8.029	8.03867	8.05801
				1982	190	13242	1982	5.54	8.42652	8	8.04265	8.0853	8.12796	8.17061	8.25591
				1982	190	13243	1982	5.35	8.88418	8	8.08842	8.17684	8.26525	8.35367	8.53051
				1982	190	13244	1982	5	9.07923	8	8.10792	8.21585	8.32377	8.43169	8.64754
				1982	190	13245	1982	3.23	7.60054	8	7.96005	7.92011	7.88016	7.84022	7.76032
				1982	200	13401	1982	6.07	8.41565	8	8.04157	8.08313	8.12469	8.16626	8.24939
				1982	200	13402	1982	6.59	8.87531	8	8.08753	8.17506	8.26259	8.35012	8.52519
				1982	201	13479	1982	4.95	3.31826	8	7.53183	7.06365	6.59548	6.1273	5.19096
				1982	202	13531	1982	6.62	9.88588	8	8.18859	8.37718	8.56576	8.75435	9.13153
				1982	202	13532	1982	6.91	9.88588	8	8.18859	8.37718	8.56576	8.75435	9.13153
				1982	211	13681	1982	6.07	8.42414	8	8.04241	8.08483	8.12724	8.16966	8.25448
				1982	220	13782	1982	3.57	8.30114	8	8.03011	8.06023	8.09034	8.12046	8.18068
				1982	221	13829	1982	4.54	7.22604	8	7.9226	7.84521	7.76781	7.69042	7.53562
				1982	221	13830	1982	4.66	7.22604	8	7.9226	7.84521	7.76781	7.69042	7.53562
				1982	221	13831	1982	4.78	7.22604	8	7.9226	7.84521	7.76781	7.69042	7.53562
				1982	230	13865	1982	6.25	8.00775	8	8.00078	8.00155	8.00232	8.0031	8.00465
				1982	230	13866	1982	5.13	8.02691	8	8.00269	8.00538	8.00807	8.01076	8.01615
				1982	231	13960	1982	4.64	10.9766	8	8.29766	8.59532	8.89298	9.19064	9.78596
				1982	231	13961	1982	4.62	10.9766	8	8.29766	8.59532	8.89298	9.19064	9.78596
				1982	240	14009	1982	5.45	9.68553	8	8.16855	8.33711	8.50566	8.67421	9.01132
				1982	241	14082	1982	5	8.84986	8	8.08499	8.16997	8.25496	8.33994	8.50992
				1982	250	14138	1982	4.47	9.65801	8	8.1658	8.3316	8.4974	8.6632	8.99481
				1982	250	14139	1982	3.59	9.55243	8	8.15524	8.31049	8.46573	8.62097	8.93146
				1982	250	14140	1982	3.98	9.60261	8	8.16026	8.32052	8.48078	8.64104	8.96157
				1982	251	14205	1982	4.6	8.94321	8	8.09432	8.18864	8.28296	8.37728	8.56593
				1982	251	14206	1982	4.55	8.97391	8	8.09739	8.19478	8.29217	8.38956	8.58435
				1982	252	14240	1982	4.65	8.90491	8	8.09049	8.18098	8.27147	8.36196	8.54295
				1982	252	14241	1982	4.49	8.83613	8	8.08361	8.16723	8.25084	8.33445	8.50168
				1982	260	14277	1982	6.14	8.40061	8	8.04006	8.08012	8.12018	8.16024	8.24037
				1982	260	14278	1982	5.83	8.07504	8	8.0075	8.01501	8.02251	8.03002	8.04502
				1982	260	14279	1982	5.55	8.07504	8	8.0075	8.01501	8.02251	8.03002	8.04502
				1982	261	14333	1982	5.85	9.07258	8	8.10726	8.21452	8.32177	8.42903	8.64355
				1982	261	14334	1982	5.75	9.12738	8	8.11274	8.22548	8.33821	8.45095	8.67643
				1982	261	14335	1982	6.14	9.31248	8	8.13125	8.2625	8.39374	8.52499	8.78749
				1982	280	14483	1982	4.86	8.02931	8	8.00293	8.00586	8.00879	8.01172	8.01759
				1982	280	14484	1982	4.86	8.1024	8	8.01024	8.02048	8.03072	8.04096	8.06144
				1982	281	14543	1982	5.29	6.85092	8	7.88509	7.77018	7.65528	7.54037	7.31055
				1982	281	14544	1982	5.52	6.40405	8	7.84041	7.68081	7.52121	7.36162	7.04243
				1982	281	14545	1982	5.65	6.79104	8	7.8791	7.75821	7.63731	7.51642	7.27462
				1982	281	14546	1982	5.44	7.07299	8	7.9073	7.8146	7.7219	7.6292	7.44379
				1982	281	14547	1982	4.68	6.56691	8	7.85669	7.71338	7.57007	7.42676	7.14015
				1982	300	14760	1982	5.2	8.77184	8	8.07718	8.15437	8.23155	8.30874	8.4631
				1982	300	14761	1982	5	8.3557	8	8.03557	8.07114	8.10671	8.14228	8.21342
				1982	300	14762	1982	4.28	7.32133	8	7.93213	7.86427	7.7964	7.72853	7.5928
				1982	301	14830	1982	4.47	7.36438	8	7.93644	7.87288	7.80931	7.74575	7.61863
				1982	301	14831	1982	4.51	7.36438	8	7.93644	7.87288	7.80931	7.74575	7.61863
				1982	310	14908	1982	5.96	9.71065	8	8.17107	8.34213	8.51319	8.68426	9.02639
				1982	310	14909	1982	5.21	9.65298	8	8.1653	8.3306	8.49589	8.66119	8.99179
				1982	320	15039	1982	6.08	9.85593	8	8.18559	8.37119	8.55678	8.74237	9.11356
				1982	320	15040	1982	6.3	9.85593	8	8.18559	8.37119	8.55678	8.74237	9.11356
				1982	321	15180	1982	5.71	8.29153	8	8.02915	8.05831	8.08746	8.11661	8.17492
				1982	321	15181	1982	6.23	8.54095	8	8.0541	8.10819	8.16228	8.21638	8.32457
				1982	321	15182	1982	5.96	8.80061	8	8.08006	8.16012	8.24018	8.32024	8.48037
				1982	321	15183	1982	5.6	8.70554	8	8.07055	8.14111	8.21166	8.28222	8.42332
				1982	321	15184	1982	5.73	8.03868	8	8.00387	8.00774	8.0116	8.01547	8.02321
				1982	321	15185	1982	5.8	8.03868	8	8.00387	8.00774	8.0116	8.01547	8.02321
				1982	321	15186	1982	4.43	7.9934	8	7.99934	7.99868	7.99802	7.99736	7.99604
				1982	350	15484	1982	5.63	8.39709	8	8.03971	8.07942	8.11913	8.15884	8.23825
				1982	350	15485	1982	5.63	8.39709	8	8.03971	8.07942	8.11913	8.15884	8.23825
				1982	350	15486	1982	5.77	8.39709	8	8.03971	8.07942	8.11913	8.15884	8.23825
				1982	350	15487	1982	3.78	8.49561	8	8.04956	8.09912	8.14868	8.19824	8.29737
				1982	351	15592	1982	5.9	8.90649	8	8.09065	8.1813	8.27195	8.3626	8.54389
				1982	351	15593	1982	6.15	8.90649	8	8.09065	8.1813	8.27195	8.3626	8.54389
				1982	351	15594	1982	5.21	9.09229	8	8.10923	8.21846	8.32769	8.43692	8.65537
				1982	351	15595	1982	6.6	8.02002	8	8.002	8.004	8.00601	8.00801	8.01201
				1982	360	15671	1982	6.17	10.4878	8	8.24878	8.49756	8.74634	8.99512	9.49268
				1982	370	15760	1982	4.73	8.6754	8	8.06754	8.13508	8.20262	8.27016	8.40524
				1982	370	15761	1982	5.24	8.68298	8	8.0683	8.1366	8.20489	8.27319	8.40979
				1982	380	15825	1982	5.33	9.92426	8	8.19243	8.38485	8.57728	8.7697	9.15456
				1982	390	15927	1982	5.07	6.85015	8	7.88502	7.77003	7.65504	7.54006	7.31009
				1982	390	15928	1982	5.63	6.91562	8	7.89156	7.78312	7.67469	7.56625	7.34937
				1982	390	15929	1982	5.93	7.05754	8	7.90575	7.81151	7.71726	7.62302	7.43452
				1982	40	16020	1982	4.62	8.9053	8	8.09053	8.18106	8.27159	8.36212	8.54318
				1982	40	16021	1982	4.1	9.19007	8	8.11901	8.23801	8.35702	8.47603	8.71404
				1982	400	16090	1982	4.03	7.76948	8	7.97695	7.9539	7.93084	7.90779	7.86169
				1982	401	16151	1982	4.62	7.75333	8	7.97533	7.95067	7.926	7.90133	7.852
				1982	410	16252	1982	4.74	10.1865	8	8.21865	8.4373	8.65595	8.8746	9.3119
				1982	410	16253	1982	3.63	8.39165	8	8.03917	8.07833	8.11749	8.15666	8.23499
				1982	411	16335	1982	4.49	9.53484	8	8.15348	8.30697	8.46045	8.61394	8.9209
				1982	411	16336	1982	4.66	9.59414	8	8.15941	8.31883	8.47824	8.63766	8.95648
				1982	411	16337	1982	4.66	9.59414	8	8.15941	8.31883	8.47824	8.63766	8.95648
				1982	411	16338	1982	4.29	9.59414	8	8.15941	8.31883	8.47824	8.63766	8.95648
				1982	420	16416	1982	3.74	9.00248	8	8.10025	8.2005	8.30074	8.40099	8.60149
				1982	420	16418	1982	3.79	9.00248	8	8.10025	8.2005	8.30074	8.40099	8.60149
				1982	431	16538	1982	5.26	10.4574	8	8.24574	8.49148	8.73722	8.98296	9.47444
				1982	431	16539	1982	5.32	10.3248	8	8.23248	8.46496	8.69744	8.92992	9.39488
				1982	431	16540	1982	5.57	10.3248	8	8.23248	8.46496	8.69744	8.92992	9.39488
				1982	431	16541	1982	4.83	9.65744	8	8.16574	8.33149	8.49723	8.66298	8.99446
				1982	431	16542	1982	4.92	9.22451	8	8.12245	8.2449	8.36735	8.4898	8.73471
				1982	431	16543	1982	5.7	9.43825	8	8.14382	8.28765	8.43147	8.5753	8.86295
				1982	432	16604	1982	4.29	10.9453	8	8.29453	8.58906	8.88359	9.17812	9.76718
				1982	433	16647	1982	5.33	9.01349	8	8.10135	8.2027	8.30405	8.4054	8.60809
				1982	433	16648	1982	5.11	8.98094	8	8.09809	8.19619	8.29428	8.39238	8.58856
				1982	433	16649	1982	5.15	9.14669	8	8.11467	8.22934	8.34401	8.45868	8.68801
				1982	434	16680	1982	5.03	9.29064	8	8.12906	8.25813	8.38719	8.51626	8.77438
				1982	441	16776	1982	5.38	9.60527	8	8.16053	8.32105	8.48158	8.64211	8.96316
				1982	450	16867	1982	5.2	7.15193	8	7.91519	7.83039	7.74558	7.66077	7.49116
				1982	450	16868	1982	5.19	7.15193	8	7.91519	7.83039	7.74558	7.66077	7.49116
				1982	450	16869	1982	4.92	7.16858	8	7.91686	7.83372	7.75057	7.66743	7.50115
				1982	450	16870	1982	5.16	7.16858	8	7.91686	7.83372	7.75057	7.66743	7.50115
				1982	450	16871	1982	4.96	7.15193	8	7.91519	7.83039	7.74558	7.66077	7.49116
				1982	450	16872	1982	4.87	7.16858	8	7.91686	7.83372	7.75057	7.66743	7.50115
				1982	460	16977	1982	5.03	8.13513	8	8.01351	8.02703	8.04054	8.05405	8.08108
				1982	460	16978	1982	4.85	8.28847	8	8.02885	8.05769	8.08654	8.11539	8.17308
				1982	460	16979	1982	5.13	8.28958	8	8.02896	8.05792	8.08687	8.11583	8.17375
				1982	460	16980	1982	5.39	8.58652	8	8.05865	8.1173	8.17596	8.23461	8.35191
				1982	462	17037	1982	4.17	10.7582	8	8.27582	8.55164	8.82746	9.10328	9.65492
				1982	70	17438	1982	5.55	9.81132	8	8.18113	8.36226	8.5434	8.72453	9.08679
				1982	70	17439	1982	5.45	9.3852	8	8.13852	8.27704	8.41556	8.55408	8.83112
				1982	70	17440	1982	5.01	9.84049	8	8.18405	8.3681	8.55215	8.7362	9.10429
				1982	70	17441	1982	5.44	9.84049	8	8.18405	8.3681	8.55215	8.7362	9.10429
				1982	71	17546	1982	5.85	8.68281	8	8.06828	8.13656	8.20484	8.27312	8.40969
				1982	71	17547	1982	6.14	8.98501	8	8.0985	8.197	8.2955	8.394	8.59101
				1982	71	17548	1982	6.12	8.54368	8	8.05437	8.10874	8.1631	8.21747	8.32621
				1982	71	17549	1982	4.79	8.99514	8	8.09951	8.19903	8.29854	8.39806	8.59708
				1982	71	17550	1982	6.26	9.06597	8	8.1066	8.21319	8.31979	8.42639	8.63958
				1982	71	17551	1982	6.59	9.06597	8	8.1066	8.21319	8.31979	8.42639	8.63958
				1982	72	17663	1982	4.74	7.56444	8	7.95644	7.91289	7.86933	7.82578	7.73866
				1982	72	17664	1982	4.27	7.56444	8	7.95644	7.91289	7.86933	7.82578	7.73866
				1982	72	17665	1982	4.67	7.56444	8	7.95644	7.91289	7.86933	7.82578	7.73866
				1982	72	17666	1982	4.35	7.56444	8	7.95644	7.91289	7.86933	7.82578	7.73866
				1982	72	17667	1982	4.48	7.23926	8	7.92393	7.84785	7.77178	7.6957	7.54356
				1982	80	17834	1982	5.12	8.77731	8	8.07773	8.15546	8.23319	8.31092	8.46639
				1982	80	17835	1982	5.39	8.8651	8	8.08651	8.17302	8.25953	8.34604	8.51906
				1982	80	17836	1982	5.45	8.71421	8	8.07142	8.14284	8.21426	8.28568	8.42853
				1982	80	17837	1982	6	8.69533	8	8.06953	8.13907	8.2086	8.27813	8.4172
				1982	80	17838	1982	4.59	6.64447	8	7.86445	7.72889	7.59334	7.45779	7.18668
				1982	81	17945	1982	5.44	8.78738	8	8.07874	8.15748	8.23621	8.31495	8.47243
				1982	81	17946	1982	5.4	8.78738	8	8.07874	8.15748	8.23621	8.31495	8.47243
				1982	81	17947	1982	5.66	8.78738	8	8.07874	8.15748	8.23621	8.31495	8.47243
				1982	81	17948	1982	5.78	8.78738	8	8.07874	8.15748	8.23621	8.31495	8.47243
				1982	81	17949	1982	4.73	7.4787	8	7.94787	7.89574	7.84361	7.79148	7.68722
				1982	90	18054	1982	4.52	8.99286	8	8.09929	8.19857	8.29786	8.39714	8.59572
				1982	90	18055	1982	4.58	8.98729	8	8.09873	8.19746	8.29619	8.39492	8.59237
				1982	90	18056	1982	4.39	9.00166	8	8.10017	8.20033	8.3005	8.40066	8.601
				1982	90	18057	1982	4.46	9.00166	8	8.10017	8.20033	8.3005	8.40066	8.601
				1982	90	18058	1982	4.66	8.98407	8	8.09841	8.19681	8.29522	8.39363	8.59044
				1982	90	18059	1982	4.63	8.99286	8	8.09929	8.19857	8.29786	8.39714	8.59572
				1982	90	18060	1982	4.7	8.98729	8	8.09873	8.19746	8.29619	8.39492	8.59237
				1982	90	18061	1982	4.64	8.98729	8	8.09873	8.19746	8.29619	8.39492	8.59237
				1982	90	18062	1982	4.61	8.98729	8	8.09873	8.19746	8.29619	8.39492	8.59237
				1982	90	18063	1982	4.8	8.9426	8	8.09426	8.18852	8.28278	8.37704	8.56556
				1982	90	18064	1982	3.71	8.9426	8	8.09426	8.18852	8.28278	8.37704	8.56556
				1982	90	18065	1982	3.09	8.73324	8	8.07332	8.14665	8.21997	8.2933	8.43994
				1983	102	18191	1983	1.99	7.12962	8	7.91296	7.82592	7.73889	7.65185	7.47777
				1983	102	18192	1983	3.39	6.90387	8	7.89039	7.78077	7.67116	7.56155	7.34232
				1983	103	18288	1983	5.46	8.65191	8	8.06519	8.13038	8.19557	8.26076	8.39115
				1983	110	18392	1983	2.9	8.76918	8	8.07692	8.15384	8.23075	8.30767	8.46151
				1983	110	18393	1983	3.72	7.87531	8	7.98753	7.97506	7.96259	7.95012	7.92519
				1983	110	18394	1983	3.89	7.95144	8	7.99514	7.99029	7.98543	7.98058	7.97086
				1983	120	18571	1983	4.74	9.56521	8	8.15652	8.31304	8.46956	8.62608	8.93913
				1983	120	18572	1983	4.86	9.52076	8	8.15208	8.30415	8.45623	8.6083	8.91246
				1983	120	18573	1983	4.48	9.52076	8	8.15208	8.30415	8.45623	8.6083	8.91246
				1983	121	18640	1983	4.54	10.1938	8	8.21938	8.43876	8.65814	8.87752	9.31628
				1983	121	18641	1983	4.69	10.1447	8	8.21447	8.42894	8.64341	8.85788	9.28682
				1983	140	18835	1983	3.78	7.73696	8	7.9737	7.94739	7.92109	7.89478	7.84218
				1983	140	18836	1983	4.02	7.75307	8	7.97531	7.95061	7.92592	7.90123	7.85184
				1983	140	18837	1983	4.15	7.43477	8	7.94348	7.88695	7.83043	7.77391	7.66086
				1983	140	18838	1983	4.8	7.73696	8	7.9737	7.94739	7.92109	7.89478	7.84218
				1983	150	18894	1983	5.71	9.05824	8	8.10582	8.21165	8.31747	8.4233	8.63494
				1983	150	18895	1983	2.75	8.94266	8	8.09427	8.18853	8.2828	8.37706	8.5656
				1983	150	18896	1983	5.83	9.35643	8	8.13564	8.27129	8.40693	8.54257	8.81386
				1983	151	18982	1983	5.59	9.02579	8	8.10258	8.20516	8.30774	8.41032	8.61547
				1983	151	18983	1983	5.05	9.02579	8	8.10258	8.20516	8.30774	8.41032	8.61547
				1983	152	19045	1983	6.16	9.03813	8	8.10381	8.20763	8.31144	8.41525	8.62288
				1983	152	19046	1983	6	9.33417	8	8.13342	8.26683	8.40025	8.53367	8.8005
				1983	152	19047	1983	5.63	9.28085	8	8.12809	8.25617	8.38425	8.51234	8.76851
				1983	160	19097	1983	5.57	10.2853	8	8.22853	8.45706	8.68559	8.91412	9.37118
				1983	160	19098	1983	4.8	8.0687	8	8.00687	8.01374	8.02061	8.02748	8.04122
				1983	160	19099	1983	5.02	7.85296	8	7.9853	7.97059	7.95589	7.94118	7.91178
				1983	170	19170	1983	5.3	10.2717	8	8.22717	8.45434	8.68151	8.90868	9.36302
				1983	170	19171	1983	5.48	10.3097	8	8.23097	8.46194	8.69291	8.92388	9.38582
				1983	170	19172	1983	5.28	10.4118	8	8.24118	8.48236	8.72354	8.96472	9.44708
				1983	180	19274	1983	5.43	9.32869	8	8.13287	8.26574	8.39861	8.53148	8.79721
				1983	181	19378	1983	5.15	10.0382	8	8.20382	8.40764	8.61146	8.81528	9.22292
				1983	190	19433	1983	4.62	8.6987	8	8.06987	8.13974	8.20961	8.27948	8.41922
				1983	190	19434	1983	4.66	8.77416	8	8.07742	8.15483	8.23225	8.30966	8.4645
				1983	190	19435	1983	4.32	8.95199	8	8.0952	8.1904	8.2856	8.3808	8.57119
				1983	190	19436	1983	4.51	7.69888	8	7.96989	7.93978	7.90966	7.87955	7.81933
				1983	200	19611	1983	5.99	6.93273	8	7.89327	7.78655	7.67982	7.57309	7.35964
				1983	201	19689	1983	5.5	5.18078	8	7.71808	7.43616	7.15423	6.87231	6.30847
				1983	220	20009	1983	3.83	10.5025	8	8.25025	8.5005	8.75075	9.001	9.5015
				1983	220	20010	1983	3.93	10.3975	8	8.23975	8.4795	8.71925	8.959	9.4385
				1983	220	20011	1983	4.18	10.3432	8	8.23432	8.46864	8.70296	8.93728	9.40592
				1983	221	20086	1983	4.04	8.44622	8	8.04462	8.08924	8.13387	8.17849	8.26773
				1983	221	20087	1983	4.42	8.41012	8	8.04101	8.08202	8.12304	8.16405	8.24607
				1983	221	20088	1983	4.26	8.41012	8	8.04101	8.08202	8.12304	8.16405	8.24607
				1983	230	20128	1983	5.12	11.1655	8	8.31655	8.6331	8.94965	9.2662	9.8993
				1983	231	20225	1983	5.43	11.9102	8	8.39102	8.78204	9.17306	9.56408	10.3461
				1983	240	20281	1983	6.33	10.721	8	8.2721	8.5442	8.8163	9.0884	9.6326
				1983	241	20368	1983	4.87	9.97032	8	8.19703	8.39406	8.5911	8.78813	9.18219
				1983	250	20428	1983	5.34	10.1756	8	8.21756	8.43512	8.65268	8.87024	9.30536
				1983	251	20492	1983	5.17	10.6298	8	8.26298	8.52596	8.78894	9.05192	9.57788
				1983	252	20529	1983	4.83	10.1244	8	8.21244	8.42488	8.63732	8.84976	9.27464
				1983	260	20566	1983	5.77	8.61207	8	8.06121	8.12241	8.18362	8.24483	8.36724
				1983	260	20567	1983	5.68	8.49127	8	8.04913	8.09825	8.14738	8.19651	8.29476
				1983	260	20568	1983	5.68	8.6655	8	8.06655	8.1331	8.19965	8.2662	8.3993
				1983	261	20615	1983	4.91	8.23683	8	8.02368	8.04737	8.07105	8.09473	8.1421
				1983	261	20616	1983	4.94	8.23683	8	8.02368	8.04737	8.07105	8.09473	8.1421
				1983	261	20617	1983	4.8	8.22053	8	8.02205	8.04411	8.06616	8.08821	8.13232
				1983	280	20760	1983	4.28	9.31655	8	8.13166	8.26331	8.39496	8.52662	8.78993
				1983	280	20761	1983	4.28	9.19448	8	8.11945	8.2389	8.35834	8.47779	8.71669
				1983	281	20838	1983	4.99	7.73628	8	7.97363	7.94726	7.92088	7.89451	7.84177
				1983	281	20839	1983	4.02	7.68077	8	7.96808	7.93615	7.90423	7.87231	7.80846
				1983	281	20840	1983	4.73	7.82287	8	7.98229	7.96457	7.94686	7.92915	7.89372
				1983	281	20841	1983	4.63	8.0705	8	8.00705	8.0141	8.02115	8.0282	8.0423
				1983	300	21038	1983	5.18	8.64026	8	8.06403	8.12805	8.19208	8.2561	8.38416
				1983	300	21039	1983	4.94	8.81148	8	8.08115	8.1623	8.24344	8.32459	8.48689
				1983	301	21104	1983	4.28	8.56931	8	8.05693	8.11386	8.17079	8.22772	8.34159
				1983	301	21105	1983	4.33	8.56931	8	8.05693	8.11386	8.17079	8.22772	8.34159
				1983	310	21188	1983	4.4	10.5813	8	8.25813	8.51626	8.77439	9.03252	9.54878
				1983	310	21189	1983	4.36	10.6588	8	8.26588	8.53176	8.79764	9.06352	9.59528
				1983	320	21310	1983	3.36	9.45103	8	8.1451	8.29021	8.43531	8.58041	8.87062
				1983	320	21311	1983	3.89	9.33219	8	8.13322	8.26644	8.39966	8.53288	8.79931
				1983	320	21312	1983	3.75	9.318	8	8.1318	8.2636	8.3954	8.5272	8.7908
				1983	320	21313	1983	4.1	9.03986	8	8.10399	8.20797	8.31196	8.41594	8.62392
				1983	321	21452	1983	6.23	8.97837	8	8.09784	8.19567	8.29351	8.39135	8.58702
				1983	321	21453	1983	3.81	8.83456	8	8.08346	8.16691	8.25037	8.33382	8.50074
				1983	321	21454	1983	5.19	8.63081	8	8.06308	8.12616	8.18924	8.25232	8.37849
				1983	321	21455	1983	5.7	8.76693	8	8.07669	8.15339	8.23008	8.30677	8.46016
				1983	350	21766	1983	5.18	8.86509	8	8.08651	8.17302	8.25953	8.34604	8.51905
				1983	350	21767	1983	5.18	8.86509	8	8.08651	8.17302	8.25953	8.34604	8.51905
				1983	350	21768	1983	5.56	8.86509	8	8.08651	8.17302	8.25953	8.34604	8.51905
				1983	350	21769	1983	3.8	8.45506	8	8.04551	8.09101	8.13652	8.18202	8.27304
				1983	351	21872	1983	5.61	8.69282	8	8.06928	8.13856	8.20785	8.27713	8.41569
				1983	351	21873	1983	5.63	8.69282	8	8.06928	8.13856	8.20785	8.27713	8.41569
				1983	351	21874	1983	4.76	8.69282	8	8.06928	8.13856	8.20785	8.27713	8.41569
				1983	351	21875	1983	5.61	7.35224	8	7.93522	7.87045	7.80567	7.7409	7.61134
				1983	360	21956	1983	5.07	11.3654	8	8.33654	8.67308	9.00962	9.34616	10.0192
				1983	370	22050	1983	5.22	8.84386	8	8.08439	8.16877	8.25316	8.33754	8.50632
				1983	380	22121	1983	4.31	11.133	8	8.3133	8.6266	8.9399	9.2532	9.8798
				1983	390	22226	1983	6.13	11.2962	8	8.32962	8.65924	8.98886	9.31848	9.97772
				1983	390	22227	1983	5.6	10.974	8	8.2974	8.5948	8.8922	9.1896	9.7844
				1983	390	22228	1983	6.5	10.974	8	8.2974	8.5948	8.8922	9.1896	9.7844
				1983	400	22407	1983	4.22	7.51492	8	7.95149	7.90298	7.85448	7.80597	7.70895
				1983	401	22483	1983	4.92	8.13918	8	8.01392	8.02784	8.04175	8.05567	8.08351
				1983	402	22519	1983	4.73	7.97682	8	7.99768	7.99536	7.99305	7.99073	7.98609
				1983	410	22627	1983	4.67	8.1971	8	8.01971	8.03942	8.05913	8.07884	8.11826
				1983	411	22702	1983	4.52	9.21211	8	8.12121	8.24242	8.36363	8.48484	8.72727
				1983	411	22703	1983	3.96	9.40066	8	8.14007	8.28013	8.4202	8.56026	8.8404
				1983	411	22704	1983	4.21	9.54681	8	8.15468	8.30936	8.46404	8.61872	8.92809
				1983	411	22705	1983	4.27	9.73174	8	8.17317	8.34635	8.51952	8.6927	9.03904
				1983	420	22785	1983	4.68	9.34426	8	8.13443	8.26885	8.40328	8.5377	8.80656
				1983	420	22786	1983	5.2	9.75705	8	8.17571	8.35141	8.52711	8.70282	9.05423
				1983	420	22787	1983	5.39	9.75705	8	8.17571	8.35141	8.52711	8.70282	9.05423
				1983	431	22918	1983	6.51	9.26799	8	8.1268	8.2536	8.3804	8.5072	8.76079
				1983	431	22919	1983	6.23	9.40473	8	8.14047	8.28095	8.42142	8.56189	8.84284
				1983	431	22920	1983	6.13	9.40473	8	8.14047	8.28095	8.42142	8.56189	8.84284
				1983	431	22921	1983	5.09	8.94517	8	8.09452	8.18903	8.28355	8.37807	8.5671
				1983	431	22922	1983	4.78	7.57268	8	7.95727	7.91454	7.8718	7.82907	7.74361
				1983	431	22923	1983	5.79	8.90777	8	8.09078	8.18155	8.27233	8.36311	8.54466
				1983	431	22924	1983	5.14	10.279	8	8.2279	8.4558	8.6837	8.9116	9.3674
				1983	432	22989	1983	5.47	10.4852	8	8.24852	8.49704	8.74556	8.99408	9.49112
				1983	433	23026	1983	5.95	9.46882	8	8.14688	8.29376	8.44065	8.58753	8.88129
				1983	433	23027	1983	5.96	9.07906	8	8.10791	8.21581	8.32372	8.43162	8.64744
				1983	433	23028	1983	6.2	9.21596	8	8.1216	8.24319	8.36479	8.48638	8.72958
				1983	441	23160	1983	6.73	9.09759	8	8.10976	8.21952	8.32928	8.43904	8.65855
				1983	450	23234	1983	5.51	9.37611	8	8.13761	8.27522	8.41283	8.55044	8.82567
				1983	450	23235	1983	5.65	9.37611	8	8.13761	8.27522	8.41283	8.55044	8.82567
				1983	450	23236	1983	5.33	9.41792	8	8.14179	8.28358	8.42538	8.56717	8.85075
				1983	450	23237	1983	5.76	9.37611	8	8.13761	8.27522	8.41283	8.55044	8.82567
				1983	450	23238	1983	5.89	9.16908	8	8.11691	8.23382	8.35072	8.46763	8.70145
				1983	450	23239	1983	4.93	9.37611	8	8.13761	8.27522	8.41283	8.55044	8.82567
				1983	460	23340	1983	5.17	8.56542	8	8.05654	8.11308	8.16963	8.22617	8.33925
				1983	460	23341	1983	5.15	8.54363	8	8.05436	8.10873	8.16309	8.21745	8.32618
				1983	460	23342	1983	5.53	8.47472	8	8.04747	8.09494	8.14242	8.18989	8.28483
				1983	460	23343	1983	6.02	9.23988	8	8.12399	8.24798	8.37196	8.49595	8.74393
				1983	462	23415	1983	6.13	11.9402	8	8.39402	8.78804	9.18206	9.57608	10.3641
				1983	70	23830	1983	5.02	9.17992	8	8.11799	8.23598	8.35398	8.47197	8.70795
				1983	70	23831	1983	6.06	8.99124	8	8.09912	8.19825	8.29737	8.3965	8.59474
				1983	70	23832	1983	4.51	9.21042	8	8.12104	8.24208	8.36313	8.48417	8.72625
				1983	70	23833	1983	4.48	9.21042	8	8.12104	8.24208	8.36313	8.48417	8.72625
				1983	71	23944	1983	5.69	8.7547	8	8.07547	8.15094	8.22641	8.30188	8.45282
				1983	71	23945	1983	5.25	9.00924	8	8.10092	8.20185	8.30277	8.4037	8.60554
				1983	71	23946	1983	5.54	8.94107	8	8.09411	8.18821	8.28232	8.37643	8.56464
				1983	71	23947	1983	4.81	8.99191	8	8.09919	8.19838	8.29757	8.39676	8.59515
				1983	71	23948	1983	4.86	8.95186	8	8.09519	8.19037	8.28556	8.38074	8.57112
				1983	71	23949	1983	4.22	8.87964	8	8.08796	8.17593	8.26389	8.35186	8.52778
				1983	72	24059	1983	4.48	7.13531	8	7.91353	7.82706	7.74059	7.65412	7.48119
				1983	72	24060	1983	3.81	7.14457	8	7.91446	7.82891	7.74337	7.65783	7.48674
				1983	72	24061	1983	4.48	7.10659	8	7.91066	7.82132	7.73198	7.64264	7.46395
				1983	72	24062	1983	4.22	7.13531	8	7.91353	7.82706	7.74059	7.65412	7.48119
				1983	72	24063	1983	4.88	7.25407	8	7.92541	7.85081	7.77622	7.70163	7.55244
				1983	80	24262	1983	5.35	8.17433	8	8.01743	8.03487	8.0523	8.06973	8.1046
				1983	80	24263	1983	5.76	8.217	8	8.0217	8.0434	8.0651	8.0868	8.1302
				1983	80	24264	1983	5.73	8.217	8	8.0217	8.0434	8.0651	8.0868	8.1302
				1983	80	24265	1983	5.03	8.217	8	8.0217	8.0434	8.0651	8.0868	8.1302
				1983	80	24266	1983	4.96	6.58814	8	7.85881	7.71763	7.57644	7.43526	7.15288
				1983	81	24394	1983	5.55	8.25694	8	8.02569	8.05139	8.07708	8.10278	8.15416
				1983	81	24395	1983	5.72	8.19189	8	8.01919	8.03838	8.05757	8.07676	8.11513
				1983	81	24396	1983	5.46	8.24364	8	8.02436	8.04873	8.07309	8.09746	8.14618
				1983	81	24397	1983	5.74	8.17961	8	8.01796	8.03592	8.05388	8.07184	8.10777
				1983	90	24473	1983	4.19	8.39432	8	8.03943	8.07886	8.1183	8.15773	8.23659
				1983	90	24474	1983	4.55	8.49864	8	8.04986	8.09973	8.14959	8.19946	8.29918
				1983	90	24475	1983	4.07	8.50454	8	8.05045	8.10091	8.15136	8.20182	8.30272
				1983	90	24476	1983	4.2	8.49864	8	8.04986	8.09973	8.14959	8.19946	8.29918
				1983	90	24477	1983	4.13	8.39432	8	8.03943	8.07886	8.1183	8.15773	8.23659
				1983	90	24478	1983	4.61	8.52267	8	8.05227	8.10453	8.1568	8.20907	8.3136
				1983	90	24479	1983	4.23	8.39432	8	8.03943	8.07886	8.1183	8.15773	8.23659
				1983	90	24480	1983	3.91	8.38189	8	8.03819	8.07638	8.11457	8.15276	8.22913
				1983	90	24481	1983	3.78	8.39432	8	8.03943	8.07886	8.1183	8.15773	8.23659
				1983	90	24482	1983	3.44	8.49864	8	8.04986	8.09973	8.14959	8.19946	8.29918
				1983	90	24483	1983	3.02	7.33236	8	7.93324	7.86647	7.79971	7.73294	7.59942
				1983	90	24484	1983	3.01	7.36846	8	7.93685	7.87369	7.81054	7.74738	7.62108
				1984	102	24791	1984	4.12	9.494	8	8.1494	8.2988	8.4482	8.5976	8.8964
				1984	102	24792	1984	4.76	9.74102	8	8.1741	8.3482	8.52231	8.69641	9.04461
				1984	103	24856	1984	5.77	10.1402	8	8.21402	8.42804	8.64206	8.85608	9.28412
				1984	110	25004	1984	4.49	10.9919	8	8.29919	8.59838	8.89757	9.19676	9.79514
				1984	110	25005	1984	5	10.1144	8	8.21144	8.42288	8.63432	8.84576	9.26864
				1984	110	25006	1984	5.12	10.0333	8	8.20333	8.40666	8.60999	8.81332	9.21998
				1984	120	25187	1984	5.84	10.2249	8	8.22249	8.44498	8.66747	8.88996	9.33494
				1984	120	25188	1984	5.78	10.2249	8	8.22249	8.44498	8.66747	8.88996	9.33494
				1984	120	25189	1984	3.81	10.3014	8	8.23014	8.46028	8.69042	8.92056	9.38084
				1984	121	25255	1984	6.19	10.7092	8	8.27092	8.54184	8.81276	9.08368	9.62552
				1984	121	25256	1984	6.25	10.5745	8	8.25745	8.5149	8.77235	9.0298	9.5447
				1984	140	25523	1984	5.46	9.06036	8	8.10604	8.21207	8.31811	8.42414	8.63622
				1984	150	25583	1984	5.56	10.8026	8	8.28026	8.56052	8.84078	9.12104	9.68156
				1984	150	25584	1984	5.64	10.8026	8	8.28026	8.56052	8.84078	9.12104	9.68156
				1984	150	25585	1984	6.45	10.5879	8	8.25879	8.51758	8.77637	9.03516	9.55274
				1984	152	25673	1984	6.54	10.5484	8	8.25484	8.50968	8.76452	9.01936	9.52904
				1984	152	25674	1984	6.23	10.8274	8	8.28274	8.56548	8.84822	9.13096	9.69644
				1984	152	25675	1984	6.08	10.5484	8	8.25484	8.50968	8.76452	9.01936	9.52904
				1984	160	25729	1984	6.11	10.677	8	8.2677	8.5354	8.8031	9.0708	9.6062
				1984	160	25730	1984	6.26	10.677	8	8.2677	8.5354	8.8031	9.0708	9.6062
				1984	160	25731	1984	6.35	10.677	8	8.2677	8.5354	8.8031	9.0708	9.6062
				1984	170	25805	1984	5.4	11.1602	8	8.31602	8.63204	8.94806	9.26408	9.89612
				1984	170	25806	1984	5.5	11.1602	8	8.31602	8.63204	8.94806	9.26408	9.89612
				1984	170	25807	1984	5.36	11.2644	8	8.32644	8.65288	8.97932	9.30576	9.95864
				1984	180	25913	1984	6.96	11.4279	8	8.34279	8.68558	9.02837	9.37116	10.0567
				1984	180	25914	1984	6.68	11.4473	8	8.34473	8.68946	9.03419	9.37892	10.0684
				1984	180	25915	1984	6.71	11.4473	8	8.34473	8.68946	9.03419	9.37892	10.0684
				1984	181	26024	1984	5.94	11.2236	8	8.32236	8.64472	8.96708	9.28944	9.93416
				1984	181	26025	1984	6.31	11.195	8	8.3195	8.639	8.9585	9.278	9.917
				1984	181	26026	1984	5.84	11.3344	8	8.33344	8.66688	9.00032	9.33376	10.0006
				1984	190	26086	1984	6.42	11.0803	8	8.30803	8.61606	8.92409	9.23212	9.84818
				1984	190	26087	1984	5.75	11.0247	8	8.30247	8.60494	8.90741	9.20988	9.81482
				1984	190	26088	1984	4.71	11.0343	8	8.30343	8.60686	8.91029	9.21372	9.82058
				1984	190	26089	1984	4.97	8.59794	8	8.05979	8.11959	8.17938	8.23918	8.35876
				1984	200	26245	1984	5.57	11.5556	8	8.35556	8.71112	9.06668	9.42224	10.1334
				1984	201	26330	1984	7.31	6.67557	8	7.86756	7.73511	7.60267	7.47023	7.20534
				1984	202	26386	1984	6.64	11.7199	8	8.37199	8.74398	9.11597	9.48796	10.2319
				1984	221	26672	1984	5.85	9.51327	8	8.15133	8.30265	8.45398	8.60531	8.90796
				1984	221	26673	1984	5.7	9.59079	8	8.15908	8.31816	8.47724	8.63632	8.95447
				1984	221	26674	1984	6.07	9.66862	8	8.16686	8.33372	8.50059	8.66745	9.00117
				1984	222	26715	1984	5.01	9.68109	8	8.16811	8.33622	8.50433	8.67244	9.00865
				1984	222	26716	1984	4.86	9.68109	8	8.16811	8.33622	8.50433	8.67244	9.00865
				1984	222	26717	1984	5.41	9.68109	8	8.16811	8.33622	8.50433	8.67244	9.00865
				1984	230	26784	1984	4.72	10.7105	8	8.27105	8.5421	8.81315	9.0842	9.6263
				1984	230	26785	1984	5.49	10.8747	8	8.28747	8.57494	8.86241	9.14988	9.72482
				1984	231	26891	1984	6.79	11.5855	8	8.35855	8.7171	9.07565	9.4342	10.1513
				1984	240	26963	1984	4.84	9.88071	8	8.18807	8.37614	8.56421	8.75228	9.12843
				1984	241	27025	1984	6.65	9.77151	8	8.17715	8.3543	8.53145	8.7086	9.06291
				1984	250	27068	1984	5.06	10.4923	8	8.24923	8.49846	8.74769	8.99692	9.49538
				1984	250	27069	1984	6.05	10.7844	8	8.27844	8.55688	8.83532	9.11376	9.67064
				1984	250	27070	1984	4.92	10.8689	8	8.28689	8.57378	8.86067	9.14756	9.72134
				1984	251	27137	1984	6.07	10.5641	8	8.25641	8.51282	8.76923	9.02564	9.53846
				1984	251	27138	1984	6.07	10.5641	8	8.25641	8.51282	8.76923	9.02564	9.53846
				1984	252	27183	1984	5.69	10.3507	8	8.23507	8.47014	8.70521	8.94028	9.41042
				1984	260	27223	1984	6.57	10.135	8	8.2135	8.427	8.6405	8.854	9.281
				1984	260	27224	1984	6.13	10.135	8	8.2135	8.427	8.6405	8.854	9.281
				1984	260	27225	1984	6.76	9.82794	8	8.18279	8.36559	8.54838	8.73118	9.09676
				1984	261	27276	1984	6.71	9.14919	8	8.11492	8.22984	8.34476	8.45968	8.68951
				1984	261	27277	1984	6.89	9.29538	8	8.12954	8.25908	8.38861	8.51815	8.77723
				1984	261	27278	1984	6.71	9.14919	8	8.11492	8.22984	8.34476	8.45968	8.68951
				1984	271	27405	1984	5.59	9.84268	8	8.18427	8.36854	8.5528	8.73707	9.10561
				1984	280	27470	1984	4.76	9.50256	8	8.15026	8.30051	8.45077	8.60102	8.90154
				1984	280	27471	1984	4.76	8.29078	8	8.02908	8.05816	8.08723	8.11631	8.17447
				1984	281	27548	1984	5.46	9.09897	8	8.1099	8.21979	8.32969	8.43959	8.65938
				1984	281	27549	1984	5.32	9.08789	8	8.10879	8.21758	8.32637	8.43516	8.65273
				1984	281	27550	1984	5.45	9.08789	8	8.10879	8.21758	8.32637	8.43516	8.65273
				1984	281	27551	1984	4.71	8.4991	8	8.04991	8.09982	8.14973	8.19964	8.29946
				1984	300	27754	1984	4.47	9.65542	8	8.16554	8.33108	8.49663	8.66217	8.99325
				1984	300	27755	1984	4.99	9.48237	8	8.14824	8.29647	8.44471	8.59295	8.88942
				1984	301	27810	1984	4.69	8.89918	8	8.08992	8.17984	8.26975	8.35967	8.53951
				1984	310	27891	1984	5.15	11.9023	8	8.39023	8.78046	9.17069	9.56092	10.3414
				1984	310	27892	1984	5.2	12.0193	8	8.40193	8.80386	9.20579	9.60772	10.4116
				1984	320	28031	1984	5.81	10.8297	8	8.28297	8.56594	8.84891	9.13188	9.69782
				1984	320	28032	1984	5.88	10.9812	8	8.29812	8.59624	8.89436	9.19248	9.78872
				1984	321	28171	1984	6.16	9.37389	8	8.13739	8.27478	8.41217	8.54956	8.82433
				1984	321	28172	1984	6.75	9.37389	8	8.13739	8.27478	8.41217	8.54956	8.82433
				1984	321	28173	1984	7.37	9.47743	8	8.14774	8.29549	8.44323	8.59097	8.88646
				1984	350	28511	1984	5.12	9.48482	8	8.14848	8.29696	8.44545	8.59393	8.89089
				1984	350	28512	1984	5.12	9.48482	8	8.14848	8.29696	8.44545	8.59393	8.89089
				1984	350	28513	1984	5.68	9.6195	8	8.16195	8.3239	8.48585	8.6478	8.9717
				1984	350	28514	1984	5.2	8.77467	8	8.07747	8.15493	8.2324	8.30987	8.4648
				1984	351	28626	1984	6.19	9.61507	8	8.16151	8.32301	8.48452	8.64603	8.96904
				1984	351	28627	1984	5.19	9.50152	8	8.15015	8.3003	8.45046	8.60061	8.90091
				1984	351	28628	1984	5.32	9.70115	8	8.17012	8.34023	8.51034	8.68046	9.02069
				1984	351	28629	1984	6.7	8.94813	8	8.09481	8.18963	8.28444	8.37925	8.56888
				1984	360	28704	1984	5.77	10.7449	8	8.27449	8.54898	8.82347	9.09796	9.64694
				1984	370	28799	1984	4.91	9.45633	8	8.14563	8.29127	8.4369	8.58253	8.8738
				1984	380	28878	1984	4.69	10.6423	8	8.26423	8.52846	8.79269	9.05692	9.58538
				1984	390	29012	1984	5.03	9.59043	8	8.15904	8.31809	8.47713	8.63617	8.95426
				1984	390	29013	1984	5.53	9.73943	8	8.17394	8.34789	8.52183	8.69577	9.04366
				1984	400	29194	1984	4.75	8.31252	8	8.03125	8.0625	8.09376	8.12501	8.18751
				1984	401	29244	1984	5.43	8.31257	8	8.03126	8.06251	8.09377	8.12503	8.18754
				1984	410	29358	1984	5.34	8.62403	8	8.0624	8.12481	8.18721	8.24961	8.37442
				1984	411	29437	1984	4.99	9.72349	8	8.17235	8.3447	8.51705	8.6894	9.03409
				1984	411	29438	1984	5.34	9.72349	8	8.17235	8.3447	8.51705	8.6894	9.03409
				1984	411	29439	1984	4.62	9.72349	8	8.17235	8.3447	8.51705	8.6894	9.03409
				1984	420	29506	1984	4.55	9.95365	8	8.19537	8.39073	8.5861	8.78146	9.17219
				1984	420	29507	1984	4.24	9.95365	8	8.19537	8.39073	8.5861	8.78146	9.17219
				1984	420	29508	1984	5.82	9.94308	8	8.19431	8.38862	8.58292	8.77723	9.16585
				1984	431	29646	1984	6.3	9.90039	8	8.19004	8.38008	8.57012	8.76016	9.14023
				1984	431	29647	1984	6.2	10.0377	8	8.20377	8.40754	8.61131	8.81508	9.22262
				1984	431	29648	1984	6.18	10.0377	8	8.20377	8.40754	8.61131	8.81508	9.22262
				1984	432	29688	1984	4.84	10.4408	8	8.24408	8.48816	8.73224	8.97632	9.46448
				1984	433	29726	1984	5.73	8.5855	8	8.05855	8.1171	8.17565	8.2342	8.3513
				1984	433	29727	1984	5.61	8.63996	8	8.064	8.12799	8.19199	8.25598	8.38398
				1984	433	29728	1984	5.68	8.36766	8	8.03677	8.07353	8.1103	8.14706	8.2206
				1984	441	29869	1984	5.58	9.84389	8	8.18439	8.36878	8.55317	8.73756	9.10633
				1984	441	29870	1984	4.99	9.05487	8	8.10549	8.21097	8.31646	8.42195	8.63292
				1984	450	29931	1984	5.56	8.18106	8	8.01811	8.03621	8.05432	8.07242	8.10864
				1984	450	29932	1984	5.8	8.18106	8	8.01811	8.03621	8.05432	8.07242	8.10864
				1984	450	29933	1984	5.82	8.28651	8	8.02865	8.0573	8.08595	8.1146	8.17191
				1984	450	29934	1984	5.75	8.10816	8	8.01082	8.02163	8.03245	8.04326	8.0649
				1984	450	29935	1984	5.88	8.28651	8	8.02865	8.0573	8.08595	8.1146	8.17191
				1984	450	29936	1984	5.82	8.41459	8	8.04146	8.08292	8.12438	8.16584	8.24875
				1984	450	29937	1984	5.56	8.35734	8	8.03573	8.07147	8.1072	8.14294	8.2144
				1984	460	30055	1984	4.74	8.41236	8	8.04124	8.08247	8.12371	8.16494	8.24742
				1984	460	30056	1984	4.73	8.40663	8	8.04066	8.08133	8.12199	8.16265	8.24398
				1984	460	30057	1984	4.79	8.51689	8	8.05169	8.10338	8.15507	8.20676	8.31013
				1984	460	30058	1984	4.68	9.07858	8	8.10786	8.21572	8.32357	8.43143	8.64715
				1984	462	30134	1984	5.72	11.1577	8	8.31577	8.63154	8.94731	9.26308	9.89462
				1984	462	30135	1984	5.83	11.1577	8	8.31577	8.63154	8.94731	9.26308	9.89462
				1984	462	30136	1984	5.86	11.531	8	8.3531	8.7062	9.0593	9.4124	10.1186
				1984	70	30630	1984	6.05	11.1855	8	8.31855	8.6371	8.95565	9.2742	9.9113
				1984	70	30631	1984	5.67	10.7981	8	8.27981	8.55962	8.83943	9.11924	9.67886
				1984	70	30632	1984	6.15	11.1855	8	8.31855	8.6371	8.95565	9.2742	9.9113
				1984	70	30633	1984	6.15	11.3174	8	8.33174	8.66348	8.99522	9.32696	9.99044
				1984	71	30726	1984	5.8	11.169	8	8.3169	8.6338	8.9507	9.2676	9.9014
				1984	71	30727	1984	6.41	11.4509	8	8.34509	8.69018	9.03527	9.38036	10.0705
				1984	71	30728	1984	5.99	11.2164	8	8.32164	8.64328	8.96492	9.28656	9.92984
				1984	71	30729	1984	6.07	10.9296	8	8.29296	8.58592	8.87888	9.17184	9.75776
				1984	71	30730	1984	5.77	11.0721	8	8.30721	8.61442	8.92163	9.22884	9.84326
				1984	71	30731	1984	6.48	11.0721	8	8.30721	8.61442	8.92163	9.22884	9.84326
				1984	72	30861	1984	6	9.2545	8	8.12545	8.2509	8.37635	8.5018	8.7527
				1984	72	30862	1984	6.17	9.3793	8	8.13793	8.27586	8.41379	8.55172	8.82758
				1984	72	30863	1984	6.22	9.23946	8	8.12395	8.24789	8.37184	8.49578	8.74368
				1984	72	30864	1984	6.42	9.2545	8	8.12545	8.2509	8.37635	8.5018	8.7527
				1984	72	30865	1984	5.21	9.38647	8	8.13865	8.27729	8.41594	8.55459	8.83188
				1984	80	31090	1984	6.54	9.80846	8	8.18085	8.36169	8.54254	8.72338	9.08508
				1984	80	31091	1984	6.04	9.69137	8	8.16914	8.33827	8.50741	8.67655	9.01482
				1984	80	31092	1984	6.32	9.78285	8	8.17829	8.35657	8.53486	8.71314	9.06971
				1984	80	31093	1984	6.89	9.59639	8	8.15964	8.31928	8.47892	8.63856	8.95783
				1984	80	31094	1984	5.02	8.22306	8	8.02231	8.04461	8.06692	8.08922	8.13384
				1984	81	31256	1984	5.91	10.0318	8	8.20318	8.40636	8.60954	8.81272	9.21908
				1984	81	31257	1984	5.97	10.0473	8	8.20473	8.40946	8.61419	8.81892	9.22838
				1984	81	31258	1984	5.75	10.0473	8	8.20473	8.40946	8.61419	8.81892	9.22838
				1984	90	31326	1984	4.57	9.95464	8	8.19546	8.39093	8.58639	8.78186	9.17278
				1984	90	31327	1984	4.67	9.89787	8	8.18979	8.37957	8.56936	8.75915	9.13872
				1984	90	31328	1984	4.44	9.90805	8	8.19081	8.38161	8.57241	8.76322	9.14483
				1984	90	31329	1984	4.71	9.96494	8	8.19649	8.39299	8.58948	8.78598	9.17896
				1984	90	31330	1984	4.8	9.95464	8	8.19546	8.39093	8.58639	8.78186	9.17278
				1984	90	31331	1984	4.5	9.89787	8	8.18979	8.37957	8.56936	8.75915	9.13872
				1984	90	31332	1984	4.61	10.1521	8	8.21521	8.43042	8.64563	8.86084	9.29126
				1984	90	31333	1984	5.58	10.0215	8	8.20215	8.4043	8.60645	8.8086	9.2129
				1985	102	31587	1985	3.57	9.51255	8	8.15126	8.30251	8.45377	8.60502	8.90753
				1985	102	31588	1985	4.54	8.87355	8	8.08736	8.17471	8.26206	8.34942	8.52413
				1985	103	31646	1985	6.28	11.002	8	8.3002	8.6004	8.9006	9.2008	9.8012
				1985	110	31777	1985	3.66	11.0447	8	8.30447	8.60894	8.91341	9.21788	9.82682
				1985	110	31778	1985	4.44	10.4259	8	8.24259	8.48518	8.72777	8.97036	9.45554
				1985	110	31779	1985	4.84	10.0972	8	8.20972	8.41944	8.62916	8.83888	9.25832
				1985	120	31942	1985	5.22	11.1056	8	8.31056	8.62112	8.93168	9.24224	9.86336
				1985	120	31943	1985	5.08	11.0765	8	8.30765	8.6153	8.92295	9.2306	9.8459
				1985	120	31944	1985	5.14	11.0765	8	8.30765	8.6153	8.92295	9.2306	9.8459
				1985	121	32026	1985	5.56	12.5344	8	8.45344	8.90688	9.36032	9.81376	10.7206
				1985	121	32027	1985	5.26	12.1871	8	8.41871	8.83742	9.25613	9.67484	10.5123
				1985	140	32206	1985	5.4	9.61623	8	8.16162	8.32325	8.48487	8.64649	8.96974
				1985	150	32271	1985	6.51	12.029	8	8.4029	8.8058	9.2087	9.6116	10.4174
				1985	150	32272	1985	6.59	12.0777	8	8.40777	8.81554	9.22331	9.63108	10.4466
				1985	150	32273	1985	6.78	11.6499	8	8.36499	8.72998	9.09497	9.45996	10.1899
				1985	152	32370	1985	7.17	11.3179	8	8.33179	8.66358	8.99537	9.32716	9.99074
				1985	152	32371	1985	7	11.3179	8	8.33179	8.66358	8.99537	9.32716	9.99074
				1985	152	32372	1985	6.88	11.3179	8	8.33179	8.66358	8.99537	9.32716	9.99074
				1985	160	32447	1985	6.94	12.333	8	8.4333	8.8666	9.2999	9.7332	10.5998
				1985	160	32448	1985	7.01	12.1872	8	8.41872	8.83744	9.25616	9.67488	10.5123
				1985	170	32519	1985	6.15	11.6362	8	8.36362	8.72724	9.09086	9.45448	10.1817
				1985	170	32520	1985	6.23	11.6362	8	8.36362	8.72724	9.09086	9.45448	10.1817
				1985	170	32521	1985	6.4	11.6362	8	8.36362	8.72724	9.09086	9.45448	10.1817
				1985	180	32618	1985	7.19	11.7375	8	8.37375	8.7475	9.12125	9.495	10.2425
				1985	180	32619	1985	7.44	12.1128	8	8.41128	8.82256	9.23384	9.64512	10.4677
				1985	180	32620	1985	7.49	12.2951	8	8.42951	8.85902	9.28853	9.71804	10.5771
				1985	181	32730	1985	5.54	11.4372	8	8.34372	8.68744	9.03116	9.37488	10.0623
				1985	181	32731	1985	5.76	11.4372	8	8.34372	8.68744	9.03116	9.37488	10.0623
				1985	181	32732	1985	5.42	11.7007	8	8.37007	8.74014	9.11021	9.48028	10.2204
				1985	190	32781	1985	4.31	10.8895	8	8.28895	8.5779	8.86685	9.1558	9.7337
				1985	190	32782	1985	4.37	11.1718	8	8.31718	8.63436	8.95154	9.26872	9.90308
				1985	190	32783	1985	4.01	11.3348	8	8.33348	8.66696	9.00044	9.33392	10.0009
				1985	190	32784	1985	4.64	8.61947	8	8.06195	8.12389	8.18584	8.24779	8.37168
				1985	200	32949	1985	6.29	11.4362	8	8.34362	8.68724	9.03086	9.37448	10.0617
				1985	201	33029	1985	7.05	6.87272	8	7.88727	7.77454	7.66182	7.54909	7.32363
				1985	201	33030	1985	7.43	6.70981	8	7.87098	7.74196	7.61294	7.48392	7.22589
				1985	202	33093	1985	6.54	11.2349	8	8.32349	8.64698	8.97047	9.29396	9.94094
				1985	210	33214	1985	4.92	8.47901	8	8.0479	8.0958	8.1437	8.1916	8.28741
				1985	221	33375	1985	5.38	9.88402	8	8.1884	8.3768	8.56521	8.75361	9.13041
				1985	221	33376	1985	5.3	9.7583	8	8.17583	8.35166	8.52749	8.70332	9.05498
				1985	221	33377	1985	5.83	9.93251	8	8.19325	8.3865	8.57975	8.773	9.15951
				1985	222	33421	1985	4.83	9.80384	8	8.18038	8.36077	8.54115	8.72154	9.0823
				1985	222	33422	1985	4.7	9.68857	8	8.16886	8.33771	8.50657	8.67543	9.01314
				1985	222	33423	1985	5.11	9.67299	8	8.1673	8.3346	8.5019	8.6692	9.00379
				1985	230	33486	1985	6.32	10.0641	8	8.20641	8.41282	8.61923	8.82564	9.23846
				1985	230	33487	1985	6.13	10.2172	8	8.22172	8.44344	8.66516	8.88688	9.33032
				1985	230	33488	1985	5.33	9.44764	8	8.14476	8.28953	8.43429	8.57906	8.86858
				1985	231	33593	1985	5.99	12.0857	8	8.40857	8.81714	9.22571	9.63428	10.4514
				1985	240	33669	1985	5.44	11.0571	8	8.30571	8.61142	8.91713	9.22284	9.83426
				1985	240	33670	1985	5.36	11.0451	8	8.30451	8.60902	8.91353	9.21804	9.82706
				1985	241	33734	1985	5.96	10.2616	8	8.22616	8.45232	8.67848	8.90464	9.35696
				1985	250	33780	1985	5.74	10.1979	8	8.21979	8.43958	8.65937	8.87916	9.31874
				1985	250	33781	1985	5.36	10.3333	8	8.23333	8.46666	8.69999	8.93332	9.39998
				1985	250	33782	1985	5.16	10.384	8	8.2384	8.4768	8.7152	8.9536	9.4304
				1985	251	33849	1985	5.83	10.5246	8	8.25246	8.50492	8.75738	9.00984	9.51476
				1985	251	33850	1985	5.72	10.5246	8	8.25246	8.50492	8.75738	9.00984	9.51476
				1985	260	33939	1985	6.07	9.23358	8	8.12336	8.24672	8.37007	8.49343	8.74015
				1985	260	33940	1985	6.02	9.38935	8	8.13894	8.27787	8.41681	8.55574	8.83361
				1985	260	33941	1985	6.36	9.52093	8	8.15209	8.30419	8.45628	8.60837	8.91256
				1985	261	34003	1985	5.87	8.70863	8	8.07086	8.14173	8.21259	8.28345	8.42518
				1985	261	34004	1985	6.72	9.12005	8	8.112	8.22401	8.33601	8.44802	8.67203
				1985	261	34005	1985	5.55	9.09223	8	8.10922	8.21845	8.32767	8.43689	8.65534
				1985	270	34066	1985	5.19	9.41858	8	8.14186	8.28372	8.42557	8.56743	8.85115
				1985	271	34114	1985	6.43	10.2984	8	8.22984	8.45968	8.68952	8.91936	9.37904
				1985	280	34177	1985	5.09	10.654	8	8.2654	8.5308	8.7962	9.0616	9.5924
				1985	280	34178	1985	5.09	10.654	8	8.2654	8.5308	8.7962	9.0616	9.5924
				1985	281	34253	1985	5.31	8.54871	8	8.05487	8.10974	8.16461	8.21948	8.32923
				1985	281	34254	1985	5.72	8.5518	8	8.05518	8.11036	8.16554	8.22072	8.33108
				1985	281	34255	1985	5.81	8.5518	8	8.05518	8.11036	8.16554	8.22072	8.33108
				1985	281	34256	1985	4.92	8.27442	8	8.02744	8.05488	8.08233	8.10977	8.16465
				1985	300	34457	1985	4.59	10.3671	8	8.23671	8.47342	8.71013	8.94684	9.42026
				1985	300	34458	1985	5.19	10.4695	8	8.24695	8.4939	8.74085	8.9878	9.4817
				1985	301	34509	1985	5.04	9.88706	8	8.18871	8.37741	8.56612	8.75482	9.13224
				1985	310	34591	1985	5.25	11.734	8	8.3734	8.7468	9.1202	9.4936	10.2404
				1985	320	34736	1985	5.3	11.0526	8	8.30526	8.61052	8.91578	9.22104	9.83156
				1985	320	34737	1985	6.45	11.0343	8	8.30343	8.60686	8.91029	9.21372	9.82058
				1985	320	34738	1985	6.2	11.0526	8	8.30526	8.61052	8.91578	9.22104	9.83156
				1985	321	34841	1985	6.41	10.1704	8	8.21704	8.43408	8.65112	8.86816	9.30224
				1985	321	34842	1985	6.69	10.1704	8	8.21704	8.43408	8.65112	8.86816	9.30224
				1985	321	34843	1985	6.62	10.3818	8	8.23818	8.47636	8.71454	8.95272	9.42908
				1985	350	35119	1985	5.33	10.4038	8	8.24038	8.48076	8.72114	8.96152	9.44228
				1985	350	35120	1985	5.33	10.4038	8	8.24038	8.48076	8.72114	8.96152	9.44228
				1985	350	35121	1985	5.66	10.5231	8	8.25231	8.50462	8.75693	9.00924	9.51386
				1985	350	35122	1985	4.15	8.92475	8	8.09248	8.18495	8.27742	8.3699	8.55485
				1985	351	35231	1985	6.12	9.50146	8	8.15015	8.30029	8.45044	8.60058	8.90088
				1985	351	35232	1985	6.37	9.4595	8	8.14595	8.2919	8.43785	8.5838	8.8757
				1985	351	35233	1985	5.96	9.5556	8	8.15556	8.31112	8.46668	8.62224	8.93336
				1985	351	35234	1985	6.14	8.57788	8	8.05779	8.11558	8.17336	8.23115	8.34673
				1985	360	35310	1985	6.01	11.0763	8	8.30763	8.61526	8.92289	9.23052	9.84578
				1985	370	35394	1985	4.4	10.0946	8	8.20946	8.41892	8.62838	8.83784	9.25676
				1985	370	35395	1985	4.43	10.0946	8	8.20946	8.41892	8.62838	8.83784	9.25676
				1985	370	35396	1985	4.9	10.1861	8	8.21861	8.43722	8.65583	8.87444	9.31166
				1985	380	35483	1985	5.76	11.6207	8	8.36207	8.72414	9.08621	9.44828	10.1724
				1985	390	35612	1985	5.65	9.6894	8	8.16894	8.33788	8.50682	8.67576	9.01364
				1985	390	35613	1985	5.74	9.51087	8	8.15109	8.30217	8.45326	8.60435	8.90652
				1985	390	35614	1985	5.9	9.8442	8	8.18442	8.36884	8.55326	8.73768	9.10652
				1985	390	35615	1985	6.48	9.63213	8	8.16321	8.32643	8.48964	8.65285	8.97928
				1985	40	35754	1985	4.27	10.4084	8	8.24084	8.48168	8.72252	8.96336	9.44504
				1985	40	35755	1985	4.63	10.5115	8	8.25115	8.5023	8.75345	9.0046	9.5069
				1985	400	35810	1985	4.26	9.66432	8	8.16643	8.33286	8.4993	8.66573	8.99859
				1985	401	35859	1985	3.78	9.14525	8	8.11453	8.22905	8.34357	8.4581	8.68715
				1985	410	35961	1985	4.17	8.46107	8	8.04611	8.09221	8.13832	8.18443	8.27664
				1985	411	36032	1985	5.66	10.9132	8	8.29132	8.58264	8.87396	9.16528	9.74792
				1985	411	36033	1985	5.46	10.9132	8	8.29132	8.58264	8.87396	9.16528	9.74792
				1985	411	36034	1985	5.54	10.9383	8	8.29383	8.58766	8.88149	9.17532	9.76298
				1985	420	36078	1985	4.91	9.63367	8	8.16337	8.32673	8.4901	8.65347	8.9802
				1985	420	36079	1985	4.57	10.0621	8	8.20621	8.41242	8.61863	8.82484	9.23726
				1985	420	36080	1985	5.05	9.63367	8	8.16337	8.32673	8.4901	8.65347	8.9802
				1985	431	36199	1985	6.47	9.95854	8	8.19585	8.39171	8.58756	8.78342	9.17512
				1985	431	36200	1985	6.38	10.1449	8	8.21449	8.42898	8.64347	8.85796	9.28694
				1985	431	36201	1985	6.46	10.1449	8	8.21449	8.42898	8.64347	8.85796	9.28694
				1985	431	36202	1985	5.18	8.54252	8	8.05425	8.1085	8.16276	8.21701	8.32551
				1985	431	36203	1985	5.02	8.23024	8	8.02302	8.04605	8.06907	8.0921	8.13814
				1985	431	36204	1985	5.77	8.31665	8	8.03167	8.06333	8.09499	8.12666	8.18999
				1985	432	36273	1985	6.47	10.9922	8	8.29922	8.59844	8.89766	9.19688	9.79532
				1985	433	36313	1985	6.1	8.53169	8	8.05317	8.10634	8.15951	8.21268	8.31901
				1985	433	36314	1985	6.03	8.59262	8	8.05926	8.11852	8.17779	8.23705	8.35557
				1985	433	36315	1985	5.97	8.59262	8	8.05926	8.11852	8.17779	8.23705	8.35557
				1985	440	36369	1985	4.87	8.62644	8	8.06264	8.12529	8.18793	8.25058	8.37586
				1985	440	36370	1985	5.11	8.83114	8	8.08311	8.16623	8.24934	8.33246	8.49868
				1985	441	36433	1985	6.09	8.74593	8	8.07459	8.14919	8.22378	8.29837	8.44756
				1985	450	36487	1985	5.31	7.46238	8	7.94624	7.89248	7.83871	7.78495	7.67743
				1985	450	36488	1985	5.07	7.46238	8	7.94624	7.89248	7.83871	7.78495	7.67743
				1985	450	36489	1985	5.12	7.46238	8	7.94624	7.89248	7.83871	7.78495	7.67743
				1985	450	36490	1985	5.41	7.6582	8	7.96582	7.93164	7.89746	7.86328	7.79492
				1985	450	36491	1985	5.19	7.46238	8	7.94624	7.89248	7.83871	7.78495	7.67743
				1985	450	36492	1985	5.53	7.93571	8	7.99357	7.98714	7.98071	7.97428	7.96143
				1985	450	36493	1985	5.68	8.17057	8	8.01706	8.03411	8.05117	8.06823	8.10234
				1985	460	36616	1985	4.79	8.31573	8	8.03157	8.06315	8.09472	8.12629	8.18944
				1985	460	36617	1985	4.79	8.30455	8	8.03045	8.06091	8.09136	8.12182	8.18273
				1985	460	36618	1985	5.27	7.90691	8	7.99069	7.98138	7.97207	7.96276	7.94415
				1985	460	36619	1985	5.47	8.71228	8	8.07123	8.14246	8.21368	8.28491	8.42737
				1985	462	36688	1985	5.82	9.42941	8	8.14294	8.28588	8.42882	8.57176	8.85765
				1985	70	37178	1985	5.26	10.8622	8	8.28622	8.57244	8.85866	9.14488	9.71732
				1985	70	37179	1985	5.38	10.5041	8	8.25041	8.50082	8.75123	9.00164	9.50246
				1985	70	37180	1985	5.49	10.981	8	8.2981	8.5962	8.8943	9.1924	9.7886
				1985	70	37181	1985	5.37	11.0478	8	8.30478	8.60956	8.91434	9.21912	9.82868
				1985	71	37288	1985	5.84	11.884	8	8.3884	8.7768	9.1652	9.5536	10.3304
				1985	71	37289	1985	6.81	11.9799	8	8.39799	8.79598	9.19397	9.59196	10.3879
				1985	71	37290	1985	5.96	11.9334	8	8.39334	8.78668	9.18002	9.57336	10.36
				1985	71	37291	1985	6.45	11.9334	8	8.39334	8.78668	9.18002	9.57336	10.36
				1985	71	37292	1985	5.41	11.1667	8	8.31667	8.63334	8.95001	9.26668	9.90002
				1985	71	37293	1985	6.26	11.1667	8	8.31667	8.63334	8.95001	9.26668	9.90002
				1985	72	37409	1985	6.37	9.82299	8	8.1823	8.3646	8.5469	8.7292	9.09379
				1985	72	37410	1985	5.84	9.92106	8	8.19211	8.38421	8.57632	8.76842	9.15264
				1985	72	37411	1985	5.45	9.61839	8	8.16184	8.32368	8.48552	8.64736	8.97103
				1985	72	37412	1985	6.22	9.82299	8	8.1823	8.3646	8.5469	8.7292	9.09379
				1985	72	37413	1985	5.71	9.86797	8	8.1868	8.37359	8.56039	8.74719	9.12078
				1985	80	37616	1985	6.16	10.0563	8	8.20563	8.41126	8.61689	8.82252	9.23378
				1985	80	37617	1985	6.05	10.0563	8	8.20563	8.41126	8.61689	8.82252	9.23378
				1985	80	37618	1985	6.5	10.0768	8	8.20768	8.41536	8.62304	8.83072	9.24608
				1985	80	37619	1985	4.96	7.93673	8	7.99367	7.98735	7.98102	7.97469	7.96204
				1985	81	37753	1985	6.32	10.8828	8	8.28828	8.57656	8.86484	9.15312	9.72968
				1985	81	37754	1985	6.44	10.8828	8	8.28828	8.57656	8.86484	9.15312	9.72968
				1985	81	37755	1985	6.45	10.8828	8	8.28828	8.57656	8.86484	9.15312	9.72968
				1985	90	37799	1985	5.68	10.2921	8	8.22921	8.45842	8.68763	8.91684	9.37526
				1985	90	37800	1985	5.62	10.2921	8	8.22921	8.45842	8.68763	8.91684	9.37526
				1985	90	37801	1985	5.98	10.2437	8	8.22437	8.44874	8.67311	8.89748	9.34622
				1985	90	37802	1985	5.62	10.13	8	8.213	8.426	8.639	8.852	9.278
				1985	90	37803	1985	5.17	10.2921	8	8.22921	8.45842	8.68763	8.91684	9.37526
				1985	90	37804	1985	4.88	10.2921	8	8.22921	8.45842	8.68763	8.91684	9.37526
				1985	90	37805	1985	4.25	9.07372	8	8.10737	8.21474	8.32212	8.42949	8.64423
				1985	90	37806	1985	4.4	9.04133	8	8.10413	8.20827	8.3124	8.41653	8.6248
				1986	102	38104	1986	3.87	8.38063	8	8.03806	8.07613	8.11419	8.15225	8.22838
				1986	102	38105	1986	4.71	8.35209	8	8.03521	8.07042	8.10563	8.14084	8.21125
				1986	103	38184	1986	6.11	9.53672	8	8.15367	8.30734	8.46102	8.61469	8.92203
				1986	110	38312	1986	4.83	9.51957	8	8.15196	8.30391	8.45587	8.60783	8.91174
				1986	110	38313	1986	4.39	9.18828	8	8.11883	8.23766	8.35648	8.47531	8.71297
				1986	110	38314	1986	3.78	8.79964	8	8.07996	8.15993	8.23989	8.31986	8.47978
				1986	120	38494	1986	4.71	10.0589	8	8.20589	8.41178	8.61767	8.82356	9.23534
				1986	120	38495	1986	5.94	10.0569	8	8.20569	8.41138	8.61707	8.82276	9.23414
				1986	120	38496	1986	4.5	10.0569	8	8.20569	8.41138	8.61707	8.82276	9.23414
				1986	121	38575	1986	5.42	9.18995	8	8.11899	8.23799	8.35698	8.47598	8.71397
				1986	140	38716	1986	5.37	8.62654	8	8.06265	8.12531	8.18796	8.25062	8.37592
				1986	150	38776	1986	5.9	9.71903	8	8.1719	8.34381	8.51571	8.68761	9.03142
				1986	150	38777	1986	5.62	9.71903	8	8.1719	8.34381	8.51571	8.68761	9.03142
				1986	150	38778	1986	5.55	9.84294	8	8.18429	8.36859	8.55288	8.73718	9.10576
				1986	152	38877	1986	7.05	9.34125	8	8.13413	8.26825	8.40237	8.5365	8.80475
				1986	152	38878	1986	6.91	9.60125	8	8.16013	8.32025	8.48037	8.6405	8.96075
				1986	152	38879	1986	6.91	9.44971	8	8.14497	8.28994	8.43491	8.57988	8.86983
				1986	160	38963	1986	6.3	10.5244	8	8.25244	8.50488	8.75732	9.00976	9.51464
				1986	160	38964	1986	5.07	10.1243	8	8.21243	8.42486	8.63729	8.84972	9.27458
				1986	160	38965	1986	5.4	10.2421	8	8.22421	8.44842	8.67263	8.89684	9.34526
				1986	170	39032	1986	5.63	10.4043	8	8.24043	8.48086	8.72129	8.96172	9.44258
				1986	170	39033	1986	5.86	10.4259	8	8.24259	8.48518	8.72777	8.97036	9.45554
				1986	170	39034	1986	5.82	10.5103	8	8.25103	8.50206	8.75309	9.00412	9.50618
				1986	180	39138	1986	6.42	11.0728	8	8.30728	8.61456	8.92184	9.22912	9.84368
				1986	180	39139	1986	6.86	11.0028	8	8.30028	8.60056	8.90084	9.20112	9.80168
				1986	180	39140	1986	6.6	11.6197	8	8.36197	8.72394	9.08591	9.44788	10.1718
				1986	180	39141	1986	7.15	11.6754	8	8.36754	8.73508	9.10262	9.47016	10.2052
				1986	181	39250	1986	6.22	11.2597	8	8.32597	8.65194	8.97791	9.30388	9.95582
				1986	181	39251	1986	6.47	11.3156	8	8.33156	8.66312	8.99468	9.32624	9.98936
				1986	181	39252	1986	6.32	11.1907	8	8.31907	8.63814	8.95721	9.27628	9.91442
				1986	190	39289	1986	5.97	11.6951	8	8.36951	8.73902	9.10853	9.47804	10.2171
				1986	190	39290	1986	5.8	12.0588	8	8.40588	8.81176	9.21764	9.62352	10.4353
				1986	190	39291	1986	4.73	8.95056	8	8.09506	8.19011	8.28517	8.38022	8.57034
				1986	200	39446	1986	6.14	10.6306	8	8.26306	8.52612	8.78918	9.05224	9.57836
				1986	200	39447	1986	4.6	10.8519	8	8.28519	8.57038	8.85557	9.14076	9.71114
				1986	201	39531	1986	8.04	6.68809	8	7.86881	7.73762	7.60643	7.47524	7.21285
				1986	201	39532	1986	7.8	6.82762	8	7.88276	7.76552	7.64829	7.53105	7.29657
				1986	202	39599	1986	7.04	10.4418	8	8.24418	8.48836	8.73254	8.97672	9.46508
				1986	211	39770	1986	7.48	9.34635	8	8.13463	8.26927	8.4039	8.53854	8.80781
				1986	221	39897	1986	5.75	9.62003	8	8.162	8.32401	8.48601	8.64801	8.97202
				1986	221	39898	1986	6.01	9.58375	8	8.15837	8.31675	8.47513	8.6335	8.95025
				1986	221	39899	1986	5.77	9.62003	8	8.162	8.32401	8.48601	8.64801	8.97202
				1986	222	39949	1986	5.64	9.7248	8	8.17248	8.34496	8.51744	8.68992	9.03488
				1986	222	39950	1986	5.59	9.59074	8	8.15907	8.31815	8.47722	8.6363	8.95444
				1986	222	39951	1986	5.54	10.2975	8	8.22975	8.4595	8.68925	8.919	9.3785
				1986	230	40021	1986	3.65	10.5055	8	8.25055	8.5011	8.75165	9.0022	9.5033
				1986	230	40022	1986	4.04	10.5008	8	8.25008	8.50016	8.75024	9.00032	9.50048
				1986	231	40131	1986	6.32	11.2736	8	8.32736	8.65472	8.98208	9.30944	9.96416
				1986	231	40132	1986	6.95	11.632	8	8.3632	8.7264	9.0896	9.4528	10.1792
				1986	240	40230	1986	5.6	11.2912	8	8.32912	8.65824	8.98736	9.31648	9.97472
				1986	240	40231	1986	6.29	11.8367	8	8.38367	8.76734	9.15101	9.53468	10.302
				1986	241	40308	1986	6.52	9.74894	8	8.17489	8.34979	8.52468	8.69958	9.04936
				1986	241	40309	1986	6.76	9.99389	8	8.19939	8.39878	8.59817	8.79756	9.19633
				1986	250	40361	1986	6.54	10.4651	8	8.24651	8.49302	8.73953	8.98604	9.47906
				1986	250	40362	1986	6.51	10.5907	8	8.25907	8.51814	8.77721	9.03628	9.55442
				1986	250	40363	1986	6.36	10.7946	8	8.27946	8.55892	8.83838	9.11784	9.67676
				1986	251	40435	1986	6.53	9.99741	8	8.19974	8.39948	8.59922	8.79896	9.19845
				1986	252	40489	1986	5.2	10.5795	8	8.25795	8.5159	8.77385	9.0318	9.5477
				1986	260	40543	1986	6.72	8.61864	8	8.06186	8.12373	8.18559	8.24746	8.37118
				1986	260	40544	1986	6.73	9.0263	8	8.10263	8.20526	8.30789	8.41052	8.61578
				1986	260	40545	1986	6.37	9.12142	8	8.11214	8.22428	8.33643	8.44857	8.67285
				1986	261	40613	1986	6.47	8.99837	8	8.09984	8.19967	8.29951	8.39935	8.59902
				1986	261	40614	1986	6.66	8.99837	8	8.09984	8.19967	8.29951	8.39935	8.59902
				1986	261	40615	1986	6.56	9.00717	8	8.10072	8.20143	8.30215	8.40287	8.6043
				1986	270	40679	1986	5.17	10.6931	8	8.26931	8.53862	8.80793	9.07724	9.61586
				1986	271	40724	1986	6.14	9.85422	8	8.18542	8.37084	8.55627	8.74169	9.11253
				1986	280	40784	1986	5.24	9.36363	8	8.13636	8.27273	8.40909	8.54545	8.81818
				1986	281	40875	1986	5.61	8.43465	8	8.04347	8.08693	8.1304	8.17386	8.26079
				1986	300	41090	1986	4.9	9.60025	8	8.16003	8.32005	8.48007	8.6401	8.96015
				1986	300	41091	1986	4.97	9.60025	8	8.16003	8.32005	8.48007	8.6401	8.96015
				1986	310	41220	1986	5.58	10.343	8	8.2343	8.4686	8.7029	8.9372	9.4058
				1986	320	41362	1986	5.72	10.8651	8	8.28651	8.57302	8.85953	9.14604	9.71906
				1986	320	41363	1986	5.4	10.8651	8	8.28651	8.57302	8.85953	9.14604	9.71906
				1986	320	41364	1986	5.46	10.8651	8	8.28651	8.57302	8.85953	9.14604	9.71906
				1986	321	41488	1986	6.88	9.59949	8	8.15995	8.3199	8.47985	8.6398	8.95969
				1986	321	41489	1986	6.95	9.71605	8	8.1716	8.34321	8.51481	8.68642	9.02963
				1986	321	41490	1986	7.31	9.59949	8	8.15995	8.3199	8.47985	8.6398	8.95969
				1986	331	41614	1986	6.75	10.3359	8	8.23359	8.46718	8.70077	8.93436	9.40154
				1986	350	41840	1986	5.99	9.48749	8	8.14875	8.2975	8.44625	8.595	8.89249
				1986	350	41841	1986	5.99	9.48749	8	8.14875	8.2975	8.44625	8.595	8.89249
				1986	350	41842	1986	5.39	9.35357	8	8.13536	8.27071	8.40607	8.54143	8.81214
				1986	350	41843	1986	5.11	8.44595	8	8.0446	8.08919	8.13378	8.17838	8.26757
				1986	351	41939	1986	6.43	9.53861	8	8.15386	8.30772	8.46158	8.61544	8.92317
				1986	351	41940	1986	5.99	9.69774	8	8.16977	8.33955	8.50932	8.6791	9.01864
				1986	351	41941	1986	6.36	9.60963	8	8.16096	8.32193	8.48289	8.64385	8.96578
				1986	351	41942	1986	6.12	9.00041	8	8.10004	8.20008	8.30012	8.40016	8.60025
				1986	360	42028	1986	5.23	10.9502	8	8.29502	8.59004	8.88506	9.18008	9.77012
				1986	370	42128	1986	5.41	8.91574	8	8.09157	8.18315	8.27472	8.3663	8.54944
				1986	370	42129	1986	5.23	9.05117	8	8.10512	8.21023	8.31535	8.42047	8.6307
				1986	370	42130	1986	5.75	8.93248	8	8.09325	8.1865	8.27974	8.37299	8.55949
				1986	380	42220	1986	5.8	12.0383	8	8.40383	8.80766	9.21149	9.61532	10.423
				1986	390	42365	1986	5.87	9.63494	8	8.16349	8.32699	8.49048	8.65398	8.98096
				1986	390	42366	1986	5.43	10.0379	8	8.20379	8.40758	8.61137	8.81516	9.22274
				1986	390	42367	1986	5.35	10.2589	8	8.22589	8.45178	8.67767	8.90356	9.35534
				1986	40	42510	1986	4.92	9.24882	8	8.12488	8.24976	8.37465	8.49953	8.74929
				1986	40	42511	1986	4.95	9.34595	8	8.1346	8.26919	8.40378	8.53838	8.80757
				1986	400	42576	1986	5.28	8.03437	8	8.00344	8.00687	8.01031	8.01375	8.02062
				1986	401	42629	1986	5.55	7.81759	8	7.98176	7.96352	7.94528	7.92704	7.89055
				1986	410	42743	1986	5.2	8.40117	8	8.04012	8.08023	8.12035	8.16047	8.2407
				1986	411	42822	1986	5.42	9.75158	8	8.17516	8.35032	8.52547	8.70063	9.05095
				1986	411	42823	1986	5.93	9.31153	8	8.13115	8.26231	8.39346	8.52461	8.78692
				1986	411	42824	1986	5.3	9.75158	8	8.17516	8.35032	8.52547	8.70063	9.05095
				1986	420	42887	1986	5.32	11.0036	8	8.30036	8.60072	8.90108	9.20144	9.80216
				1986	420	42888	1986	5.5	10.6024	8	8.26024	8.52048	8.78072	9.04096	9.56144
				1986	420	42889	1986	5.68	10.7986	8	8.27986	8.55972	8.83958	9.11944	9.67916
				1986	431	43083	1986	6.51	9.73124	8	8.17312	8.34625	8.51937	8.6925	9.03874
				1986	431	43084	1986	6.4	9.7292	8	8.17292	8.34584	8.51876	8.69168	9.03752
				1986	431	43085	1986	6.3	9.73124	8	8.17312	8.34625	8.51937	8.6925	9.03874
				1986	431	43086	1986	5.65	8.82805	8	8.08281	8.16561	8.24841	8.33122	8.49683
				1986	431	43087	1986	5.11	8.98219	8	8.09822	8.19644	8.29466	8.39288	8.58931
				1986	431	43088	1986	6.2	8.8905	8	8.08905	8.1781	8.26715	8.3562	8.5343
				1986	433	43184	1986	5.35	7.82621	8	7.98262	7.96524	7.94786	7.93048	7.89573
				1986	433	43185	1986	5.48	8.03851	8	8.00385	8.0077	8.01155	8.0154	8.02311
				1986	433	43186	1986	5.7	8.03851	8	8.00385	8.0077	8.01155	8.0154	8.02311
				1986	440	43248	1986	5.27	9.02679	8	8.10268	8.20536	8.30804	8.41072	8.61607
				1986	440	43249	1986	5.65	8.66741	8	8.06674	8.13348	8.20022	8.26696	8.40045
				1986	441	43329	1986	5.75	9.10016	8	8.11002	8.22003	8.33005	8.44006	8.6601
				1986	450	43397	1986	6.06	8.17933	8	8.01793	8.03587	8.0538	8.07173	8.1076
				1986	450	43398	1986	6.29	8.17933	8	8.01793	8.03587	8.0538	8.07173	8.1076
				1986	450	43399	1986	6.05	8.17933	8	8.01793	8.03587	8.0538	8.07173	8.1076
				1986	450	43400	1986	5.98	8.17933	8	8.01793	8.03587	8.0538	8.07173	8.1076
				1986	450	43401	1986	6.11	8.17933	8	8.01793	8.03587	8.0538	8.07173	8.1076
				1986	450	43402	1986	6.05	8.17933	8	8.01793	8.03587	8.0538	8.07173	8.1076
				1986	450	43403	1986	6.04	8.60087	8	8.06009	8.12017	8.18026	8.24035	8.36052
				1986	460	43522	1986	5.03	8.55984	8	8.05598	8.11197	8.16795	8.22394	8.3359
				1986	460	43523	1986	5.2	8.77329	8	8.07733	8.15466	8.23199	8.30932	8.46397
				1986	460	43524	1986	5.37	8.44444	8	8.04444	8.08889	8.13333	8.17778	8.26666
				1986	460	43525	1986	5.42	8.44444	8	8.04444	8.08889	8.13333	8.17778	8.26666
				1986	462	43593	1986	5.08	10.0917	8	8.20917	8.41834	8.62751	8.83668	9.25502
				1986	462	43594	1986	5.49	10.4855	8	8.24855	8.4971	8.74565	8.9942	9.4913
				1986	70	44080	1986	6.01	9.92181	8	8.19218	8.38436	8.57654	8.76872	9.15309
				1986	70	44081	1986	5.69	9.60137	8	8.16014	8.32027	8.48041	8.64055	8.96082
				1986	70	44082	1986	5.6	9.95922	8	8.19592	8.39184	8.58777	8.78369	9.17553
				1986	70	44083	1986	5.29	10.0205	8	8.20205	8.4041	8.60615	8.8082	9.2123
				1986	71	44242	1986	7.26	8.50339	8	8.05034	8.10068	8.15102	8.20136	8.30203
				1986	71	44243	1986	7.45	8.50339	8	8.05034	8.10068	8.15102	8.20136	8.30203
				1986	71	44244	1986	6.84	8.59563	8	8.05956	8.11913	8.17869	8.23825	8.35738
				1986	71	44245	1986	7.05	8.59563	8	8.05956	8.11913	8.17869	8.23825	8.35738
				1986	71	44246	1986	7.14	8.27466	8	8.02747	8.05493	8.0824	8.10986	8.1648
				1986	71	44247	1986	7.05	8.33459	8	8.03346	8.06692	8.10038	8.13384	8.20075
				1986	71	44248	1986	6.99	7.93591	8	7.99359	7.98718	7.98077	7.97436	7.96155
				1986	71	44249	1986	6.95	7.95623	8	7.99562	7.99125	7.98687	7.98249	7.97374
				1986	72	44413	1986	6.21	8.36	8	8.036	8.072	8.108	8.144	8.216
				1986	72	44414	1986	6.05	8.38337	8	8.03834	8.07667	8.11501	8.15335	8.23002
				1986	72	44415	1986	5.24	8.07258	8	8.00726	8.01452	8.02177	8.02903	8.04355
				1986	72	44416	1986	6.03	8.28024	8	8.02802	8.05605	8.08407	8.1121	8.16814
				1986	72	44417	1986	6.09	8.4144	8	8.04144	8.08288	8.12432	8.16576	8.24864
				1986	80	44664	1986	7.05	8.78825	8	8.07883	8.15765	8.23647	8.3153	8.47295
				1986	80	44665	1986	6.32	8.78825	8	8.07883	8.15765	8.23647	8.3153	8.47295
				1986	80	44666	1986	6.28	8.78825	8	8.07883	8.15765	8.23647	8.3153	8.47295
				1986	80	44667	1986	7.02	8.81207	8	8.08121	8.16241	8.24362	8.32483	8.48724
				1986	80	44668	1986	5.14	8.11388	8	8.01139	8.02278	8.03416	8.04555	8.06833
				1986	80	44669	1986	6.3	8.56804	8	8.0568	8.11361	8.17041	8.22722	8.34082
				1986	80	44670	1986	6.38	8.56804	8	8.0568	8.11361	8.17041	8.22722	8.34082
				1986	80	44671	1986	6.65	8.56804	8	8.0568	8.11361	8.17041	8.22722	8.34082
				1986	90	44830	1986	4.45	8.71299	8	8.0713	8.1426	8.2139	8.2852	8.42779
				1986	90	44831	1986	5.24	8.69263	8	8.06926	8.13853	8.20779	8.27705	8.41558
				1986	90	44832	1986	3.77	8.70504	8	8.0705	8.14101	8.21151	8.28202	8.42302
				1986	90	44833	1986	3.24	8.69263	8	8.06926	8.13853	8.20779	8.27705	8.41558
				1986	90	44834	1986	3.39	8.56372	8	8.05637	8.11274	8.16912	8.22549	8.33823
				1986	90	44835	1986	4.18	8.93795	8	8.0938	8.18759	8.28139	8.37518	8.56277
				1986	90	44836	1986	4.52	8.71299	8	8.0713	8.1426	8.2139	8.2852	8.42779
				1986	90	44837	1986	4.27	8.71299	8	8.0713	8.1426	8.2139	8.2852	8.42779
				1987	102	45164	1987	4.47	9.39409	8	8.13941	8.27882	8.41823	8.55764	8.83645
				1987	102	45165	1987	4.35	8.67631	8	8.06763	8.13526	8.20289	8.27052	8.40579
				1987	103	45238	1987	6.8	9.83103	8	8.1831	8.36621	8.54931	8.73241	9.09862
				1987	110	45375	1987	5.41	10.9005	8	8.29005	8.5801	8.87015	9.1602	9.7403
				1987	110	45376	1987	5.53	10.8984	8	8.28984	8.57968	8.86952	9.15936	9.73904
				1987	110	45377	1987	3.22	9.85951	8	8.18595	8.3719	8.55785	8.7438	9.11571
				1987	110	45378	1987	4.35	9.87553	8	8.18755	8.37511	8.56266	8.75021	9.12532
				1987	120	45575	1987	5.84	10.7077	8	8.27077	8.54154	8.81231	9.08308	9.62462
				1987	121	45674	1987	5.35	11.238	8	8.3238	8.6476	8.9714	9.2952	9.9428
				1987	140	45829	1987	5.32	8.66263	8	8.06626	8.13253	8.19879	8.26505	8.39758
				1987	150	45883	1987	5.81	10.4059	8	8.24059	8.48118	8.72177	8.96236	9.44354
				1987	150	45884	1987	5.45	10.4059	8	8.24059	8.48118	8.72177	8.96236	9.44354
				1987	150	45885	1987	6.19	10.3183	8	8.23183	8.46366	8.69549	8.92732	9.39098
				1987	152	45989	1987	5.87	6.86065	8	7.88607	7.77213	7.65819	7.54426	7.31639
				1987	152	45990	1987	5.56	7.00916	8	7.90092	7.80183	7.70275	7.60366	7.4055
				1987	152	45991	1987	5.62	7.00916	8	7.90092	7.80183	7.70275	7.60366	7.4055
				1987	160	46079	1987	5.42	11.2152	8	8.32152	8.64304	8.96456	9.28608	9.92912
				1987	160	46080	1987	5.19	11.4121	8	8.34121	8.68242	9.02363	9.36484	10.0473
				1987	160	46081	1987	4.79	11.2145	8	8.32145	8.6429	8.96435	9.2858	9.9287
				1987	160	46082	1987	4.73	11.2256	8	8.32256	8.64512	8.96768	9.29024	9.93536
				1987	160	46083	1987	5.36	11.0773	8	8.30773	8.61546	8.92319	9.23092	9.84638
				1987	170	46232	1987	5.91	11.4498	8	8.34498	8.68996	9.03494	9.37992	10.0699
				1987	170	46233	1987	6.57	11.3718	8	8.33718	8.67436	9.01154	9.34872	10.0231
				1987	170	46234	1987	6.27	11.5316	8	8.35316	8.70632	9.05948	9.41264	10.119
				1987	181	46333	1987	6.19	10.3686	8	8.23686	8.47372	8.71058	8.94744	9.42116
				1987	181	46334	1987	5.99	10.3686	8	8.23686	8.47372	8.71058	8.94744	9.42116
				1987	181	46335	1987	6.27	10.3821	8	8.23821	8.47642	8.71463	8.95284	9.42926
				1987	200	46504	1987	6.53	11.469	8	8.3469	8.6938	9.0407	9.3876	10.0814
				1987	200	46505	1987	6.58	10.9623	8	8.29623	8.59246	8.88869	9.18492	9.77738
				1987	201	46589	1987	7.33	6.87747	8	7.88775	7.77549	7.66324	7.55099	7.32648
				1987	202	46654	1987	7.36	9.51354	8	8.15135	8.30271	8.45406	8.60542	8.90812
				1987	210	46781	1987	5.04	9.68343	8	8.16834	8.33669	8.50503	8.67337	9.01006
				1987	210	46782	1987	5.04	9.68343	8	8.16834	8.33669	8.50503	8.67337	9.01006
				1987	210	46783	1987	4.85	8.47063	8	8.04706	8.09413	8.14119	8.18825	8.28238
				1987	211	46867	1987	6.88	8.8957	8	8.08957	8.17914	8.26871	8.35828	8.53742
				1987	211	46868	1987	7.27	8.8957	8	8.08957	8.17914	8.26871	8.35828	8.53742
				1987	221	47003	1987	5.98	10.1886	8	8.21886	8.43772	8.65658	8.87544	9.31316
				1987	221	47004	1987	6.07	10.0583	8	8.20583	8.41166	8.61749	8.82332	9.23498
				1987	221	47005	1987	5.23	10.1304	8	8.21304	8.42608	8.63912	8.85216	9.27824
				1987	222	47045	1987	5.61	9.06821	8	8.10682	8.21364	8.32046	8.42728	8.64093
				1987	230	47121	1987	4.89	9.83383	8	8.18338	8.36677	8.55015	8.73353	9.1003
				1987	230	47122	1987	5.01	9.92076	8	8.19208	8.38415	8.57623	8.7683	9.15246
				1987	231	47223	1987	6.33	10.4025	8	8.24025	8.4805	8.72075	8.961	9.4415
				1987	240	47292	1987	6.11	11.0768	8	8.30768	8.61536	8.92304	9.23072	9.84608
				1987	241	47359	1987	6.3	10.863	8	8.2863	8.5726	8.8589	9.1452	9.7178
				1987	241	47360	1987	6.41	10.8624	8	8.28624	8.57248	8.85872	9.14496	9.71744
				1987	250	47418	1987	5.38	9.6224	8	8.16224	8.32448	8.48672	8.64896	8.97344
				1987	250	47419	1987	5.42	9.31591	8	8.13159	8.26318	8.39477	8.52636	8.78955
				1987	250	47420	1987	5.13	9.34393	8	8.13439	8.26879	8.40318	8.53757	8.80636
				1987	251	47506	1987	6.05	9.16604	8	8.1166	8.23321	8.34981	8.46642	8.69962
				1987	252	47563	1987	4.54	9.91026	8	8.19103	8.38205	8.57308	8.7641	9.14616
				1987	260	47617	1987	5.7	6.91636	8	7.89164	7.78327	7.67491	7.56654	7.34982
				1987	260	47618	1987	5.33	6.91636	8	7.89164	7.78327	7.67491	7.56654	7.34982
				1987	260	47619	1987	5.66	7.1553	8	7.91553	7.83106	7.74659	7.66212	7.49318
				1987	261	47685	1987	6.29	8.85047	8	8.08505	8.17009	8.25514	8.34019	8.51028
				1987	261	47686	1987	5.45	8.85047	8	8.08505	8.17009	8.25514	8.34019	8.51028
				1987	261	47687	1987	5.94	8.85047	8	8.08505	8.17009	8.25514	8.34019	8.51028
				1987	271	47790	1987	5.46	9.05487	8	8.10549	8.21097	8.31646	8.42195	8.63292
				1987	280	47834	1987	3.98	10.2253	8	8.22253	8.44506	8.66759	8.89012	9.33518
				1987	281	47922	1987	5.83	7.6923	8	7.96923	7.93846	7.90769	7.87692	7.81538
				1987	281	47923	1987	5.33	7.7272	8	7.97272	7.94544	7.91816	7.89088	7.83632
				1987	281	47924	1987	5.6	7.73063	8	7.97306	7.94613	7.91919	7.89225	7.83838
				1987	281	47925	1987	5.02	7.42716	8	7.94272	7.88543	7.82815	7.77086	7.6563
				1987	300	48126	1987	4.52	9.89974	8	8.18997	8.37995	8.56992	8.7599	9.13984
				1987	300	48127	1987	5.2	9.8342	8	8.18342	8.36684	8.55026	8.73368	9.10052
				1987	310	48249	1987	4.79	10.0973	8	8.20973	8.41946	8.62919	8.83892	9.25838
				1987	320	48400	1987	6.04	10.0558	8	8.20558	8.41116	8.61674	8.82232	9.23348
				1987	321	48524	1987	6.54	8.12034	8	8.01203	8.02407	8.0361	8.04814	8.0722
				1987	321	48525	1987	6.66	8.20092	8	8.02009	8.04018	8.06028	8.08037	8.12055
				1987	321	48526	1987	7.06	8.16236	8	8.01624	8.03247	8.04871	8.06494	8.09742
				1987	321	48527	1987	6.61	8.38737	8	8.03874	8.07747	8.11621	8.15495	8.23242
				1987	331	48641	1987	4.71	9.49694	8	8.14969	8.29939	8.44908	8.59878	8.89816
				1987	350	48874	1987	4.82	8.7513	8	8.07513	8.15026	8.22539	8.30052	8.45078
				1987	350	48875	1987	4.82	8.7513	8	8.07513	8.15026	8.22539	8.30052	8.45078
				1987	350	48876	1987	4.66	8.7513	8	8.07513	8.15026	8.22539	8.30052	8.45078
				1987	350	48877	1987	4.69	9.1949	8	8.11949	8.23898	8.35847	8.47796	8.71694
				1987	351	48970	1987	6.09	9.24504	8	8.1245	8.24901	8.37351	8.49802	8.74702
				1987	351	48971	1987	4.56	8.99923	8	8.09992	8.19985	8.29977	8.39969	8.59954
				1987	351	48972	1987	5.89	8.99923	8	8.09992	8.19985	8.29977	8.39969	8.59954
				1987	351	48973	1987	6.12	8.52121	8	8.05212	8.10424	8.15636	8.20848	8.31273
				1987	360	49044	1987	5.24	11.4622	8	8.34622	8.69244	9.03866	9.38488	10.0773
				1987	370	49122	1987	4.36	9.23387	8	8.12339	8.24677	8.37016	8.49355	8.74032
				1987	370	49123	1987	3.78	9.28423	8	8.12842	8.25685	8.38527	8.51369	8.77054
				1987	370	49124	1987	3.77	9.40308	8	8.14031	8.28062	8.42092	8.56123	8.84185
				1987	380	49207	1987	6.97	10.7231	8	8.27231	8.54462	8.81693	9.08924	9.63386
				1987	390	49322	1987	4.95	9.46571	8	8.14657	8.29314	8.43971	8.58628	8.87943
				1987	390	49323	1987	4.45	9.48074	8	8.14807	8.29615	8.44422	8.5923	8.88844
				1987	390	49324	1987	5.31	9.63307	8	8.16331	8.32661	8.48992	8.65323	8.97984
				1987	40	49477	1987	4.55	9.17315	8	8.11731	8.23463	8.35194	8.46926	8.70389
				1987	40	49478	1987	4.68	9.17315	8	8.11731	8.23463	8.35194	8.46926	8.70389
				1987	400	49548	1987	4.43	6.93264	8	7.89326	7.78653	7.67979	7.57306	7.35958
				1987	401	49599	1987	5.01	7.57623	8	7.95762	7.91525	7.87287	7.83049	7.74574
				1987	403	49637	1987	5.11	7.66254	8	7.96625	7.93251	7.89876	7.86502	7.79752
				1987	410	49720	1987	4.11	8.17436	8	8.01744	8.03487	8.05231	8.06974	8.10462
				1987	411	49801	1987	4.29	8.70031	8	8.07003	8.14006	8.21009	8.28012	8.42019
				1987	411	49802	1987	4.32	8.6738	8	8.06738	8.13476	8.20214	8.26952	8.40428
				1987	411	49803	1987	3.91	8.78493	8	8.07849	8.15699	8.23548	8.31397	8.47096
				1987	420	49859	1987	3.76	8.78548	8	8.07855	8.1571	8.23564	8.31419	8.47129
				1987	420	49860	1987	3.98	8.78548	8	8.07855	8.1571	8.23564	8.31419	8.47129
				1987	420	49861	1987	4.08	8.78548	8	8.07855	8.1571	8.23564	8.31419	8.47129
				1987	431	50032	1987	5.08	8.51015	8	8.05101	8.10203	8.15304	8.20406	8.30609
				1987	431	50033	1987	4.95	8.51015	8	8.05101	8.10203	8.15304	8.20406	8.30609
				1987	431	50034	1987	5.31	8.51015	8	8.05101	8.10203	8.15304	8.20406	8.30609
				1987	431	50035	1987	4.02	8.24281	8	8.02428	8.04856	8.07284	8.09712	8.14569
				1987	431	50036	1987	4.55	7.57451	8	7.95745	7.9149	7.87235	7.8298	7.74471
				1987	431	50037	1987	3.24	7.69468	8	7.96947	7.93894	7.9084	7.87787	7.81681
				1987	432	50084	1987	4.12	10.8776	8	8.28776	8.57552	8.86328	9.15104	9.72656
				1987	433	50107	1987	4.99	8.27033	8	8.02703	8.05407	8.0811	8.10813	8.1622
				1987	433	50108	1987	4.96	8.27033	8	8.02703	8.05407	8.0811	8.10813	8.1622
				1987	433	50109	1987	5.41	8.44753	8	8.04475	8.08951	8.13426	8.17901	8.26852
				1987	440	50163	1987	5.36	6.94029	8	7.89403	7.78806	7.68209	7.57612	7.36417
				1987	440	50164	1987	4.18	6.94028	8	7.89403	7.78806	7.68208	7.57611	7.36417
				1987	441	50260	1987	6.02	8.01229	8	8.00123	8.00246	8.00369	8.00492	8.00737
				1987	441	50261	1987	5.79	8.02278	8	8.00228	8.00456	8.00683	8.00911	8.01367
				1987	441	50262	1987	5.54	8.02278	8	8.00228	8.00456	8.00683	8.00911	8.01367
				1987	441	50263	1987	5.38	8.31832	8	8.03183	8.06366	8.0955	8.12733	8.19099
				1987	450	50328	1987	4.94	7.5194	8	7.95194	7.90388	7.85582	7.80776	7.71164
				1987	450	50329	1987	5.2	7.38278	8	7.93828	7.87656	7.81483	7.75311	7.62967
				1987	450	50330	1987	5.13	7.5194	8	7.95194	7.90388	7.85582	7.80776	7.71164
				1987	450	50331	1987	5.04	7.5194	8	7.95194	7.90388	7.85582	7.80776	7.71164
				1987	450	50332	1987	5.19	7.5194	8	7.95194	7.90388	7.85582	7.80776	7.71164
				1987	450	50333	1987	5.24	7.86049	8	7.98605	7.9721	7.95815	7.9442	7.91629
				1987	450	50334	1987	5.41	7.86049	8	7.98605	7.9721	7.95815	7.9442	7.91629
				1987	460	50455	1987	5.3	6.99614	8	7.89961	7.79923	7.69884	7.59846	7.39768
				1987	460	50456	1987	5.52	7.03005	8	7.90301	7.80601	7.70901	7.61202	7.41803
				1987	70	50946	1987	5.56	8.61049	8	8.06105	8.1221	8.18315	8.2442	8.36629
				1987	70	50947	1987	5.51	8.02339	8	8.00234	8.00468	8.00702	8.00936	8.01403
				1987	70	50948	1987	5.5	8.55085	8	8.05509	8.11017	8.16526	8.22034	8.33051
				1987	70	50949	1987	5.35	8.65709	8	8.06571	8.13142	8.19713	8.26284	8.39425
				1987	71	51103	1987	6.6	9.71375	8	8.17138	8.34275	8.51412	8.6855	9.02825
				1987	71	51104	1987	6.52	10.1931	8	8.21931	8.43862	8.65793	8.87724	9.31586
				1987	71	51105	1987	6.38	9.62836	8	8.16284	8.32567	8.48851	8.65134	8.97702
				1987	71	51106	1987	5.33	9.67797	8	8.1678	8.33559	8.50339	8.67119	9.00678
				1987	71	51107	1987	5.52	9.6313	8	8.16313	8.32626	8.48939	8.65252	8.97878
				1987	71	51108	1987	5.83	9.69064	8	8.16906	8.33813	8.50719	8.67626	9.01438
				1987	72	51241	1987	5.7	7.75178	8	7.97518	7.95036	7.92553	7.90071	7.85107
				1987	72	51242	1987	5.69	7.75178	8	7.97518	7.95036	7.92553	7.90071	7.85107
				1987	72	51243	1987	5.23	7.65491	8	7.96549	7.93098	7.89647	7.86196	7.79295
				1987	72	51244	1987	5.63	7.64066	8	7.96407	7.92813	7.8922	7.85626	7.7844
				1987	72	51245	1987	5.13	7.68824	8	7.96882	7.93765	7.90647	7.8753	7.81294
				1987	80	51520	1987	6.67	9.51188	8	8.15119	8.30238	8.45356	8.60475	8.90713
				1987	80	51521	1987	6.73	9.2113	8	8.12113	8.24226	8.36339	8.48452	8.72678
				1987	80	51522	1987	7.28	9.32412	8	8.13241	8.26482	8.39724	8.52965	8.79447
				1987	80	51523	1987	5.08	8.26395	8	8.0264	8.05279	8.07918	8.10558	8.15837
				1987	81	51640	1987	5.91	10.372	8	8.2372	8.4744	8.7116	8.9488	9.4232
				1987	81	51641	1987	6.15	10.397	8	8.2397	8.4794	8.7191	8.9588	9.4382
				1987	81	51642	1987	6.13	10.397	8	8.2397	8.4794	8.7191	8.9588	9.4382
				1987	90	51676	1987	5.6	10.1251	8	8.21251	8.42502	8.63753	8.85004	9.27506
				1987	90	51677	1987	5.74	10.2562	8	8.22562	8.45124	8.67686	8.90248	9.35372
				1987	90	51678	1987	5.53	10.1251	8	8.21251	8.42502	8.63753	8.85004	9.27506
				1987	90	51679	1987	5.12	10.3308	8	8.23308	8.46616	8.69924	8.93232	9.39848
				1987	90	51680	1987	3.55	8.89183	8	8.08918	8.17837	8.26755	8.35673	8.5351
				1988	100	51930	1988	4.4	5.58034	8	7.75803	7.51607	7.2741	7.03214	6.5482
				1988	102	52010	1988	4.4	7.07987	8	7.90799	7.81597	7.72396	7.63195	7.44792
				1988	102	52011	1988	3.95	6.56517	8	7.85652	7.71303	7.56955	7.42607	7.1391
				1988	103	52085	1988	5.27	8.78814	8	8.07881	8.15763	8.23644	8.31526	8.47288
				1988	110	52223	1988	5.75	8.15597	8	8.0156	8.03119	8.04679	8.06239	8.09358
				1988	110	52224	1988	5.14	8.17612	8	8.01761	8.03522	8.05284	8.07045	8.10567
				1988	110	52225	1988	3.69	7.37828	8	7.93783	7.87566	7.81348	7.75131	7.62697
				1988	110	52226	1988	2.34	7.87022	8	7.98702	7.97404	7.96107	7.94809	7.92213
				1988	120	52424	1988	4.39	8.50973	8	8.05097	8.10195	8.15292	8.20389	8.30584
				1988	120	52425	1988	4.4	8.5141	8	8.05141	8.10282	8.15423	8.20564	8.30846
				1988	120	52426	1988	3.95	8.5141	8	8.05141	8.10282	8.15423	8.20564	8.30846
				1988	121	52541	1988	6.13	8.52433	8	8.05243	8.10487	8.1573	8.20973	8.3146
				1988	140	52682	1988	5.14	7.19354	8	7.91935	7.83871	7.75806	7.67742	7.51612
				1988	150	52739	1988	5.9	9.22942	8	8.12294	8.24588	8.36883	8.49177	8.73765
				1988	150	52740	1988	5.41	9.22942	8	8.12294	8.24588	8.36883	8.49177	8.73765
				1988	150	52741	1988	5.98	8.76718	8	8.07672	8.15344	8.23015	8.30687	8.46031
				1988	152	52842	1988	6.48	8.22426	8	8.02243	8.04485	8.06728	8.0897	8.13456
				1988	152	52843	1988	6.74	8.41591	8	8.04159	8.08318	8.12477	8.16636	8.24955
				1988	152	52844	1988	6.31	8.33417	8	8.03342	8.06683	8.10025	8.13367	8.2005
				1988	160	52928	1988	6.01	9.63374	8	8.16337	8.32675	8.49012	8.6535	8.98024
				1988	160	52929	1988	4.25	9.81187	8	8.18119	8.36237	8.54356	8.72475	9.08712
				1988	160	52930	1988	5.2	9.53377	8	8.15338	8.30675	8.46013	8.61351	8.92026
				1988	160	52931	1988	4.82	9.57838	8	8.15784	8.31568	8.47351	8.63135	8.94703
				1988	160	52932	1988	4.89	9.67027	8	8.16703	8.33405	8.50108	8.66811	9.00216
				1988	160	52933	1988	5.19	9.63374	8	8.16337	8.32675	8.49012	8.6535	8.98024
				1988	190	53053	1988	5.79	8.49463	8	8.04946	8.09893	8.14839	8.19785	8.29678
				1988	200	53193	1988	7.07	10.1748	8	8.21748	8.43496	8.65244	8.86992	9.30488
				1988	200	53194	1988	7.12	10.8245	8	8.28245	8.5649	8.84735	9.1298	9.6947
				1988	201	53281	1988	7.25	5.64369	8	7.76437	7.52874	7.29311	7.05748	6.58621
				1988	202	53336	1988	6.62	8.89854	8	8.08985	8.17971	8.26956	8.35942	8.53912
				1988	210	53466	1988	4.86	8.71385	8	8.07138	8.14277	8.21415	8.28554	8.42831
				1988	210	53467	1988	4.86	8.71385	8	8.07138	8.14277	8.21415	8.28554	8.42831
				1988	210	53468	1988	3.35	8.26932	8	8.02693	8.05386	8.0808	8.10773	8.16159
				1988	211	53548	1988	6.85	8.07527	8	8.00753	8.01505	8.02258	8.03011	8.04516
				1988	211	53549	1988	6.74	8.03085	8	8.00309	8.00617	8.00925	8.01234	8.01851
				1988	211	53550	1988	6.54	8.03085	8	8.00309	8.00617	8.00925	8.01234	8.01851
				1988	212	53628	1988	5.74	7.67053	8	7.96705	7.93411	7.90116	7.86821	7.80232
				1988	212	53629	1988	5.66	7.55428	8	7.95543	7.91086	7.86628	7.82171	7.73257
				1988	212	53630	1988	5.4	7.55428	8	7.95543	7.91086	7.86628	7.82171	7.73257
				1988	221	53702	1988	5.79	8.63406	8	8.06341	8.12681	8.19022	8.25362	8.38044
				1988	221	53703	1988	6.19	8.7025	8	8.07025	8.1405	8.21075	8.281	8.4215
				1988	221	53704	1988	5.05	8.75809	8	8.07581	8.15162	8.22743	8.30324	8.45485
				1988	222	53752	1988	4.67	7.83142	8	7.98314	7.96628	7.94943	7.93257	7.89885
				1988	230	53828	1988	5.62	9.12144	8	8.11214	8.22429	8.33643	8.44858	8.67286
				1988	230	53829	1988	5.83	9.18291	8	8.11829	8.23658	8.35487	8.47316	8.70975
				1988	231	53930	1988	4.91	9.1457	8	8.11457	8.22914	8.34371	8.45828	8.68742
				1988	240	53994	1988	5.62	9.66653	8	8.16665	8.33331	8.49996	8.66661	8.99992
				1988	241	54075	1988	6.34	9.15708	8	8.11571	8.23142	8.34712	8.46283	8.69425
				1988	241	54076	1988	6.25	9.30867	8	8.13087	8.26173	8.3926	8.52347	8.7852
				1988	250	54138	1988	5.49	7.65757	8	7.96576	7.93151	7.89727	7.86303	7.79454
				1988	250	54139	1988	5.38	7.65757	8	7.96576	7.93151	7.89727	7.86303	7.79454
				1988	250	54140	1988	4.88	7.62172	8	7.96217	7.92434	7.88652	7.84869	7.77303
				1988	251	54216	1988	6.42	8.15582	8	8.01558	8.03116	8.04675	8.06233	8.09349
				1988	252	54287	1988	4.8	8.05746	8	8.00575	8.01149	8.01724	8.02298	8.03448
				1988	261	54394	1988	6.05	8.2724	8	8.02724	8.05448	8.08172	8.10896	8.16344
				1988	261	54395	1988	5.89	8.43624	8	8.04362	8.08725	8.13087	8.1745	8.26174
				1988	261	54396	1988	5.59	8.46727	8	8.04673	8.09345	8.14018	8.18691	8.28036
				1988	270	54448	1988	4.85	7.84196	8	7.9842	7.96839	7.95259	7.93678	7.90518
				1988	270	54449	1988	5.47	6.91875	8	7.89188	7.78375	7.67563	7.5675	7.35125
				1988	271	54502	1988	6.17	7.4067	8	7.94067	7.88134	7.82201	7.76268	7.64402
				1988	280	54544	1988	5.73	9.33453	8	8.13345	8.26691	8.40036	8.53381	8.80072
				1988	281	54631	1988	5.32	7.22204	8	7.9222	7.84441	7.76661	7.68882	7.53322
				1988	281	54632	1988	5.14	7.22204	8	7.9222	7.84441	7.76661	7.68882	7.53322
				1988	281	54633	1988	4.99	7.27909	8	7.92791	7.85582	7.78373	7.71164	7.56745
				1988	281	54634	1988	5.08	7.58255	8	7.95826	7.91651	7.87477	7.83302	7.74953
				1988	290	54713	1988	4.25	7.02598	8	7.9026	7.8052	7.70779	7.61039	7.41559
				1988	300	54853	1988	4.93	8.85382	8	8.08538	8.17076	8.25615	8.34153	8.51229
				1988	300	54854	1988	4.86	9.09317	8	8.10932	8.21863	8.32795	8.43727	8.6559
				1988	310	55000	1988	5.38	9.76246	8	8.17625	8.35249	8.52874	8.70498	9.05748
				1988	320	55143	1988	6.4	8.65985	8	8.06598	8.13197	8.19796	8.26394	8.39591
				1988	321	55256	1988	6.88	7.64164	8	7.96416	7.92833	7.89249	7.85666	7.78498
				1988	321	55257	1988	6.93	8.19513	8	8.01951	8.03903	8.05854	8.07805	8.11708
				1988	321	55258	1988	6.74	7.65855	8	7.96586	7.93171	7.89757	7.86342	7.79513
				1988	331	55380	1988	6.21	9.45186	8	8.14519	8.29037	8.43556	8.58074	8.87112
				1988	331	55381	1988	5.84	9.44249	8	8.14425	8.2885	8.43275	8.577	8.86549
				1988	331	55382	1988	4.95	9.44249	8	8.14425	8.2885	8.43275	8.577	8.86549
				1988	350	55555	1988	5.72	8.77397	8	8.0774	8.15479	8.23219	8.30959	8.46438
				1988	350	55556	1988	5.72	8.77397	8	8.0774	8.15479	8.23219	8.30959	8.46438
				1988	350	55557	1988	5.91	8.77397	8	8.0774	8.15479	8.23219	8.30959	8.46438
				1988	350	55558	1988	6.35	8.02135	8	8.00214	8.00427	8.0064	8.00854	8.01281
				1988	351	55641	1988	5.38	8.57905	8	8.0579	8.11581	8.17371	8.23162	8.34743
				1988	351	55642	1988	6.27	8.08515	8	8.00852	8.01703	8.02554	8.03406	8.05109
				1988	351	55643	1988	5.33	8.61796	8	8.0618	8.12359	8.18539	8.24718	8.37078
				1988	351	55644	1988	5.19	8.67989	8	8.06799	8.13598	8.20397	8.27196	8.40793
				1988	360	55707	1988	4.97	9.50306	8	8.15031	8.30061	8.45092	8.60122	8.90184
				1988	360	55708	1988	5.68	9.47782	8	8.14778	8.29556	8.44335	8.59113	8.88669
				1988	370	55825	1988	5.17	8.15659	8	8.01566	8.03132	8.04698	8.06264	8.09395
				1988	380	55891	1988	5.98	10.7564	8	8.27564	8.55128	8.82692	9.10256	9.65384
				1988	390	56011	1988	5.97	7.2146	8	7.92146	7.84292	7.76438	7.68584	7.52876
				1988	390	56012	1988	5.73	7.34054	8	7.93405	7.86811	7.80216	7.73622	7.60432
				1988	390	56013	1988	5.95	7.46419	8	7.94642	7.89284	7.83926	7.78568	7.67851
				1988	40	56121	1988	4.39	7.57366	8	7.95737	7.91473	7.8721	7.82946	7.7442
				1988	40	56122	1988	3.6	7.66334	8	7.96633	7.93267	7.899	7.86534	7.798
				1988	400	56192	1988	5.13	6.39876	8	7.83988	7.67975	7.51963	7.3595	7.03926
				1988	401	56228	1988	5.3	7.23448	8	7.92345	7.8469	7.77034	7.69379	7.54069
				1988	403	56263	1988	5.44	7.17336	8	7.91734	7.83467	7.75201	7.66934	7.50402
				1988	410	56352	1988	5.21	8.23904	8	8.0239	8.04781	8.07171	8.09562	8.14342
				1988	411	56424	1988	5.31	9.27853	8	8.12785	8.25571	8.38356	8.51141	8.76712
				1988	411	56425	1988	5.45	9.12183	8	8.11218	8.22437	8.33655	8.44873	8.6731
				1988	411	56426	1988	5.49	9.12183	8	8.11218	8.22437	8.33655	8.44873	8.6731
				1988	420	56480	1988	5.54	10.1528	8	8.21528	8.43056	8.64584	8.86112	9.29168
				1988	420	56481	1988	5.65	10.1528	8	8.21528	8.43056	8.64584	8.86112	9.29168
				1988	420	56482	1988	5.33	10.1528	8	8.21528	8.43056	8.64584	8.86112	9.29168
				1988	431	56633	1988	6.03	8.78726	8	8.07873	8.15745	8.23618	8.3149	8.47236
				1988	431	56634	1988	5.78	8.68987	8	8.06899	8.13797	8.20696	8.27595	8.41392
				1988	431	56635	1988	6.18	8.52515	8	8.05251	8.10503	8.15754	8.21006	8.31509
				1988	431	56636	1988	4.48	7.64315	8	7.96432	7.92863	7.89294	7.85726	7.78589
				1988	431	56637	1988	5.15	7.72457	8	7.97246	7.94491	7.91737	7.88983	7.83474
				1988	431	56638	1988	5.4	8.24438	8	8.02444	8.04888	8.07331	8.09775	8.14663
				1988	432	56715	1988	5.8	10.5225	8	8.25225	8.5045	8.75675	9.009	9.5135
				1988	433	56741	1988	5.37	8.57972	8	8.05797	8.11594	8.17392	8.23189	8.34783
				1988	433	56742	1988	5.89	8.23623	8	8.02362	8.04725	8.07087	8.09449	8.14174
				1988	433	56743	1988	5.71	8.43884	8	8.04388	8.08777	8.13165	8.17554	8.2633
				1988	440	56807	1988	5.35	7.16497	8	7.9165	7.83299	7.74949	7.66599	7.49898
				1988	440	56808	1988	4	7.68012	8	7.96801	7.93602	7.90404	7.87205	7.80807
				1988	441	56892	1988	5.61	8.27851	8	8.02785	8.0557	8.08355	8.1114	8.16711
				1988	441	56893	1988	6.22	8.27851	8	8.02785	8.0557	8.08355	8.1114	8.16711
				1988	441	56894	1988	5.76	8.20608	8	8.02061	8.04122	8.06182	8.08243	8.12365
				1988	441	56895	1988	4.48	8.60326	8	8.06033	8.12065	8.18098	8.2413	8.36196
				1988	450	56964	1988	5.13	7.58532	8	7.95853	7.91706	7.8756	7.83413	7.75119
				1988	450	56965	1988	4.83	7.58532	8	7.95853	7.91706	7.8756	7.83413	7.75119
				1988	450	56966	1988	5.34	7.71788	8	7.97179	7.94358	7.91536	7.88715	7.83073
				1988	450	56967	1988	5.23	8.135	8	8.0135	8.027	8.0405	8.054	8.081
				1988	460	57082	1988	4.94	7.76532	8	7.97653	7.95306	7.9296	7.90613	7.85919
				1988	460	57083	1988	4.88	7.75853	8	7.97585	7.95171	7.92756	7.90341	7.85512
				1988	460	57084	1988	5.14	7.76532	8	7.97653	7.95306	7.9296	7.90613	7.85919
				1988	462	57140	1988	4.86	10.7741	8	8.27741	8.55482	8.83223	9.10964	9.66446
				1988	71	57738	1988	6.17	9.80532	8	8.18053	8.36106	8.5416	8.72213	9.08319
				1988	71	57739	1988	6.44	9.80532	8	8.18053	8.36106	8.5416	8.72213	9.08319
				1988	71	57740	1988	6.43	10.019	8	8.2019	8.4038	8.6057	8.8076	9.2114
				1988	71	57741	1988	6.7	10.1213	8	8.21213	8.42426	8.63639	8.84852	9.27278
				1988	71	57742	1988	6.26	9.36221	8	8.13622	8.27244	8.40866	8.54488	8.81733
				1988	71	57743	1988	6.57	9.54407	8	8.15441	8.30881	8.46322	8.61763	8.92644
				1988	72	57890	1988	4.37	7.51412	8	7.95141	7.90282	7.85424	7.80565	7.70847
				1988	72	57891	1988	4.19	7.51412	8	7.95141	7.90282	7.85424	7.80565	7.70847
				1988	72	57892	1988	4.88	7.54449	8	7.95445	7.9089	7.86335	7.8178	7.72669
				1988	72	57893	1988	4.92	7.54449	8	7.95445	7.9089	7.86335	7.8178	7.72669
				1988	80	58154	1988	5.39	7.59171	8	7.95917	7.91834	7.87751	7.83668	7.75503
				1988	80	58155	1988	5.43	7.56482	8	7.95648	7.91296	7.86945	7.82593	7.73889
				1988	80	58156	1988	5.41	7.59171	8	7.95917	7.91834	7.87751	7.83668	7.75503
				1988	80	58157	1988	4.08	6.64752	8	7.86475	7.7295	7.59426	7.45901	7.18851
				1988	80	58158	1988	4.93	7.70739	8	7.97074	7.94148	7.91222	7.88296	7.82443
				1988	80	58159	1988	5.39	7.67892	8	7.96789	7.93578	7.90368	7.87157	7.80735
				1988	80	58160	1988	5.35	7.74938	8	7.97494	7.94988	7.92481	7.89975	7.84963
				1988	90	58272	1988	4.8	8.2153	8	8.02153	8.04306	8.06459	8.08612	8.12918
				1988	90	58273	1988	5.53	8.11228	8	8.01123	8.02246	8.03368	8.04491	8.06737
				1988	90	58274	1988	5.14	8.0358	8	8.00358	8.00716	8.01074	8.01432	8.02148
				1988	90	58275	1988	4.86	8.13498	8	8.0135	8.027	8.04049	8.05399	8.08099
				1988	90	58276	1988	3.65	7.47843	8	7.94784	7.89569	7.84353	7.79137	7.68706
				1989	100	58548	1989	3.07	5.96147	8	7.79615	7.59229	7.38844	7.18459	6.77688
				1989	100	58549	1989	4.03	5.78881	8	7.77888	7.55776	7.33664	7.11552	6.67329
				1989	102	58607	1989	4.35	9.08337	8	8.10834	8.21667	8.32501	8.43335	8.65002
				1989	102	58608	1989	4.37	7.73718	8	7.97372	7.94744	7.92115	7.89487	7.84231
				1989	103	58685	1989	4.89	8.60117	8	8.06012	8.12023	8.18035	8.24047	8.3607
				1989	110	58807	1989	4.51	9.4173	8	8.14173	8.28346	8.42519	8.56692	8.85038
				1989	110	58808	1989	5.35	9.11547	8	8.11155	8.22309	8.33464	8.44619	8.66928
				1989	110	58809	1989	4.44	8.59977	8	8.05998	8.11995	8.17993	8.23991	8.35986
				1989	110	58810	1989	4.02	9.38092	8	8.13809	8.27618	8.41428	8.55237	8.82855
				1989	120	59033	1989	5.31	9.74569	8	8.17457	8.34914	8.52371	8.69828	9.04741
				1989	120	59034	1989	5.57	9.60342	8	8.16034	8.32068	8.48103	8.64137	8.96205
				1989	120	59035	1989	4.04	9.77876	8	8.17788	8.35575	8.53363	8.7115	9.06726
				1989	121	59146	1989	5.61	9.95677	8	8.19568	8.39135	8.58703	8.78271	9.17406
				1989	140	59284	1989	5.76	9.07535	8	8.10754	8.21507	8.3226	8.43014	8.64521
				1989	140	59285	1989	5.21	8.71691	8	8.07169	8.14338	8.21507	8.28676	8.43015
				1989	140	59286	1989	5	8.77309	8	8.07731	8.15462	8.23193	8.30924	8.46385
				1989	140	59287	1989	4.92	9.0576	8	8.10576	8.21152	8.31728	8.42304	8.63456
				1989	140	59288	1989	5.38	8.71691	8	8.07169	8.14338	8.21507	8.28676	8.43015
				1989	150	59364	1989	5.03	9.17751	8	8.11775	8.2355	8.35325	8.471	8.70651
				1989	150	59365	1989	4.89	9.28404	8	8.1284	8.25681	8.38521	8.51362	8.77042
				1989	150	59366	1989	3.24	9.04918	8	8.10492	8.20984	8.31475	8.41967	8.62951
				1989	150	59367	1989	4.58	9.10474	8	8.11047	8.22095	8.33142	8.4419	8.66284
				1989	150	59368	1989	5.2	9.39639	8	8.13964	8.27928	8.41892	8.55856	8.83783
				1989	150	59369	1989	4.67	9.58925	8	8.15892	8.31785	8.47677	8.6357	8.95355
				1989	150	59370	1989	4.05	9.39487	8	8.13949	8.27897	8.41846	8.55795	8.83692
				1989	152	59575	1989	5.03	7.96461	8	7.99646	7.99292	7.98938	7.98584	7.97877
				1989	152	59576	1989	4.89	8.03597	8	8.0036	8.00719	8.01079	8.01439	8.02158
				1989	152	59577	1989	3.24	7.85484	8	7.98548	7.97097	7.95645	7.94194	7.9129
				1989	152	59578	1989	4.58	7.87629	8	7.98763	7.97526	7.96289	7.95052	7.92577
				1989	152	59579	1989	5.2	8.10232	8	8.01023	8.02046	8.0307	8.04093	8.06139
				1989	152	59580	1989	4.67	8.32108	8	8.03211	8.06422	8.09632	8.12843	8.19265
				1989	152	59581	1989	4.05	8.12649	8	8.01265	8.0253	8.03795	8.0506	8.07589
				1989	160	59759	1989	5.2	10.4653	8	8.24653	8.49306	8.73959	8.98612	9.47918
				1989	160	59760	1989	4.72	10.7791	8	8.27791	8.55582	8.83373	9.11164	9.66746
				1989	160	59761	1989	5.11	10.5549	8	8.25549	8.51098	8.76647	9.02196	9.53294
				1989	170	59919	1989	5.28	11.0708	8	8.30708	8.61416	8.92124	9.22832	9.84248
				1989	170	59920	1989	5.78	11.1336	8	8.31336	8.62672	8.94008	9.25344	9.88016
				1989	170	59921	1989	5.77	11.1818	8	8.31818	8.63636	8.95454	9.27272	9.90908
				1989	180	60017	1989	5.94	10.8695	8	8.28695	8.5739	8.86085	9.1478	9.7217
				1989	180	60018	1989	5.91	10.8922	8	8.28922	8.57844	8.86766	9.15688	9.73532
				1989	180	60019	1989	5.7	10.8695	8	8.28695	8.5739	8.86085	9.1478	9.7217
				1989	180	60020	1989	6.18	10.8922	8	8.28922	8.57844	8.86766	9.15688	9.73532
				1989	180	60021	1989	6.51	10.8695	8	8.28695	8.5739	8.86085	9.1478	9.7217
				1989	181	60107	1989	5.69	8.97925	8	8.09793	8.19585	8.29378	8.3917	8.58755
				1989	190	60143	1989	5.96	10.2825	8	8.22825	8.4565	8.68475	8.913	9.3695
				1989	190	60144	1989	5.77	10.5407	8	8.25407	8.50814	8.76221	9.01628	9.52442
				1989	190	60145	1989	4.56	10.5375	8	8.25375	8.5075	8.76125	9.015	9.5225
				1989	190	60146	1989	4.23	8.11366	8	8.01137	8.02273	8.0341	8.04546	8.0682
				1989	200	60310	1989	6.88	10.1082	8	8.21082	8.42164	8.63246	8.84328	9.26492
				1989	200	60311	1989	6.96	10.1227	8	8.21227	8.42454	8.63681	8.84908	9.27362
				1989	201	60413	1989	6.71	5.93063	8	7.79306	7.58613	7.37919	7.17225	6.75838
				1989	201	60414	1989	7.43	5.8197	8	7.78197	7.56394	7.34591	7.12788	6.69182
				1989	210	60560	1989	4.76	8.60962	8	8.06096	8.12192	8.18289	8.24385	8.36577
				1989	210	60561	1989	4.69	8.21176	8	8.02118	8.04235	8.06353	8.0847	8.12706
				1989	211	60617	1989	6.84	8.78661	8	8.07866	8.15732	8.23598	8.31464	8.47197
				1989	211	60618	1989	6.44	8.47021	8	8.04702	8.09404	8.14106	8.18808	8.28213
				1989	211	60619	1989	6.86	8.47021	8	8.04702	8.09404	8.14106	8.18808	8.28213
				1989	212	60687	1989	5.19	7.48146	8	7.94815	7.89629	7.84444	7.79258	7.68888
				1989	212	60688	1989	5.29	7.67765	8	7.96776	7.93553	7.90329	7.87106	7.80659
				1989	212	60689	1989	5.68	7.48146	8	7.94815	7.89629	7.84444	7.79258	7.68888
				1989	221	60752	1989	5.06	8.78972	8	8.07897	8.15794	8.23692	8.31589	8.47383
				1989	221	60753	1989	5.19	8.78972	8	8.07897	8.15794	8.23692	8.31589	8.47383
				1989	221	60754	1989	5.19	8.78972	8	8.07897	8.15794	8.23692	8.31589	8.47383
				1989	222	60807	1989	5.63	8.96298	8	8.0963	8.1926	8.28889	8.38519	8.57779
				1989	222	60808	1989	5.46	8.86683	8	8.08668	8.17337	8.26005	8.34673	8.5201
				1989	222	60809	1989	5.31	9.19827	8	8.11983	8.23965	8.35948	8.47931	8.71896
				1989	230	60894	1989	5.91	10.1136	8	8.21136	8.42272	8.63408	8.84544	9.26816
				1989	230	60895	1989	5.89	10.1	8	8.21	8.42	8.63	8.84	9.26
				1989	231	60996	1989	5.82	9.73628	8	8.17363	8.34726	8.52088	8.69451	9.04177
				1989	240	61075	1989	5.42	11.0147	8	8.30147	8.60294	8.90441	9.20588	9.80882
				1989	240	61076	1989	5.42	11.0147	8	8.30147	8.60294	8.90441	9.20588	9.80882
				1989	241	61169	1989	6.35	9.6756	8	8.16756	8.33512	8.50268	8.67024	9.00536
				1989	241	61170	1989	6.41	9.84302	8	8.1843	8.3686	8.55291	8.73721	9.10581
				1989	250	61216	1989	5.47	8.53288	8	8.05329	8.10658	8.15986	8.21315	8.31973
				1989	250	61217	1989	5.5	8.52272	8	8.05227	8.10454	8.15682	8.20909	8.31363
				1989	250	61218	1989	5.81	8.65642	8	8.06564	8.13128	8.19693	8.26257	8.39385
				1989	251	61294	1989	5.5	8.80498	8	8.0805	8.161	8.24149	8.32199	8.48299
				1989	252	61362	1989	5.04	8.65572	8	8.06557	8.13114	8.19672	8.26229	8.39343
				1989	261	61487	1989	6.25	9.3288	8	8.13288	8.26576	8.39864	8.53152	8.79728
				1989	261	61488	1989	6.34	9.39397	8	8.1394	8.27879	8.41819	8.55759	8.83638
				1989	261	61489	1989	6.11	9.50701	8	8.1507	8.3014	8.4521	8.6028	8.90421
				1989	270	61541	1989	4.78	9.07626	8	8.10763	8.21525	8.32288	8.4305	8.64576
				1989	270	61542	1989	5.06	8.35715	8	8.03571	8.07143	8.10714	8.14286	8.21429
				1989	271	61587	1989	4.85	8.81184	8	8.08118	8.16237	8.24355	8.32474	8.4871
				1989	280	61625	1989	3.58	9.17749	8	8.11775	8.2355	8.35325	8.471	8.70649
				1989	280	61626	1989	3.58	9.17749	8	8.11775	8.2355	8.35325	8.471	8.70649
				1989	281	61720	1989	4.8	7.25124	8	7.92512	7.85025	7.77537	7.7005	7.55074
				1989	281	61721	1989	5.05	7.2558	8	7.92558	7.85116	7.77674	7.70232	7.55348
				1989	281	61722	1989	4.68	6.9859	8	7.89859	7.79718	7.69577	7.59436	7.39154
				1989	281	61723	1989	3.9	6.07075	8	7.80708	7.61415	7.42122	7.2283	6.84245
				1989	290	61790	1989	4.88	7.57395	8	7.95739	7.91479	7.87218	7.82958	7.74437
				1989	300	61934	1989	4.7	9.45647	8	8.14565	8.29129	8.43694	8.58259	8.87388
				1989	300	61935	1989	4.6	9.4992	8	8.14992	8.29984	8.44976	8.59968	8.89952
				1989	310	62093	1989	4.92	10.2908	8	8.22908	8.45816	8.68724	8.91632	9.37448
				1989	310	62094	1989	6.01	9.67242	8	8.16724	8.33448	8.50173	8.66897	9.00345
				1989	310	62095	1989	5.3	9.94602	8	8.1946	8.3892	8.58381	8.77841	9.16761
				1989	310	62096	1989	5.25	10.0323	8	8.20323	8.40646	8.60969	8.81292	9.21938
				1989	320	62264	1989	5.61	8.8664	8	8.08664	8.17328	8.25992	8.34656	8.51984
				1989	320	62265	1989	6.2	8.98756	8	8.09876	8.19751	8.29627	8.39502	8.59254
				1989	320	62266	1989	6.5	9.12154	8	8.11215	8.22431	8.33646	8.44862	8.67292
				1989	320	62267	1989	6.15	9.0024	8	8.10024	8.20048	8.30072	8.40096	8.60144
				1989	321	62389	1989	7.26	7.65071	8	7.96507	7.93014	7.89521	7.86028	7.79043
				1989	321	62390	1989	7.19	7.62958	8	7.96296	7.92592	7.88887	7.85183	7.77775
				1989	321	62391	1989	6.95	7.54587	8	7.95459	7.90917	7.86376	7.81835	7.72752
				1989	331	62532	1989	6.27	8.54424	8	8.05442	8.10885	8.16327	8.2177	8.32654
				1989	331	62533	1989	6.17	8.41422	8	8.04142	8.08284	8.12427	8.16569	8.24853
				1989	331	62534	1989	4.75	8.53193	8	8.05319	8.10639	8.15958	8.21277	8.31916
				1989	340	62591	1989	4.46	9.32661	8	8.13266	8.26532	8.39798	8.53064	8.79597
				1989	341	62634	1989	5.12	7.89463	8	7.98946	7.97893	7.96839	7.95785	7.93678
				1989	350	62691	1989	5.9	8.32265	8	8.03227	8.06453	8.0968	8.12906	8.19359
				1989	350	62692	1989	5.9	8.32265	8	8.03227	8.06453	8.0968	8.12906	8.19359
				1989	350	62693	1989	5.42	8.3816	8	8.03816	8.07632	8.11448	8.15264	8.22896
				1989	350	62694	1989	5.3	7.7736	8	7.97736	7.95472	7.93208	7.90944	7.86416
				1989	351	62794	1989	5.86	7.94743	8	7.99474	7.98949	7.98423	7.97897	7.96846
				1989	351	62795	1989	5.36	7.90567	8	7.99057	7.98113	7.9717	7.96227	7.9434
				1989	351	62796	1989	4.79	7.8663	8	7.98663	7.97326	7.95989	7.94652	7.91978
				1989	351	62797	1989	6.25	7.89133	8	7.98913	7.97827	7.9674	7.95653	7.9348
				1989	360	62864	1989	5.29	11.0503	8	8.30503	8.61006	8.91509	9.22012	9.83018
				1989	360	62865	1989	5.4	11.0339	8	8.30339	8.60678	8.91017	9.21356	9.82034
				1989	370	62978	1989	3.77	8.74147	8	8.07415	8.14829	8.22244	8.29659	8.44488
				1989	380	63037	1989	6.49	9.99258	8	8.19926	8.39852	8.59777	8.79703	9.19555
				1989	380	63038	1989	5.23	9.22335	8	8.12233	8.24467	8.367	8.48934	8.73401
				1989	390	63132	1989	4.98	8.19288	8	8.01929	8.03858	8.05786	8.07715	8.11573
				1989	390	63133	1989	5.7	8.07744	8	8.00774	8.01549	8.02323	8.03098	8.04646
				1989	390	63134	1989	5.77	8.07744	8	8.00774	8.01549	8.02323	8.03098	8.04646
				1989	40	63294	1989	4.37	8.99835	8	8.09984	8.19967	8.2995	8.39934	8.59901
				1989	40	63295	1989	4.36	9.00225	8	8.10023	8.20045	8.30068	8.4009	8.60135
				1989	400	63360	1989	5.2	6.40752	8	7.84075	7.6815	7.52226	7.36301	7.04451
				1989	401	63405	1989	4.81	6.81352	8	7.88135	7.7627	7.64406	7.52541	7.28811
				1989	410	63495	1989	6.06	9.04504	8	8.1045	8.20901	8.31351	8.41802	8.62702
				1989	410	63496	1989	5.58	9.04504	8	8.1045	8.20901	8.31351	8.41802	8.62702
				1989	410	63497	1989	5.3	9.24576	8	8.12458	8.24915	8.37373	8.4983	8.74746
				1989	411	63578	1989	5.29	8.09879	8	8.00988	8.01976	8.02964	8.03952	8.05927
				1989	411	63579	1989	5.6	8.05925	8	8.00592	8.01185	8.01778	8.0237	8.03555
				1989	411	63580	1989	5.28	8.05925	8	8.00592	8.01185	8.01778	8.0237	8.03555
				1989	420	63644	1989	5	8.81443	8	8.08144	8.16289	8.24433	8.32577	8.48866
				1989	420	63645	1989	6	10.5338	8	8.25338	8.50676	8.76014	9.01352	9.52028
				1989	420	63646	1989	6.16	10.912	8	8.2912	8.5824	8.8736	9.1648	9.7472
				1989	420	63647	1989	5.61	10.3755	8	8.23755	8.4751	8.71265	8.9502	9.4253
				1989	431	63793	1989	6.43	9.18646	8	8.11865	8.23729	8.35594	8.47458	8.71188
				1989	431	63794	1989	6.57	9.5821	8	8.15821	8.31642	8.47463	8.63284	8.94926
				1989	431	63795	1989	6.3	9.63401	8	8.1634	8.3268	8.4902	8.6536	8.98041
				1989	431	63796	1989	5.84	8.28992	8	8.02899	8.05798	8.08698	8.11597	8.17395
				1989	431	63797	1989	5.62	7.78186	8	7.97819	7.95637	7.93456	7.91274	7.86912
				1989	431	63798	1989	4.4	7.26137	8	7.92614	7.85227	7.77841	7.70455	7.55682
				1989	432	63859	1989	6.86	11.5401	8	8.35401	8.70802	9.06203	9.41604	10.1241
				1989	433	63875	1989	5.42	9.45777	8	8.14578	8.29155	8.43733	8.58311	8.87466
				1989	433	63876	1989	5.42	9.45777	8	8.14578	8.29155	8.43733	8.58311	8.87466
				1989	433	63877	1989	5.87	9.66607	8	8.16661	8.33321	8.49982	8.66643	8.99964
				1989	440	63934	1989	6.06	7.01415	8	7.90142	7.80283	7.70424	7.60566	7.40849
				1989	440	63935	1989	5.76	7.22834	8	7.92283	7.84567	7.7685	7.69134	7.537
				1989	441	64031	1989	6.75	8.86794	8	8.08679	8.17359	8.26038	8.34718	8.52076
				1989	441	64032	1989	6.53	9.00461	8	8.10046	8.20092	8.30138	8.40184	8.60277
				1989	441	64033	1989	6.55	9.01455	8	8.10145	8.20291	8.30436	8.40582	8.60873
				1989	441	64034	1989	6.22	9.32283	8	8.13228	8.26457	8.39685	8.52913	8.7937
				1989	450	64108	1989	5.99	7.57159	8	7.95716	7.91432	7.87148	7.82864	7.74295
				1989	450	64109	1989	6.39	7.53071	8	7.95307	7.90614	7.85921	7.81228	7.71843
				1989	450	64110	1989	6.17	7.97589	8	7.99759	7.99518	7.99277	7.99036	7.98553
				1989	450	64111	1989	4.02	6.35508	8	7.83551	7.67102	7.50652	7.34203	7.01305
				1989	460	64212	1989	4.26	7.38495	8	7.9385	7.87699	7.81548	7.75398	7.63097
				1989	460	64213	1989	4.39	7.38119	8	7.93812	7.87624	7.81436	7.75248	7.62871
				1989	460	64214	1989	4.11	7.3456	8	7.93456	7.86912	7.80368	7.73824	7.60736
				1989	462	64265	1989	5.68	10.4581	8	8.24581	8.49162	8.73743	8.98324	9.47486
				1989	61	64512	1989	5.6	10.5693	8	8.25693	8.51386	8.77079	9.02772	9.54158
				1989	62	64571	1989	5.4	8.58177	8	8.05818	8.11635	8.17453	8.23271	8.34906
				1989	70	64670	1989	5.28	9.20514	8	8.12051	8.24103	8.36154	8.48206	8.72308
				1989	70	64671	1989	5.72	9.27947	8	8.12795	8.25589	8.38384	8.51179	8.76768
				1989	70	64672	1989	5.58	9.13913	8	8.11391	8.22783	8.34174	8.45565	8.68348
				1989	71	64810	1989	5.69	10.484	8	8.2484	8.4968	8.7452	8.9936	9.4904
				1989	71	64811	1989	5.86	10.5738	8	8.25738	8.51476	8.77214	9.02952	9.54428
				1989	71	64812	1989	5.65	10.6406	8	8.26406	8.52812	8.79218	9.05624	9.58436
				1989	71	64813	1989	4.76	10.6406	8	8.26406	8.52812	8.79218	9.05624	9.58436
				1989	71	64814	1989	3.79	10.0958	8	8.20958	8.41916	8.62874	8.83832	9.25748
				1989	71	64815	1989	4.56	10.0928	8	8.20928	8.41856	8.62784	8.83712	9.25568
				1989	72	64939	1989	5.02	7.8812	8	7.98812	7.97624	7.96436	7.95248	7.92872
				1989	72	64940	1989	4.49	7.8812	8	7.98812	7.97624	7.96436	7.95248	7.92872
				1989	72	64941	1989	4.81	7.46725	8	7.94673	7.89345	7.84017	7.7869	7.68035
				1989	72	64942	1989	5	7.8812	8	7.98812	7.97624	7.96436	7.95248	7.92872
				1989	72	64943	1989	5.05	7.8812	8	7.98812	7.97624	7.96436	7.95248	7.92872
				1989	80	65202	1989	6.14	9.47219	8	8.14722	8.29444	8.44166	8.58888	8.88331
				1989	80	65203	1989	5.55	9.99521	8	8.19952	8.39904	8.59856	8.79808	9.19713
				1989	80	65204	1989	2.69	10.1216	8	8.21216	8.42432	8.63648	8.84864	9.27296
				1989	80	65205	1989	5.8	9.57658	8	8.15766	8.31532	8.47297	8.63063	8.94595
				1989	80	65206	1989	5.64	9.61308	8	8.16131	8.32262	8.48392	8.64523	8.96785
				1989	81	65298	1989	6.25	9.87088	8	8.18709	8.37418	8.56126	8.74835	9.12253
				1989	81	65299	1989	6.29	9.87088	8	8.18709	8.37418	8.56126	8.74835	9.12253
				1989	81	65300	1989	6.19	9.87088	8	8.18709	8.37418	8.56126	8.74835	9.12253
				1989	90	65326	1989	4.84	9.05148	8	8.10515	8.2103	8.31544	8.42059	8.63089
				1989	90	65327	1989	4.61	9.10324	8	8.11032	8.22065	8.33097	8.4413	8.66194
				1989	90	65328	1989	4.7	9.12252	8	8.11225	8.2245	8.33676	8.44901	8.67351
				1989	90	65329	1989	3.82	8.4214	8	8.04214	8.08428	8.12642	8.16856	8.25284
				1990	100	65523	1990	4.36	7.085	8	7.9085	7.817	7.7255	7.634	7.451
				1990	100	65524	1990	4.32	6.55099	8	7.8551	7.7102	7.5653	7.4204	7.13059
				1990	102	65587	1990	4.99	9.52663	8	8.15266	8.30533	8.45799	8.61065	8.91598
				1990	102	65588	1990	3.8	9.09213	8	8.10921	8.21843	8.32764	8.43685	8.65528
				1990	103	65655	1990	6.2	11.0005	8	8.30005	8.6001	8.90015	9.2002	9.8003
				1990	110	65780	1990	5.12	12.6079	8	8.46079	8.92158	9.38237	9.84316	10.7647
				1990	110	65781	1990	4.74	10.3927	8	8.23927	8.47854	8.71781	8.95708	9.43562
				1990	110	65782	1990	4.31	9.08876	8	8.10888	8.21775	8.32663	8.4355	8.65326
				1990	120	66025	1990	6.08	11.333	8	8.3333	8.6666	8.9999	9.3332	9.9998
				1990	120	66026	1990	5.88	11.3564	8	8.33564	8.67128	9.00692	9.34256	10.0138
				1990	120	66027	1990	5.86	11.2279	8	8.32279	8.64558	8.96837	9.29116	9.93674
				1990	121	66118	1990	5.08	11.045	8	8.3045	8.609	8.9135	9.218	9.827
				1990	140	66258	1990	4.95	9.07002	8	8.107	8.214	8.32101	8.42801	8.64201
				1990	140	66259	1990	4.99	9.21165	8	8.12116	8.24233	8.3635	8.48466	8.72699
				1990	140	66260	1990	4.01	9.0121	8	8.10121	8.20242	8.30363	8.40484	8.60726
				1990	140	66261	1990	4.4	8.54816	8	8.05482	8.10963	8.16445	8.21926	8.3289
				1990	140	66262	1990	4.99	9.21165	8	8.12116	8.24233	8.3635	8.48466	8.72699
				1990	150	66314	1990	5.96	9.96178	8	8.19618	8.39236	8.58853	8.78471	9.17707
				1990	150	66315	1990	5.74	10.0894	8	8.20894	8.41788	8.62682	8.83576	9.25364
				1990	150	66316	1990	5.45	10.3758	8	8.23758	8.47516	8.71274	8.95032	9.42548
				1990	152	66409	1990	5.9	8.58879	8	8.05888	8.11776	8.17664	8.23552	8.35327
				1990	152	66410	1990	5.89	8.67837	8	8.06784	8.13567	8.20351	8.27135	8.40702
				1990	152	66411	1990	6.12	8.63738	8	8.06374	8.12748	8.19121	8.25495	8.38243
				1990	160	66491	1990	6.39	12.0825	8	8.40825	8.8165	9.22475	9.633	10.4495
				1990	160	66492	1990	6.04	12.2168	8	8.42168	8.84336	9.26504	9.68672	10.5301
				1990	160	66493	1990	5.95	12.2168	8	8.42168	8.84336	9.26504	9.68672	10.5301
				1990	160	66494	1990	5.39	11.7284	8	8.37284	8.74568	9.11852	9.49136	10.237
				1990	160	66495	1990	3.93	8.50672	8	8.05067	8.10134	8.15202	8.20269	8.30403
				1990	170	66681	1990	5.13	12.066	8	8.4066	8.8132	9.2198	9.6264	10.4396
				1990	170	66682	1990	5.29	12.0381	8	8.40381	8.80762	9.21143	9.61524	10.4229
				1990	170	66683	1990	5.5	11.9383	8	8.39383	8.78766	9.18149	9.57532	10.363
				1990	180	66782	1990	6.28	12.5097	8	8.45097	8.90194	9.35291	9.80388	10.7058
				1990	180	66783	1990	6.42	12.5097	8	8.45097	8.90194	9.35291	9.80388	10.7058
				1990	180	66784	1990	6.3	12.5097	8	8.45097	8.90194	9.35291	9.80388	10.7058
				1990	180	66785	1990	6.63	12.5097	8	8.45097	8.90194	9.35291	9.80388	10.7058
				1990	180	66786	1990	6.53	12.526	8	8.4526	8.9052	9.3578	9.8104	10.7156
				1990	180	66787	1990	6.24	12.526	8	8.4526	8.9052	9.3578	9.8104	10.7156
				1990	180	66788	1990	6.13	12.5097	8	8.45097	8.90194	9.35291	9.80388	10.7058
				1990	180	66789	1990	6.54	12.4219	8	8.44219	8.88438	9.32657	9.76876	10.6531
				1990	180	66790	1990	6.61	12.526	8	8.4526	8.9052	9.3578	9.8104	10.7156
				1990	181	66866	1990	5.89	11.005	8	8.3005	8.601	8.9015	9.202	9.803
				1990	181	66867	1990	6.06	11.005	8	8.3005	8.601	8.9015	9.202	9.803
				1990	181	66868	1990	5.96	11.1885	8	8.31885	8.6377	8.95655	9.2754	9.9131
				1990	190	66904	1990	6.05	10.517	8	8.2517	8.5034	8.7551	9.0068	9.5102
				1990	190	66905	1990	5.84	10.5269	8	8.25269	8.50538	8.75807	9.01076	9.51614
				1990	190	66906	1990	5.92	10.9694	8	8.29694	8.59388	8.89082	9.18776	9.78164
				1990	190	66907	1990	4.2	9.24331	8	8.12433	8.24866	8.37299	8.49732	8.74599
				1990	200	67074	1990	6.48	11.8521	8	8.38521	8.77042	9.15563	9.54084	10.3113
				1990	200	67075	1990	6.48	11.8521	8	8.38521	8.77042	9.15563	9.54084	10.3113
				1990	201	67173	1990	6.97	6.8308	8	7.88308	7.76616	7.64924	7.53232	7.29848
				1990	201	67174	1990	7.13	6.71441	8	7.87144	7.74288	7.61432	7.48576	7.22865
				1990	210	67316	1990	4.92	9.84265	8	8.18426	8.36853	8.55279	8.73706	9.10559
				1990	210	67317	1990	5.34	8.93676	8	8.09368	8.18735	8.28103	8.3747	8.56206
				1990	211	67392	1990	6.19	8.73765	8	8.07376	8.14753	8.22129	8.29506	8.44259
				1990	211	67393	1990	6.97	8.9917	8	8.09917	8.19834	8.29751	8.39668	8.59502
				1990	211	67394	1990	7.49	8.9917	8	8.09917	8.19834	8.29751	8.39668	8.59502
				1990	212	67461	1990	5.66	8.62537	8	8.06254	8.12507	8.18761	8.25015	8.37522
				1990	212	67462	1990	5.66	8.62537	8	8.06254	8.12507	8.18761	8.25015	8.37522
				1990	212	67463	1990	5.71	8.58451	8	8.05845	8.1169	8.17535	8.2338	8.35071
				1990	212	67464	1990	5.71	8.58451	8	8.05845	8.1169	8.17535	8.2338	8.35071
				1990	220	67577	1990	4.89	10.1957	8	8.21957	8.43914	8.65871	8.87828	9.31742
				1990	220	67578	1990	4.77	10.1957	8	8.21957	8.43914	8.65871	8.87828	9.31742
				1990	220	67579	1990	4.85	9.63402	8	8.1634	8.3268	8.49021	8.65361	8.98041
				1990	221	67661	1990	4.91	8.9178	8	8.09178	8.18356	8.27534	8.36712	8.55068
				1990	221	67662	1990	4.96	9.43819	8	8.14382	8.28764	8.43146	8.57528	8.86291
				1990	221	67663	1990	4.76	8.9178	8	8.09178	8.18356	8.27534	8.36712	8.55068
				1990	230	67710	1990	6.02	9.98919	8	8.19892	8.39784	8.59676	8.79568	9.19351
				1990	230	67711	1990	6.04	9.98919	8	8.19892	8.39784	8.59676	8.79568	9.19351
				1990	230	67712	1990	5.67	9.18781	8	8.11878	8.23756	8.35634	8.47512	8.71269
				1990	230	67713	1990	5.95	9.09817	8	8.10982	8.21963	8.32945	8.43927	8.6589
				1990	230	67714	1990	6.52	9.30046	8	8.13005	8.26009	8.39014	8.52018	8.78028
				1990	230	67715	1990	5.54	9.10542	8	8.11054	8.22108	8.33163	8.44217	8.66325
				1990	231	67814	1990	6.53	10.2656	8	8.22656	8.45312	8.67968	8.90624	9.35936
				1990	240	67877	1990	4.94	11.9781	8	8.39781	8.79562	9.19343	9.59124	10.3869
				1990	240	67878	1990	5	11.7178	8	8.37178	8.74356	9.11534	9.48712	10.2307
				1990	241	67969	1990	6.05	11.3222	8	8.33222	8.66444	8.99666	9.32888	9.99332
				1990	241	67970	1990	6.06	11.1675	8	8.31675	8.6335	8.95025	9.267	9.9005
				1990	250	68014	1990	5.52	9.73481	8	8.17348	8.34696	8.52044	8.69392	9.04089
				1990	251	68088	1990	5.35	10.2719	8	8.22719	8.45438	8.68157	8.90876	9.36314
				1990	252	68154	1990	5.26	9.09858	8	8.10986	8.21972	8.32957	8.43943	8.65915
				1990	260	68201	1990	6.03	8.38671	8	8.03867	8.07734	8.11601	8.15468	8.23203
				1990	260	68202	1990	5.44	8.46961	8	8.04696	8.09392	8.14088	8.18784	8.28177
				1990	260	68203	1990	6.12	8.46961	8	8.04696	8.09392	8.14088	8.18784	8.28177
				1990	261	68246	1990	6.31	8.98261	8	8.09826	8.19652	8.29478	8.39304	8.58957
				1990	261	68247	1990	6.54	8.98261	8	8.09826	8.19652	8.29478	8.39304	8.58957
				1990	261	68248	1990	6.7	10.1408	8	8.21408	8.42816	8.64224	8.85632	9.28448
				1990	270	68301	1990	5.92	9.75427	8	8.17543	8.35085	8.52628	8.70171	9.05256
				1990	270	68302	1990	5.8	8.7785	8	8.07785	8.1557	8.23355	8.3114	8.4671
				1990	271	68354	1990	5.69	8.74293	8	8.07429	8.14859	8.22288	8.29717	8.44576
				1990	280	68391	1990	5.22	9.97548	8	8.19755	8.3951	8.59264	8.79019	9.18529
				1990	280	68392	1990	5.22	9.97548	8	8.19755	8.3951	8.59264	8.79019	9.18529
				1990	281	68500	1990	5.32	8.83676	8	8.08368	8.16735	8.25103	8.3347	8.50206
				1990	281	68501	1990	4.65	8.83472	8	8.08347	8.16694	8.25042	8.33389	8.50083
				1990	281	68502	1990	5.27	9.27622	8	8.12762	8.25524	8.38287	8.51049	8.76573
				1990	281	68503	1990	4.59	8.1011	8	8.01011	8.02022	8.03033	8.04044	8.06066
				1990	290	68569	1990	4.27	8.78061	8	8.07806	8.15612	8.23418	8.31224	8.46837
				1990	300	68699	1990	5.43	10.7221	8	8.27221	8.54442	8.81663	9.08884	9.63326
				1990	300	68700	1990	5.48	10.7221	8	8.27221	8.54442	8.81663	9.08884	9.63326
				1990	300	68701	1990	5.24	10.8711	8	8.28711	8.57422	8.86133	9.14844	9.72266
				1990	310	68845	1990	4.71	11.2768	8	8.32768	8.65536	8.98304	9.31072	9.96608
				1990	310	68846	1990	5.52	12.3589	8	8.43589	8.87178	9.30767	9.74356	10.6153
				1990	310	68847	1990	5.63	12.3589	8	8.43589	8.87178	9.30767	9.74356	10.6153
				1990	310	68848	1990	5.73	12.4116	8	8.44116	8.88232	9.32348	9.76464	10.647
				1990	320	69010	1990	5.86	10.6762	8	8.26762	8.53524	8.80286	9.07048	9.60572
				1990	320	69011	1990	5.94	10.6762	8	8.26762	8.53524	8.80286	9.07048	9.60572
				1990	320	69012	1990	6.04	10.6762	8	8.26762	8.53524	8.80286	9.07048	9.60572
				1990	321	69100	1990	6.16	8.89734	8	8.08973	8.17947	8.2692	8.35894	8.5384
				1990	321	69101	1990	7	9.3807	8	8.13807	8.27614	8.41421	8.55228	8.82842
				1990	321	69102	1990	6.54	9.03943	8	8.10394	8.20789	8.31183	8.41577	8.62366
				1990	331	69241	1990	6.05	10.3623	8	8.23623	8.47246	8.70869	8.94492	9.41738
				1990	331	69242	1990	5.6	10.3956	8	8.23956	8.47912	8.71868	8.95824	9.43736
				1990	331	69243	1990	5.52	10.4512	8	8.24512	8.49024	8.73536	8.98048	9.47072
				1990	340	69290	1990	4.85	10.5066	8	8.25066	8.50132	8.75198	9.00264	9.50396
				1990	341	69324	1990	5.66	9.63306	8	8.16331	8.32661	8.48992	8.65322	8.97984
				1990	341	69325	1990	5.51	9.63306	8	8.16331	8.32661	8.48992	8.65322	8.97984
				1990	350	69382	1990	6.16	10.299	8	8.2299	8.4598	8.6897	8.9196	9.3794
				1990	350	69383	1990	6.16	10.299	8	8.2299	8.4598	8.6897	8.9196	9.3794
				1990	350	69384	1990	5.9	10.299	8	8.2299	8.4598	8.6897	8.9196	9.3794
				1990	350	69385	1990	5.29	9.22107	8	8.12211	8.24421	8.36632	8.48843	8.73264
				1990	351	69474	1990	6.61	10.6743	8	8.26743	8.53486	8.80229	9.06972	9.60458
				1990	351	69475	1990	6.51	10.7854	8	8.27854	8.55708	8.83562	9.11416	9.67124
				1990	351	69476	1990	6.69	10.7854	8	8.27854	8.55708	8.83562	9.11416	9.67124
				1990	351	69477	1990	6.02	9.43829	8	8.14383	8.28766	8.43149	8.57532	8.86297
				1990	360	69540	1990	4.98	11.3715	8	8.33715	8.6743	9.01145	9.3486	10.0229
				1990	360	69541	1990	5.17	11.1932	8	8.31932	8.63864	8.95796	9.27728	9.91592
				1990	370	69634	1990	5.05	8.83584	8	8.08358	8.16717	8.25075	8.33434	8.5015
				1990	370	69635	1990	4.54	8.84329	8	8.08433	8.16866	8.25299	8.33732	8.50597
				1990	370	69636	1990	4.74	9.10375	8	8.11037	8.22075	8.33113	8.4415	8.66225
				1990	380	69702	1990	6.35	12.084	8	8.4084	8.8168	9.2252	9.6336	10.4504
				1990	380	69703	1990	4.38	10.7158	8	8.27158	8.54316	8.81474	9.08632	9.62948
				1990	390	69799	1990	5.51	9.14175	8	8.11417	8.22835	8.34253	8.4567	8.68505
				1990	390	69800	1990	5.16	9.32291	8	8.13229	8.26458	8.39687	8.52916	8.79375
				1990	390	69801	1990	5.77	9.53749	8	8.15375	8.3075	8.46125	8.615	8.92249
				1990	40	69924	1990	5.95	10.8218	8	8.28218	8.56436	8.84654	9.12872	9.69308
				1990	40	69925	1990	5.25	10.8266	8	8.28266	8.56532	8.84798	9.13064	9.69596
				1990	40	69926	1990	5.67	10.8871	8	8.28871	8.57742	8.86613	9.15484	9.73226
				1990	400	70007	1990	5.46	7.32765	8	7.93276	7.86553	7.79829	7.73106	7.59659
				1990	400	70008	1990	5.54	7.93801	8	7.9938	7.9876	7.9814	7.9752	7.96281
				1990	401	70059	1990	5.56	7.72927	8	7.97293	7.94585	7.91878	7.89171	7.83756
				1990	401	70060	1990	5.27	8.44815	8	8.04481	8.08963	8.13444	8.17926	8.26889
				1990	402	70078	1990	5.05	7.62944	8	7.96294	7.92589	7.88883	7.85178	7.77766
				1990	410	70159	1990	5.31	9.71193	8	8.17119	8.34239	8.51358	8.68477	9.02716
				1990	410	70160	1990	5.31	9.71193	8	8.17119	8.34239	8.51358	8.68477	9.02716
				1990	410	70161	1990	5.16	9.71193	8	8.17119	8.34239	8.51358	8.68477	9.02716
				1990	411	70247	1990	5.51	9.86496	8	8.1865	8.37299	8.55949	8.74598	9.11898
				1990	411	70248	1990	5.5	10.1057	8	8.21057	8.42114	8.63171	8.84228	9.26342
				1990	411	70249	1990	5.99	10.0369	8	8.20369	8.40738	8.61107	8.81476	9.22214
				1990	420	70325	1990	5.09	10.1363	8	8.21363	8.42726	8.64089	8.85452	9.28178
				1990	420	70326	1990	5.12	9.85387	8	8.18539	8.37077	8.55616	8.74155	9.11232
				1990	420	70327	1990	5.57	10.0654	8	8.20654	8.41308	8.61962	8.82616	9.23924
				1990	420	70328	1990	5.23	9.8287	8	8.18287	8.36574	8.54861	8.73148	9.09722
				1990	431	70470	1990	6.16	9.06537	8	8.10654	8.21307	8.31961	8.42615	8.63922
				1990	431	70471	1990	6.29	8.77719	8	8.07772	8.15544	8.23316	8.31088	8.46631
				1990	431	70472	1990	6.16	8.95655	8	8.09566	8.19131	8.28696	8.38262	8.57393
				1990	431	70473	1990	6.38	9.06537	8	8.10654	8.21307	8.31961	8.42615	8.63922
				1990	432	70514	1990	5.79	10.8505	8	8.28505	8.5701	8.85515	9.1402	9.7103
				1990	432	70515	1990	5.69	10.8269	8	8.28269	8.56538	8.84807	9.13076	9.69614
				1990	432	70516	1990	5.72	10.9829	8	8.29829	8.59658	8.89487	9.19316	9.78974
				1990	433	70540	1990	5.69	8.50177	8	8.05018	8.10035	8.15053	8.20071	8.30106
				1990	433	70541	1990	5.69	8.50177	8	8.05018	8.10035	8.15053	8.20071	8.30106
				1990	433	70542	1990	5.64	8.50177	8	8.05018	8.10035	8.15053	8.20071	8.30106
				1990	440	70593	1990	5.64	7.6306	8	7.96306	7.92612	7.88918	7.85224	7.77836
				1990	440	70594	1990	5.64	7.6306	8	7.96306	7.92612	7.88918	7.85224	7.77836
				1990	440	70595	1990	6.06	7.87952	8	7.98795	7.9759	7.96386	7.95181	7.92771
				1990	441	70697	1990	6.45	10.771	8	8.2771	8.5542	8.8313	9.1084	9.6626
				1990	441	70698	1990	6.1	10.771	8	8.2771	8.5542	8.8313	9.1084	9.6626
				1990	441	70699	1990	6.82	10.9727	8	8.29727	8.59454	8.89181	9.18908	9.78362
				1990	441	70700	1990	6.94	10.5377	8	8.25377	8.50754	8.76131	9.01508	9.52262
				1990	450	70766	1990	5.81	8.78537	8	8.07854	8.15707	8.23561	8.31415	8.47122
				1990	450	70767	1990	5.92	8.78537	8	8.07854	8.15707	8.23561	8.31415	8.47122
				1990	450	70768	1990	5.93	9.00218	8	8.10022	8.20044	8.30065	8.40087	8.60131
				1990	450	70769	1990	3.45	8.4927	8	8.04927	8.09854	8.14781	8.19708	8.29562
				1990	460	70857	1990	5.59	6.87188	8	7.88719	7.77438	7.66156	7.54875	7.32313
				1990	460	70858	1990	5.96	7.16675	8	7.91668	7.83335	7.75002	7.6667	7.50005
				1990	460	70859	1990	5.46	6.87188	8	7.88719	7.77438	7.66156	7.54875	7.32313
				1990	462	70909	1990	6.01	11.8918	8	8.38918	8.77836	9.16754	9.55672	10.3351
				1990	60	71077	1990	5.01	11.4115	8	8.34115	8.6823	9.02345	9.3646	10.0469
				1990	60	71078	1990	4.66	11.5688	8	8.35688	8.71376	9.07064	9.42752	10.1413
				1990	61	71134	1990	6.1	11.5437	8	8.35437	8.70874	9.06311	9.41748	10.1262
				1990	61	71135	1990	5.74	11.71	8	8.371	8.742	9.113	9.484	10.226
				1990	62	71192	1990	6.7	9.52972	8	8.15297	8.30594	8.45892	8.61189	8.91783
				1990	63	71234	1990	6.25	10.4819	8	8.24819	8.49638	8.74457	8.99276	9.48914
				1990	63	71235	1990	6.02	11.082	8	8.3082	8.6164	8.9246	9.2328	9.8492
				1990	70	71286	1990	5.83	9.76406	8	8.17641	8.35281	8.52922	8.70562	9.05844
				1990	70	71287	1990	6.14	10.1423	8	8.21423	8.42846	8.64269	8.85692	9.28538
				1990	70	71288	1990	6.82	10.3786	8	8.23786	8.47572	8.71358	8.95144	9.42716
				1990	70	71289	1990	6.32	9.65093	8	8.16509	8.33019	8.49528	8.66037	8.99056
				1990	71	71407	1990	7.51	11.6868	8	8.36868	8.73736	9.10604	9.47472	10.2121
				1990	71	71408	1990	7.54	11.6868	8	8.36868	8.73736	9.10604	9.47472	10.2121
				1990	71	71409	1990	7.34	12.2671	8	8.42671	8.85342	9.28013	9.70684	10.5603
				1990	71	71410	1990	7.28	12.385	8	8.4385	8.877	9.3155	9.754	10.631
				1990	71	71411	1990	7.68	11.7406	8	8.37406	8.74812	9.12218	9.49624	10.2444
				1990	71	71412	1990	7.47	11.8169	8	8.38169	8.76338	9.14507	9.52676	10.2901
				1990	72	71542	1990	6.02	9.78599	8	8.1786	8.3572	8.5358	8.7144	9.07159
				1990	72	71543	1990	5.66	9.78599	8	8.1786	8.3572	8.5358	8.7144	9.07159
				1990	72	71544	1990	6.31	9.77308	8	8.17731	8.35462	8.53192	8.70923	9.06385
				1990	72	71545	1990	5.52	9.78972	8	8.17897	8.35794	8.53692	8.71589	9.07383
				1990	72	71546	1990	5.4	9.28009	8	8.12801	8.25602	8.38403	8.51204	8.76805
				1990	80	71803	1990	6.48	9.849	8	8.1849	8.3698	8.5547	8.7396	9.1094
				1990	80	71804	1990	6.46	9.87779	8	8.18778	8.37556	8.56334	8.75112	9.12667
				1990	80	71805	1990	6.27	9.70958	8	8.17096	8.34192	8.51287	8.68383	9.02575
				1990	80	71806	1990	6.54	10.3319	8	8.23319	8.46638	8.69957	8.93276	9.39914
				1990	80	71807	1990	6.03	10.6464	8	8.26464	8.52928	8.79392	9.05856	9.58784
				1990	81	71889	1990	5.69	10.0478	8	8.20478	8.40956	8.61434	8.81912	9.22868
				1990	81	71890	1990	5.33	10.0478	8	8.20478	8.40956	8.61434	8.81912	9.22868
				1990	81	71891	1990	5.75	10.0478	8	8.20478	8.40956	8.61434	8.81912	9.22868
				1990	90	71918	1990	6.04	10.5599	8	8.25599	8.51198	8.76797	9.02396	9.53594
				1990	90	71919	1990	6.33	10.3677	8	8.23677	8.47354	8.71031	8.94708	9.42062
				1990	90	71920	1990	6.18	10.3882	8	8.23882	8.47764	8.71646	8.95528	9.43292
				1990	90	71921	1990	3.87	9.13305	8	8.11331	8.22661	8.33991	8.45322	8.67983
				1991	100	72107	1991	4.6	5.61005	8	7.761	7.52201	7.28301	7.04402	6.56603
				1991	100	72108	1991	4.17	5.2336	8	7.72336	7.44672	7.17008	6.89344	6.34016
				1991	102	72176	1991	5.45	9.41138	8	8.14114	8.28228	8.42341	8.56455	8.84683
				1991	102	72177	1991	4.3	8.50807	8	8.05081	8.10161	8.15242	8.20323	8.30484
				1991	102	72178	1991	3.46	7.39017	8	7.93902	7.87803	7.81705	7.75607	7.6341
				1991	103	72250	1991	6.61	9.97665	8	8.19767	8.39533	8.59299	8.79066	9.18599
				1991	110	72357	1991	4.89	9.76726	8	8.17673	8.35345	8.53018	8.7069	9.06036
				1991	110	72358	1991	3.93	8.22437	8	8.02244	8.04487	8.06731	8.08975	8.13462
				1991	110	72359	1991	3.77	7.01757	8	7.90176	7.80351	7.70527	7.60703	7.41054
				1991	120	72567	1991	5.49	10.331	8	8.2331	8.4662	8.6993	8.9324	9.3986
				1991	120	72568	1991	4.65	10.331	8	8.2331	8.4662	8.6993	8.9324	9.3986
				1991	121	72599	1991	4.5	10.7736	8	8.27736	8.55472	8.83208	9.10944	9.66416
				1991	121	72600	1991	5.16	10.5868	8	8.25868	8.51736	8.77604	9.03472	9.55208
				1991	121	72601	1991	4.18	10.5694	8	8.25694	8.51388	8.77082	9.02776	9.54164
				1991	140	72811	1991	4.76	8.83853	8	8.08385	8.16771	8.25156	8.33541	8.50312
				1991	140	72812	1991	4.81	8.21829	8	8.02183	8.04366	8.06549	8.08732	8.13097
				1991	140	72813	1991	3.62	8.00146	8	8.00015	8.00029	8.00044	8.00058	8.00088
				1991	140	72814	1991	3.24	7.43346	8	7.94335	7.88669	7.83004	7.77338	7.66008
				1991	140	72815	1991	4.81	8.21829	8	8.02183	8.04366	8.06549	8.08732	8.13097
				1991	150	72867	1991	5.5	7.69932	8	7.96993	7.93986	7.9098	7.87973	7.81959
				1991	150	72868	1991	5.04	8.00749	8	8.00075	8.0015	8.00225	8.003	8.00449
				1991	150	72869	1991	5.7	7.75841	8	7.97584	7.95168	7.92752	7.90336	7.85505
				1991	160	73043	1991	4.39	9.90912	8	8.19091	8.38182	8.57274	8.76365	9.14547
				1991	160	73044	1991	3.85	10.2761	8	8.22761	8.45522	8.68283	8.91044	9.36566
				1991	160	73045	1991	4.64	10.0164	8	8.20164	8.40328	8.60492	8.80656	9.20984
				1991	160	73046	1991	4.64	9.89322	8	8.18932	8.37864	8.56797	8.75729	9.13593
				1991	170	73221	1991	5.94	9.82525	8	8.18253	8.36505	8.54758	8.7301	9.09515
				1991	170	73222	1991	6.1	9.56799	8	8.1568	8.3136	8.4704	8.6272	8.94079
				1991	170	73223	1991	6.21	9.70184	8	8.17018	8.34037	8.51055	8.68074	9.0211
				1991	180	73318	1991	6.1	9.89615	8	8.18961	8.37923	8.56884	8.75846	9.13769
				1991	180	73319	1991	6.14	9.89759	8	8.18976	8.37952	8.56928	8.75904	9.13855
				1991	180	73320	1991	6.24	9.90783	8	8.19078	8.38157	8.57235	8.76313	9.1447
				1991	180	73321	1991	6.47	9.8401	8	8.18401	8.36802	8.55203	8.73604	9.10406
				1991	180	73322	1991	6.64	10.3425	8	8.23425	8.4685	8.70275	8.937	9.4055
				1991	181	73382	1991	5.99	8.66778	8	8.06678	8.13356	8.20033	8.26711	8.40067
				1991	181	73383	1991	6.29	8.68783	8	8.06878	8.13757	8.20635	8.27513	8.4127
				1991	181	73384	1991	6.31	8.68783	8	8.06878	8.13757	8.20635	8.27513	8.4127
				1991	190	73407	1991	5.5	10.2361	8	8.22361	8.44722	8.67083	8.89444	9.34166
				1991	190	73408	1991	5.57	10.2957	8	8.22957	8.45914	8.68871	8.91828	9.37742
				1991	190	73409	1991	4.1	10.4061	8	8.24061	8.48122	8.72183	8.96244	9.44366
				1991	190	73410	1991	4.78	7.89475	8	7.98948	7.97895	7.96842	7.9579	7.93685
				1991	200	73568	1991	6.25	10.9936	8	8.29936	8.59872	8.89808	9.19744	9.79616
				1991	200	73569	1991	6.4	10.9936	8	8.29936	8.59872	8.89808	9.19744	9.79616
				1991	201	73666	1991	7.13	6.15398	8	7.8154	7.6308	7.44619	7.26159	6.89239
				1991	201	73667	1991	6.91	6.31525	8	7.83153	7.66305	7.49457	7.3261	6.98915
				1991	210	73818	1991	5.65	8.72688	8	8.07269	8.14538	8.21806	8.29075	8.43613
				1991	210	73819	1991	4.85	7.87491	8	7.98749	7.97498	7.96247	7.94996	7.92495
				1991	210	73820	1991	5.65	8.72688	8	8.07269	8.14538	8.21806	8.29075	8.43613
				1991	210	73821	1991	4.85	7.87491	8	7.98749	7.97498	7.96247	7.94996	7.92495
				1991	211	73938	1991	5.65	6.9829	8	7.89829	7.79658	7.69487	7.59316	7.38974
				1991	211	73939	1991	6.08	7.60003	8	7.96	7.92001	7.88001	7.84001	7.76002
				1991	211	73940	1991	5.91	7.60003	8	7.96	7.92001	7.88001	7.84001	7.76002
				1991	212	73990	1991	6.02	7.69879	8	7.96988	7.93976	7.90964	7.87952	7.81927
				1991	212	73991	1991	5.52	7.81442	8	7.98144	7.96288	7.94433	7.92577	7.88865
				1991	212	73992	1991	6.08	7.62329	8	7.96233	7.92466	7.88699	7.84932	7.77397
				1991	220	74047	1991	4.72	9.65955	8	8.16596	8.33191	8.49786	8.66382	8.99573
				1991	220	74048	1991	4.91	9.67656	8	8.16766	8.33531	8.50297	8.67062	9.00594
				1991	220	74049	1991	5.61	9.43222	8	8.14322	8.28644	8.42967	8.57289	8.85933
				1991	221	74144	1991	5.8	8.52039	8	8.05204	8.10408	8.15612	8.20816	8.31223
				1991	221	74145	1991	6.32	8.7004	8	8.07004	8.14008	8.21012	8.28016	8.42024
				1991	221	74146	1991	5.92	8.52039	8	8.05204	8.10408	8.15612	8.20816	8.31223
				1991	230	74191	1991	5.35	8.38253	8	8.03825	8.07651	8.11476	8.15301	8.22952
				1991	230	74192	1991	6.03	8.36789	8	8.03679	8.07358	8.11037	8.14716	8.22073
				1991	230	74193	1991	5.57	8.36789	8	8.03679	8.07358	8.11037	8.14716	8.22073
				1991	230	74194	1991	5.96	8.37837	8	8.03784	8.07567	8.11351	8.15135	8.22702
				1991	231	74269	1991	6.1	10.1555	8	8.21555	8.4311	8.64665	8.8622	9.2933
				1991	240	74331	1991	5.1	10.4039	8	8.24039	8.48078	8.72117	8.96156	9.44234
				1991	240	74332	1991	4.89	10.4821	8	8.24821	8.49642	8.74463	8.99284	9.48926
				1991	241	74421	1991	6.14	9.58593	8	8.15859	8.31719	8.47578	8.63437	8.95156
				1991	250	74455	1991	5.97	8.08	8	8.008	8.016	8.024	8.032	8.048
				1991	251	74513	1991	6.41	8.86872	8	8.08687	8.17374	8.26062	8.34749	8.52123
				1991	251	74514	1991	5.92	8.86324	8	8.08632	8.17265	8.25897	8.3453	8.51794
				1991	252	74564	1991	5.49	8.37179	8	8.03718	8.07436	8.11154	8.14872	8.22307
				1991	260	74604	1991	6.26	7.57631	8	7.95763	7.91526	7.87289	7.83052	7.74579
				1991	261	74643	1991	6.79	7.58931	8	7.95893	7.91786	7.87679	7.83572	7.75359
				1991	261	74644	1991	6.59	7.60226	8	7.96023	7.92045	7.88068	7.8409	7.76136
				1991	261	74645	1991	6.91	8.06112	8	8.00611	8.01222	8.01834	8.02445	8.03667
				1991	271	74738	1991	5.77	9.79519	8	8.17952	8.35904	8.53856	8.71808	9.07711
				1991	280	74779	1991	3.95	9.32457	8	8.13246	8.26491	8.39737	8.52983	8.79474
				1991	280	74780	1991	3.95	9.32457	8	8.13246	8.26491	8.39737	8.52983	8.79474
				1991	281	74887	1991	4.33	7.30142	8	7.93014	7.86028	7.79043	7.72057	7.58085
				1991	281	74888	1991	4.45	7.16678	8	7.91668	7.83336	7.75003	7.66671	7.50007
				1991	281	74889	1991	4.62	7.16678	8	7.91668	7.83336	7.75003	7.66671	7.50007
				1991	290	74961	1991	5.12	7.1851	8	7.91851	7.83702	7.75553	7.67404	7.51106
				1991	300	75091	1991	4.91	8.98299	8	8.0983	8.1966	8.2949	8.3932	8.58979
				1991	300	75092	1991	5.11	8.98299	8	8.0983	8.1966	8.2949	8.3932	8.58979
				1991	310	75205	1991	4.41	9.89278	8	8.18928	8.37856	8.56783	8.75711	9.13567
				1991	310	75206	1991	4.89	10.137	8	8.2137	8.4274	8.6411	8.8548	9.2822
				1991	310	75207	1991	5.12	10.1088	8	8.21088	8.42176	8.63264	8.84352	9.26528
				1991	310	75208	1991	4.81	10.1088	8	8.21088	8.42176	8.63264	8.84352	9.26528
				1991	320	75321	1991	5.49	9.39085	8	8.13908	8.27817	8.41725	8.55634	8.83451
				1991	320	75322	1991	5.28	9.12666	8	8.11267	8.22533	8.338	8.45066	8.676
				1991	320	75323	1991	5.48	9.559	8	8.1559	8.3118	8.4677	8.6236	8.9354
				1991	320	75324	1991	5.28	9.12666	8	8.11267	8.22533	8.338	8.45066	8.676
				1991	321	75394	1991	5.29	8.36808	8	8.03681	8.07362	8.11042	8.14723	8.22085
				1991	321	75395	1991	6.11	8.87734	8	8.08773	8.17547	8.2632	8.35094	8.5264
				1991	321	75396	1991	5.58	8.33315	8	8.03331	8.06663	8.09994	8.13326	8.19989
				1991	330	75460	1991	6.28	8.23873	8	8.02387	8.04775	8.07162	8.09549	8.14324
				1991	330	75461	1991	6.26	7.43412	8	7.94341	7.88682	7.83024	7.77365	7.66047
				1991	330	75462	1991	6.35	7.43412	8	7.94341	7.88682	7.83024	7.77365	7.66047
				1991	331	75561	1991	5.21	9.0891	8	8.10891	8.21782	8.32673	8.43564	8.65346
				1991	331	75562	1991	4.82	9.24613	8	8.12461	8.24923	8.37384	8.49845	8.74768
				1991	331	75563	1991	4.33	9.2349	8	8.12349	8.24698	8.37047	8.49396	8.74094
				1991	340	75608	1991	5.94	7.95208	8	7.99521	7.99042	7.98562	7.98083	7.97125
				1991	341	75657	1991	6.68	8.31708	8	8.03171	8.06342	8.09512	8.12683	8.19025
				1991	341	75658	1991	6.75	8.39946	8	8.03995	8.07989	8.11984	8.15978	8.23968
				1991	350	75690	1991	5.59	8.94905	8	8.09491	8.18981	8.28471	8.37962	8.56943
				1991	350	75691	1991	5.59	8.94905	8	8.09491	8.18981	8.28471	8.37962	8.56943
				1991	350	75692	1991	5.37	8.98956	8	8.09896	8.19791	8.29687	8.39582	8.59374
				1991	350	75693	1991	4.51	8.46987	8	8.04699	8.09397	8.14096	8.18795	8.28192
				1991	351	75781	1991	6.25	8.34216	8	8.03422	8.06843	8.10265	8.13686	8.2053
				1991	351	75782	1991	6.16	8.10642	8	8.01064	8.02128	8.03193	8.04257	8.06385
				1991	351	75783	1991	3.77	8.25781	8	8.02578	8.05156	8.07734	8.10312	8.15469
				1991	351	75784	1991	5.81	7.63801	8	7.9638	7.9276	7.8914	7.8552	7.78281
				1991	360	75849	1991	5.59	10.2635	8	8.22635	8.4527	8.67905	8.9054	9.3581
				1991	360	75850	1991	5.22	10.5169	8	8.25169	8.50338	8.75507	9.00676	9.51014
				1991	370	75950	1991	5.04	8.13893	8	8.01389	8.02779	8.04168	8.05557	8.08336
				1991	370	75951	1991	4.97	8.08812	8	8.00881	8.01762	8.02644	8.03525	8.05287
				1991	370	75952	1991	5.17	8.0237	8	8.00237	8.00474	8.00711	8.00948	8.01422
				1991	380	76023	1991	6	9.80232	8	8.18023	8.36046	8.5407	8.72093	9.08139
				1991	380	76024	1991	4.58	9.912	8	8.1912	8.3824	8.5736	8.7648	9.1472
				1991	390	76122	1991	5.25	7.69179	8	7.96918	7.93836	7.90754	7.87672	7.81507
				1991	390	76123	1991	5.45	7.94955	8	7.99496	7.98991	7.98486	7.97982	7.96973
				1991	390	76124	1991	5.54	8.14392	8	8.01439	8.02878	8.04318	8.05757	8.08635
				1991	400	76345	1991	4.63	6.93624	8	7.89362	7.78725	7.68087	7.5745	7.36174
				1991	400	76346	1991	4.64	7.21922	8	7.92192	7.84384	7.76577	7.68769	7.53153
				1991	400	76347	1991	4.02	7.68838	8	7.96884	7.93768	7.90651	7.87535	7.81303
				1991	401	76398	1991	4.92	7.51503	8	7.9515	7.90301	7.85451	7.80601	7.70902
				1991	401	76399	1991	4.9	7.75373	8	7.97537	7.95075	7.92612	7.90149	7.85224
				1991	402	76415	1991	4.45	5.11935	8	7.71194	7.42387	7.1358	6.84774	6.27161
				1991	402	76416	1991	4.86	7.39084	8	7.93908	7.87817	7.81725	7.75634	7.6345
				1991	410	76493	1991	4.88	8.50496	8	8.0505	8.10099	8.15149	8.20198	8.30298
				1991	410	76494	1991	4.88	8.50496	8	8.0505	8.10099	8.15149	8.20198	8.30298
				1991	410	76495	1991	4.67	8.50496	8	8.0505	8.10099	8.15149	8.20198	8.30298
				1991	411	76583	1991	3.85	7.44839	8	7.94484	7.88968	7.83452	7.77936	7.66903
				1991	411	76584	1991	3.47	7.64904	8	7.9649	7.92981	7.89471	7.85962	7.78942
				1991	411	76585	1991	3.97	7.79266	8	7.97927	7.95853	7.9378	7.91706	7.8756
				1991	420	76653	1991	4.39	8.82354	8	8.08235	8.16471	8.24706	8.32942	8.49412
				1991	420	76654	1991	3.98	8.95621	8	8.09562	8.19124	8.28686	8.38248	8.57373
				1991	420	76655	1991	4.39	8.62975	8	8.06297	8.12595	8.18892	8.2519	8.37785
				1991	430	76749	1991	5.22	9.64881	8	8.16488	8.32976	8.49464	8.65952	8.98929
				1991	431	76814	1991	5.52	8.68657	8	8.06866	8.13731	8.20597	8.27463	8.41194
				1991	431	76815	1991	5.22	8.68657	8	8.06866	8.13731	8.20597	8.27463	8.41194
				1991	431	76816	1991	5.52	8.77177	8	8.07718	8.15435	8.23153	8.30871	8.46306
				1991	432	76861	1991	5.83	9.75812	8	8.17581	8.35162	8.52744	8.70325	9.05487
				1991	432	76862	1991	6.15	9.63398	8	8.1634	8.3268	8.49019	8.65359	8.98039
				1991	432	76863	1991	6.16	9.63398	8	8.1634	8.3268	8.49019	8.65359	8.98039
				1991	432	76864	1991	5.13	11.1364	8	8.31364	8.62728	8.94092	9.25456	9.88184
				1991	433	76899	1991	3.05	6.08598	8	7.8086	7.6172	7.42579	7.23439	6.85159
				1991	433	76900	1991	2.88	6.41127	8	7.84113	7.68225	7.52338	7.36451	7.04676
				1991	433	76901	1991	2.84	6.38922	8	7.83892	7.67784	7.51677	7.35569	7.03353
				1991	440	76967	1991	5.95	7.50563	8	7.95056	7.90113	7.85169	7.80225	7.70338
				1991	440	76968	1991	5.95	7.50563	8	7.95056	7.90113	7.85169	7.80225	7.70338
				1991	440	76969	1991	5.52	6.56238	8	7.85624	7.71248	7.56871	7.42495	7.13743
				1991	440	76970	1991	5.05	7.07665	8	7.90766	7.81533	7.72299	7.63066	7.44599
				1991	441	77079	1991	6.67	10.3959	8	8.23959	8.47918	8.71877	8.95836	9.43754
				1991	441	77080	1991	6.42	10.6985	8	8.26985	8.5397	8.80955	9.0794	9.6191
				1991	441	77081	1991	6.38	10.3531	8	8.23531	8.47062	8.70593	8.94124	9.41186
[truncated: 4,343 more rows]
