# Supplementary material for: Upcycling rice yield trial data using a weather-driven crop growth model
Source: Commun Biol. 2023 Jul 21;6:764. doi: 10.1038/s42003-023-05145-x (PMC10362053; doi:10.1038/s42003-023-05145-x)
Supplement: Supplementary file 9 — Supplementary Data 6 [file 42003_2023_5145_MOESM9_ESM.xlsx]

## Sheet: Data 6
Supplementary Data 6. Locations of the yield tests for the 237 core cultivars from 1980 to 2017, representing data from a total of 72 510 yield trials. ID numbers refer to the locations shown in Supplementary Figure S2.
ID	Prefecture	Region	City	Year				n
								Trial	Cultivar
10	Hokkaido	Hokkaido	Iwamizawa	1980	–	2017		914	22
11	Hokkaido	Hokkaido	Pippu	1980	–	2017		570	21
12	Hokkaido	Hokkaido	Hokuto	1980	–	2017		446	20
13	Hokkaido	Hokkaido	Kitami	1980	–	1995		124	11
14	Hokkaido	Hokkaido	Iwamizawa	1980	–	1998		334	18
20	Aomori	Tohoku	Kuroishi	1980	–	2017		671	30
21	Aomori	Tohoku	Towada	1980	–	2017		544	26
30	Iwate	Tohoku	Kitakami	1980	–	2017		665	49
31	Iwate	Tohoku	Esashi	1980	–	2000		568	49
32	Iwate	Tohoku	Karumai	1980	–	2017		460	26
40	Miyagi	Tohoku	Sendai	1980	–	2000		682	58
41	Miyagi	Tohoku	Furukawa	1980	–	2017		912	50
50	Akita	Tohoku	Akita	1980	–	2017		894	50
51	Akita	Tohoku	Odate	1980	–	1993		246	31
60	Yamagata	Tohoku	Yamagata	1980	–	2017		1017	59
61	Yamagata	Tohoku	Turuoka	1980	–	2017		905	57
62	Yamagata	Tohoku	Nanyou	1980	–	1998		210	36
63	Yamagata	Tohoku	Shinjo	1980	–	2004		447	43
64	Yamagata	Tohoku	Obanazawa	1980	–	1981		11	7
70	Fukushima	Tohoku	Koriyama	1980	–	2017		1442	79
71	Fukushima	Tohoku	Wakamatsu	1980	–	2017		1397	63
72	Fukushima	Tohoku	Souma	1980	–	2017		1363	79
73	Fukushima	Tohoku	Inawashiro	1980	–	2005		1173	50
80	Ibaraki	Kanto	Mito	1980	–	2017		1469	106
81	Ibaraki	Kanto	Mito	1980	–	2017		712	65
90	Tochigi	Kanto	Utsunomiya	1980	–	2017		1308	93
91	Tochigi	Kanto	Kuroiso	1993	–	1999		78	15
100	Gunma	Kanto	Isesaki	1980	–	2017		451	64
101	Gunma	Kanto	Maebashi	1980	–	1985		111	20
102	Gunma	Kanto	Tatebayashi	1980	–	2017		855	85
103	Gunma	Kanto	Numata	1981	–	2006		318	58
104	Gunma	Kanto	Fujiwara	2000	–	2005		10	3
110	Saitama	Kanto	Kumagaya	1980	–	2017		884	72
120	Chiba	Kanto	Chiba	1980	–	2014		707	59
121	Chiba	Kanto	Katori	1980	–	2017		1137	86
140	Kanagawa	Kanto	Hiratsuka	1980	–	2017		633	72
150	Niigata	Hokuriku	Nagaoka	1980	–	2017		1241	81
151	Niigata	Hokuriku	Nakajo	1981	–	1983		66	16
152	Niigata	Hokuriku	Hajikizaki	1980	–	2017		720	51
160	Toyama	Hokuriku	Toyama	1980	–	2017		805	97
170	Ishikawa	Hokuriku	Kanazawa	1980	–	2017		933	97
180	Fukui	Hokuriku	Fukui	1980	–	2017		1200	90
181	Fukui	Hokuriku	Mihama	1980	–	2004		399	47
190	Yamanashi	Tokai	Koufu	1980	–	2017		1021	76
191	Yamanashi	Tokai	Oizumi	1997	–	1997		8	8
192	Yamanashi	Tokai	Kawaguchiko	1980	–	2017		248	39
193	Yamanashi	Tokai	Oizumi	2008	–	2009		4	2
200	Nagano	Tokai	Nagano	1980	–	2017		817	91
201	Nagano	Tokai	Namiai	1980	–	2006		494	66
202	Nagano	Tokai	Iiyama	1980	–	1988		134	19
203	Nagano	Tokai	Haramura	1980	–	2017		231	33
210	Gifu	Tokai	Ibigawa	1980	–	2017		1038	68
211	Gifu	Tokai	Nakatsugawa	1980	–	2017		520	66
212	Gifu	Tokai	Kawai	1980	–	2017		686	67
220	Shizuoka	Tokai	Iwata	1980	–	2017		792	79
221	Shizuoka	Tokai	Gotemba	1980	–	2006		563	64
222	Shizuoka	Tokai	Kikukawa–Makinohara	1984	–	1989		170	35
230	Aichi	Tokai	Okazaki	1980	–	2017		1281	93
231	Aichi	Tokai	Toyota	1980	–	2017		911	71
240	Mie	Tokai	Tsu	1980	–	2017		795	108
241	Mie	Tokai	Ueno	1980	–	2017		487	74
250	Shiga	Kinki	Higashiomi	1980	–	2017		1020	109
251	Shiga	Kinki	Nagahama	1980	–	2007		577	83
252	Shiga	Kinki	Imazu	1980	–	1998		370	75
260	Kyoto	Kinki	Sonobe	1980	–	2017		571	67
261	Kyoto	Kinki	Taiza	1980	–	2012		473	70
270	Osaka	Kinki	Yao	1980	–	2017		801	72
271	Osaka	Kinki	Nose	1980	–	1997		344	44
280	Hyogo	Kinki	Himeji	1980	–	2017		1124	101
281	Hyogo	Kinki	Ikuno	1980	–	2017		906	74
282	Hyogo	Kinki	Nishiwaki	1991	–	2017		130	12
290	Nara	Kinki	Gojo	1980	–	2017		816	76
291	Nara	Kinki	Gojo	1980	–	2017		437	54
300	Wakayama	Kinki	Wakayama	1980	–	2017		690	104
301	Wakayama	Kinki	Shimizu	1980	–	1986		45	17
310	Tottori	Chugoku	Tottori	1980	–	2017		1405	123
320	Shimane	Chugoku	Izumo	1980	–	2017		1001	108
321	Shimane	Chugoku	Akana	1980	–	2017		672	73
330	Okayama	Chugoku	Fukuwatari	1980	–	2017		860	86
331	Okayama	Chugoku	Tsuyama	1980	–	2009		639	80
332	Okayama	Chugoku	Kaminagata	1980	–	1987		103	21
340	Hiroshima	Chugoku	Higashihiroshima	1980	–	2017		514	83
341	Hiroshima	Chugoku	Oasa	1980	–	2006		430	66
350	Yamaguchi	Chugoku	Yamaguchi	1980	–	2017		1174	97
351	Yamaguchi	Chugoku	Tokusa	1980	–	2006		700	80
360	Tokushima	Shikoku	Tokushima	1980	–	2017		1080	99
370	Kagawa	Shikoku	Takinomiya	1980	–	2017		666	85
380	Ehime	Shikoku	Matsuyama	1980	–	2017		1072	103
390	Kouchi	Shikoku	Gomen	1980	–	2017		1771	141
400	Fukuoka	Kyushu	Dazaifu	1980	–	2011		517	73
401	Fukuoka	Kyushu	Yukuhashi	1980	–	2001		203	38
402	Fukuoka	Kyushu	Kurogi	1980	–	2017		238	35
403	Fukuoka	Kyushu	Yahata	1980	–	1988		42	17
410	Saga	Kyushu	Saga	1980	–	2017		929	83
411	Saga	Kyushu	Karatsu	1980	–	2017		780	94
420	Nagasaki	Kyushu	Omura	1980	–	2017		1326	101
430	Kumamoto	Kyushu	Kumamoto	1980	–	2017		694	61
431	Kumamoto	Kyushu	Asootohime	1980	–	2017		804	78
432	Kumamoto	Kyushu	Kumamoto	1980	–	2016		581	69
433	Kumamoto	Kyushu	Hondo	1980	–	2002		245	43
434	Kumamoto	Kyushu	Kami	1980	–	2016		453	41
440	Ohita	Kyushu	Innai	1980	–	2017		1209	89
441	Ohita	Kyushu	Taketa	1980	–	2009		747	100
450	Miyazaki	Kyushu	Aoshima	1980	–	2017		1174	111
460	Kagoshima	Kyushu	Kaseda	1980	–	2017		705	86
462	Kagoshima	Kyushu	Tanegashima	1980	–	2017		232	22
463	Kagoshima	Kyushu	Amagi	1980	–	1981		10	3
471	Okinawa	Kyushu	Nago	1980	–	2017		561	57
472	Okinawa	Kyushu	Ishigaki	1985	–	2017		397	24
510	Hokkaido	Hokkaido	Sapporo	1999	–	2000		40	9
