# Supplementary material for: Upcycling rice yield trial data using a weather-driven crop growth model
Source: Commun Biol. 2023 Jul 21;6:764. doi: 10.1038/s42003-023-05145-x (PMC10362053; doi:10.1038/s42003-023-05145-x)
Supplement: Supplementary file 10 — Supplementary Data 7 [file 42003_2023_5145_MOESM10_ESM.xlsx]

## Sheet: Data 7
Supplementary Data 7. Genopypic coefficients of the yield-plasticity (α, dimensionless) and yield-ability (β; t/ha) by YpCGM method, potential yield (Yp) estimated by the crop growth model, and observed data of yield (Yobs), and daily mean air temperature and solar radiation in trials of the 237 core cultivars, for a total of 72 510 datasets.
	Cultivar					Genotypic coefficients			Potential yield				Observed yield				Environments
ID	Name	Year released	Region released	Num. trials		α	β		Yp (t/ha)				Yobs (t/ha)				Air temperature till heading (oC)				Solar radiation till heading (MJ/m2/d)
1	Asahimochi	1926	Tokai	65		0.256145	4.90609		8.94219	-	13.0774		4.21	-	7.11		23.6055	-	26.6658		12.5679	-	18.7513
2	Yamadanishiki	1930	Kinki	381		0.0425653	4.51718		6.38162	-	17.3913		2.05	-	9.07		19.7764	-	28.2585		9.1512	-	20.4911
3	Eikou	1939	Hokkaido	32		0.948532	5.62088		5.69222	-	7.43635		2.73	-	5.82		16.9646	-	19.0464		15.0262	-	18.2267
4	Nourin21	1939	Hokuriku	120		0.299605	4.74051		4.98216	-	12.5153		1.96	-	6.91		18.394	-	22.7711		10.4446	-	20.1404
5	Shigahabutaemochi	1939	Kinki	86		0.271503	4.4122		8.79621	-	14.1782		2.84	-	7.22		20.5727	-	28.4		12.0536	-	19.2052
6	Kinki33	1941	Kinki	151		0.293651	4.76367		7.37107	-	14.8225		2.29	-	7.68		18.8814	-	26.66		9.89697	-	18.8812
7	Nourin22	1941	Kinki	270		0.282418	4.57705		5.3431	-	13.957		1.99	-	7.69		19.8042	-	27.8439		9.44244	-	21.9706
8	Shinanomochi3	1942	Kanto	121		0.0451035	5.41202		2.66406	-	12.3816		3.22	-	8.19		16.6575	-	24.3844		12.1584	-	19.7827
9	Hatsushimo	1943	Tokai	163		-0.0124346	4.60568		8.76384	-	14.7284		1.2	-	7.53		19.8662	-	27.0814		11.3329	-	18.7424
10	Tonewase	1946	Kanto	24		0.443176	4.49794		6.14955	-	9.98388		3.32	-	5.86		18.764	-	24.2516		12.1918	-	19.1043
11	Kimmaze	1948	Tokai	114		0.0379072	5.29038		8.4531	-	14.3654		3.75	-	7.24		21.3048	-	27.5877		11.057	-	20.8123
12	Akebono	1949	Tokai	194		0.17943	5.35973		6.98201	-	16.966		3.8	-	7.69		20.4538	-	27.8964		10.9265	-	19.7467
13	Koganemochi	1950	Hokuriku	420		0.270867	5.20567		4.98223	-	14.7149		1.73	-	7.95		18.2396	-	28.3358		9.37029	-	20.0604
14	Ogonnishiki	1951	Tokai	176		0.199174	3.85888		4.92885	-	13.1686		0.54	-	5.68		22.5539	-	27.9706		10.5749	-	20.4179
15	Hatsunishiki	1952	Tohoku	102		0.254214	5.36894		5.21148	-	10.2396		2.34	-	7.08		17.6772	-	21.7545		13.084	-	17.7069
16	Hounenwase	1952	Hokuriku	451		0.17977	5.30406		4.78383	-	11.8748		2.52	-	7.29		17.3804	-	24.5597		9.61807	-	18.9467
17	Koshihikari	1953	Hokuriku	6342		0.23385	5.18586		3.31826	-	13.9334		0.88	-	8.72		16.8964	-	29.3851		7.29995	-	22.4854
18	Etsujiwase	1953	Hokuriku	429		0.0845511	5.33467		4.82624	-	12.2344		2.97	-	7.76		18.3438	-	26.3596		9.55008	-	20.2247
19	Yamabiko	1955	Tokai	368		0.0627569	5.26968		7.23225	-	14.3726		2.56	-	7.05		19.1979	-	27.5364		9.93907	-	21.277
20	Sawanohana	1956	Tohoku	131		0.0155494	6.00615		5.92041	-	11.5299		4.09	-	7.33		18.429	-	21.8831		11.4283	-	19.6138
21	Gohyakumangoku	1957	Hokuriku	559		0.162075	5.34234		4.78271	-	12.7879		1.08	-	8.04		18.3189	-	28.1279		9.16936	-	21.7819
22	Sachikaze	1957	Tokai	33		-0.0395218	5.26081		8.37041	-	13.1283		4.29	-	6.21		22.3608	-	26.1013		11.9627	-	17.0928
23	Fujiminori	1958	Tohoku	160		0.446193	5.83273		1.45637	-	9.84948		1.58	-	7.49		16.7747	-	20.631		11.2691	-	17.8378
24	Yashiromochi	1958	Chugoku	112		-0.0343464	5.49799		6.81325	-	15.2096		3.72	-	6.81		20.9108	-	26.7197		10.6697	-	20.0601
25	Kuju	1959	Hokuriku	96		0.361164	5.35484		7.32778	-	14.1208		4.25	-	7.86		21.2293	-	26.646		9.27522	-	17.6699
26	Yoneshiro	1959	Tohoku	68		-0.0902015	6.10672		5.57247	-	11.1312		4.43	-	7.93		17.1632	-	22.0803		12.6339	-	18.987
27	Tamasakae	1959	Tokai	75		0.0746188	5.56974		8.65181	-	13.5376		4.33	-	7.49		20.1765	-	26.9738		11.3788	-	19.6982
28	Akibare	1959	Tokai	313		-0.0959822	6.07983		5.04489	-	14.2659		4.12	-	8.33		17.1108	-	26.7794		11.588	-	20.7984
29	Sasanishiki	1960	Tohoku	981		0.331983	5.52873		4.10694	-	12.3798		1.23	-	9.06		17.8486	-	27.6245		9.51489	-	20.1691
30	Shimokita	1960	Tohoku	121		0.331445	5.66183		0.402248	-	10.0951		0.15	-	7.05		16.3	-	20.9138		11.6514	-	18.502
31	Tsukimimochi	1960	Kanto	103		0.0653692	5.36461		7.09006	-	13.2394		2.8	-	6.45		18.6538	-	27.0877		10.7055	-	18.5519
32	Mangetsumochi	1960	Kanto	370		0.304701	4.799		5.58572	-	13.5916		2.36	-	7.83		17.5512	-	28.6638		7.45469	-	22.339
33	Yukara	1960	Hokkaido	106		-0.0920115	4.4174		0.913621	-	8.14421		1.05	-	7.58		16.2536	-	19.2188		12.0316	-	19.9156
34	Kuramochi	1961	Kanto	153		0.211042	4.66422		7.4045	-	14.898		2.48	-	7.1		19.0636	-	27.1738		13.5497	-	20.0704
35	Kinpa	1961	Hokuriku	98		0.234899	5.22589		7.75537	-	13.3056		4.49	-	7.8		20.104	-	23.3989		12.0753	-	18.3915
36	Shiokari	1961	Hokkaido	66		0.642059	6.71649		0.148945	-	6.85891		1.26	-	7.05		16.0976	-	19.3839		13.5397	-	19.7807
37	Yamahoshi	1961	Tokai	360		0.089005	5.68405		7.25468	-	14.589		2.92	-	7.69		19.8554	-	28.6807		10.6538	-	22.5131
38	Nipponbare	1961	Tokai	3851		0.244124	4.9795		4.71284	-	15.922		1.46	-	8.61		18.5578	-	28.7672		7.39423	-	22.4536
39	Tamayodo	1962	Kanto	29		0.216332	4.45908		7.09551	-	10.3918		3.82	-	5.37		23.9077	-	25.8717		13.1558	-	17.6961
40	Minehikari	1962	Tokai	140		0.278744	4.85185		5.53764	-	11.8625		3.52	-	7.02		18.61	-	26.8435		10.5738	-	19.6697
41	Kunihikari	1963	Chugoku	22		0.2708	4.09514		9.00762	-	13.3247		3.83	-	5.65		23.45	-	26.2143		12.2026	-	19.6422
42	Reimei	1963	Tohoku	64		0.149163	5.4323		1.38802	-	11.3479		2.66	-	6.97		16.4989	-	22.3944		11.6431	-	19.0635
43	Otomemochi	1964	Tohoku	205		0.139156	4.86253		4.73368	-	12.8058		0.59	-	7.59		17.7274	-	25.8393		10.1529	-	19.9314
44	Fukunohana	1964	Tohoku	37		0.00906734	5.86599		6.38975	-	11.2274		4.48	-	7.16		18.2434	-	23.1758		9.85548	-	19.5328
45	Koshinishiki	1965	Hokuriku	120		0.254969	5.21847		5.67658	-	9.94724		4.06	-	6.41		18.9831	-	23.0534		13.738	-	19.3283
46	Todorokiwase	1965	Hokuriku	615		0.0494287	6.20907		1.92771	-	12.1585		2.27	-	9.06		16.6101	-	24.7333		9.51489	-	20.3687
47	Harebare	1965	Tokai	251		0.130957	5.09024		8.56741	-	15.1784		4	-	6.82		20.1843	-	28.5917		11.0108	-	22.0693
48	Toyonishiki	1966	Tohoku	1120		0.349496	5.5469		4.12708	-	12.362		0.27	-	8.67		17.8333	-	29.2089		9.88664	-	21.9764
49	Reiho	1966	Kyushu	499		0.216422	4.96436		7.74946	-	14.9303		2.44	-	8.53		23.2171	-	28.704		9.4944	-	21.8142
50	Oozora	1966	Tokai	166		0.0366109	5.5233		3.37413	-	14.3306		3.27	-	7.24		19.3053	-	26.4807		11.9881	-	19.2257
51	Sakakimochi	1967	Tohoku	163		0.416921	5.67816		0.829219	-	11.6083		0.64	-	8.05		16.4628	-	23.5096		10.7364	-	18.6336
52	Matsumae	1967	Hokkaido	127		0.106975	5.40554		0.250336	-	8.22936		1.4	-	6.96		16.2747	-	19.7311		11.9322	-	19.7018
53	Akitsuho	1968	Tokai	307		0.19191	5.01232		6.16225	-	12.6727		2.34	-	7.44		19.156	-	27.5397		11.0697	-	20.3477
54	Ishihikari	1968	Hokkaido	140		0.205524	5.96866		0.142084	-	7.08521		1.46	-	7.26		15.7974	-	19.3839		12.1331	-	19.7807
55	Hiyokumochi	1968	Kyushu	272		0.334341	4.14693		7.39565	-	19.2844		2.91	-	7.67		22.0928	-	28.6882		10.1858	-	21.8366
56	Mineyutaka	1968	Chugoku	95		-0.039765	5.53923		7.86966	-	13.6705		4.09	-	6.83		21.61	-	27.5779		9.42472	-	20.452
57	Nihommasari	1969	Kanto	403		0.274053	4.97989		5.12276	-	13.1053		1.78	-	8.23		18.6313	-	26.9192		9.92927	-	20.1398
58	Himenomochi	1969	Tohoku	1116		0.218856	5.40279		3.58782	-	12.5437		0.5	-	8.18		17.6848	-	28.2804		7.33682	-	20.6529
59	Asominori	1970	Kyushu	116		0.29725	4.66892		7.82103	-	12.9212		3.76	-	6.89		20.4469	-	27.1547		9.72957	-	18.6057
60	Fukuhikari	1970	Hokuriku	676		0.0736446	5.60201		4.98468	-	11.3393		3.67	-	10		17.5561	-	28.3146		9.99185	-	20.518
61	Mutsuhonami	1970	Tohoku	71		0.219245	5.97367		1.22803	-	9.12525		1.98	-	7.2		16.4916	-	20.2028		11.5544	-	18.6336
62	Hayahikari	1971	Tohoku	181		0.183003	5.3626		5.13639	-	11.7911		3.19	-	6.6		18.1533	-	26.8585		9.37298	-	18.1423
63	Mizuho	1971	Kyushu	65		0.167582	4.59347		5.87058	-	13.67		2.11	-	6.56		23.8207	-	26.84		11.286	-	19.0754
64	Kitahikari	1972	Hokkaido	153		0.068562	5.2024		0.137696	-	7.69988		2.25	-	7.41		15.7623	-	19.4508		12.0316	-	19.9008
65	Minaminishiki	1972	Kyushu	179		0.280426	4.71836		8.24155	-	15.2194		3.68	-	8.44		23.6859	-	28.6744		11.1505	-	21.4434
66	Hatsuboshi	1972	Tokai	1235		0.302513	5.61732		4.32286	-	12.322		0.92	-	8.88		17.7589	-	28.7116		9.92927	-	21.5713
67	Koganemasari	1973	Kyushu	638		0.273939	4.46507		5.13656	-	15.7519		1.37	-	7.83		19.8554	-	28.2368		9.72603	-	22.4811
68	Kochihibiki	1973	Kanto	203		0.392433	5.08033		4.91051	-	13.3332		1.56	-	8.01		18.298	-	26.6463		8.52668	-	18.4393
69	Fujihikari	1973	Chugoku	169		0.0237889	4.64449		4.34736	-	9.85081		2.07	-	6.18		18.2388	-	26.8915		11.859	-	20.2135
70	Mineasahi	1973	Tokai	459		0.380113	4.85889		5.46319	-	14.5746		0.91	-	8.54		18.3385	-	28.2862		9.84528	-	21.4355
71	Akihikari	1974	Tohoku	1529		0.328248	6.20574		0.672467	-	12.1507		0.54	-	9.47		16.4301	-	26.502		9.58608	-	20.2287
72	Nishihomare	1975	Kyushu	210		0.134782	5.42357		5.92503	-	13.2564		2.39	-	7.15		20.5242	-	27.6219		9.5769	-	20.3475
73	Fukuhonami	1975	Hokuriku	327		0.1022	5.7877		3.19714	-	13.0767		3.07	-	8.37		16.8429	-	28.0782		8.6203	-	19.9021
74	Miyamanishiki	1975	Kanto	456		0.128747	5.50586		3.73522	-	11.9872		0.98	-	8.71		16.8733	-	28.1279		11.212	-	20.5935
75	Akiyutaka	1976	Tohoku	398		0.224758	6.07955		4.21729	-	11.0477		1.53	-	8.26		16.9193	-	27.3711		10.1903	-	19.9955
76	Aoisora	1976	Tokai	243		0.194476	5.32684		4.82994	-	12.9429		3.08	-	7.27		19.2202	-	28.0182		7.40235	-	19.7086
77	Naganohomare	1977	Kanto	65		0.0252851	6.60993		2.56003	-	11.5297		3.16	-	8.79		16.6575	-	23.0853		11.9055	-	20.3322
78	Horei	1977	Tokai	524		0.187573	5.53674		3.18162	-	14.7624		3.35	-	8.59		16.8429	-	27.5722		9.91221	-	19.8741
79	Ogombare	1977	Tokai	929		0.267991	4.95675		5.17202	-	14.7306		2.45	-	8.13		17.1108	-	28.4		8.20963	-	21.7005
80	Niigatawase	1977	Hokuriku	258		0.140124	5.85588		4.93355	-	11.8736		2.22	-	7.95		18.3615	-	27.2727		9.46721	-	20.7305
81	Hokkai241	1977	Hokkaido	34		0.472354	6.87276		0.175684	-	6.03912		2.43	-	7.3		15.9306	-	19.23		13.0247	-	19.7807
82	Koganehikari	1978	Tohoku	231		0.12254	6.15412		4.17126	-	12.6474		3.37	-	8.48		18.2494	-	27.1155		11.6479	-	19.8283
83	Saiwaimochi	1978	Kyushu	257		0.200024	4.39044		5.89681	-	14.4977		1.99	-	6.82		22.2112	-	28.4849		9.88734	-	21.91
84	Musashikogane	1978	Kanto	163		0.240278	4.88657		4.64033	-	13.605		3.28	-	6.93		19.621	-	27.3918		7.95376	-	19.9356
85	Etsunan124	1978	Hokuriku	66		0.0755533	5.4194		5.50927	-	10.4022		3.72	-	6.75		18.4827	-	22.8493		11.0171	-	19.4526
86	Kanto123	1979	Kanto	82		0.191464	4.94246		3.63475	-	12.5296		3.34	-	7.18		16.9651	-	26.5115		10.8598	-	18.9865
87	Kanto124	1979	Kanto	124		0.263942	4.63859		5.64238	-	12.4043		2.33	-	6.72		18.7323	-	27.2138		8.22294	-	19.9356
88	Hoshinohikari	1979	Tokai	239		0.386696	4.85661		5.8575	-	13.3037		3.04	-	7.42		18.2676	-	27.1898		9.92927	-	19.9251
89	Seinan66	1979	Kyushu	47		0.134522	4.61955		4.07186	-	11.4403		2.43	-	6.22		19.2976	-	26.434		8.98239	-	19.01
90	Nankai76	1979	Kyushu	179		0.338402	4.51282		5.13656	-	13.987		2.51	-	7.77		19.845	-	27.3667		8.09831	-	20.2256
91	Kitaake	1980	Hokkaido	170		0.191743	6.10618		0.150618	-	7.49522		2.68	-	7.42		15.581	-	19.1627		12.6619	-	19.9718
92	Kochiminori	1980	Tohoku	276		0.134862	6.35209		0.416005	-	9.52739		2.6	-	8.4		16.3659	-	21.7081		11.6431	-	18.8823
93	Tamahonami	1980	Kanto	132		0.237075	4.58948		6.38688	-	13.6808		3.14	-	6.65		17.7552	-	27.2983		10.5244	-	19.8607
94	Tannemochi	1980	Hokkaido	173		0.110555	5.56756		0.137696	-	7.24945		2.33	-	7.12		15.7524	-	19.0914		11.7235	-	20.0116
95	Chikubuwase	1980	Kyushu	147		0.267354	5.35844		4.14522	-	10.5911		1.71	-	7.2		18.8078	-	26.5314		11.066	-	19.3547
96	Chiyonishiki	1980	Tokai	1245		0.446708	5.57867		1.59328	-	12.3313		1.23	-	8.61		16.5628	-	29.6152		9.88664	-	21.8464
97	Natsuhikari	1980	Kyushu	474		0.0596678	4.72069		4.23322	-	10.6354		2.35	-	6.75		17.2	-	26.722		10.2065	-	20.1313
98	Kanto125	1980	Kanto	189		0.165071	5.28647		3.56016	-	12.6714		2.72	-	7.55		16.9047	-	27.0421		11.1568	-	18.8673
99	Kantomochi128	1980	Kanto	196		0.233434	4.39076		6.23969	-	14.041		2.5	-	6.92		17.7567	-	27.3274		11.48	-	19.8544
100	Megumimochi	1980	Tokai	148		0.05568	5.23061		6.83662	-	12.7396		3.17	-	6.9		18.7218	-	25.0452		10.6005	-	20.7255
101	Chubu39	1980	Tokai	233		0.128209	5.32583		0.653338	-	11.5643		2.57	-	7.43		16.4829	-	27.96		10.0368	-	18.854
102	Ibukiwase	1981	Tokai	282		0.146381	5.53999		1.49858	-	11.5643		3.04	-	8.11		16.5628	-	27.366		11.4821	-	19.7666
103	Hakutomochi	1981	Chugoku	218		0.0908785	4.81299		5.28281	-	14.9357		3.16	-	7.16		17.722	-	27.76		10.133	-	20.326
104	Hananomai	1981	Tohoku	827		0.191111	6.01223		3.98196	-	12.0025		2.17	-	9.42		16.9472	-	28.0377		9.39781	-	20.7305
105	Yukihikari	1981	Hokkaido	249		0.113946	5.61907		0.4335	-	8.12847		2.58	-	7.2		15.82	-	22.9816		11.8364	-	19.7653
106	Etsunan131	1981	Hokuriku	152		0.181193	5.33348		3.39044	-	12.876		2.31	-	7.99		16.8964	-	26.6764		11.6751	-	19.8373
107	Kanto131	1981	Kanto	130		0.302776	4.80482		4.28574	-	13.1935		3.03	-	7.68		17.0528	-	27.1536		12.2295	-	19.9356
108	Akitakomachi	1982	Tohoku	2218		0.245161	5.61405		1.54864	-	11.6388		0.64	-	8.62		16.0619	-	27.7094		7.92079	-	22.1231
109	Akenohoshi	1982	Chugoku	184		0.219125	5.17315		7.08785	-	15.4019		2.51	-	8.07		20.0257	-	28.0028		10.217	-	22.389
110	Sachiizumi	1982	Tokai	250		0.146408	5.68514		0.621366	-	11.8302		2.62	-	8.23		16.4829	-	26.7963		11.4143	-	19.7592
111	Takaneminori	1982	Tohoku	557		0.269349	6.15459		0.909373	-	11.3483		1.27	-	8.95		16.6652	-	24.6		10.691	-	19.7106
112	Ouu312	1982	Tohoku	146		0.292397	5.89241		5.08593	-	11.8184		2.66	-	8.13		17.6615	-	28.0104		11.4886	-	19.7459
113	Tsukinohikari	1982	Tokai	811		0.167581	5.33892		5.26165	-	14.7346		3.12	-	7.74		17.4205	-	28.3262		7.30494	-	21.6439
114	Kinuhikari	1983	Hokuriku	1839		0.173378	5.32353		4.83437	-	14.0287		1.63	-	8.75		17.0623	-	28.7636		7.95376	-	21.9273
115	Higonohana	1983	Kyushu	101		0.0864628	5.08991		6.60816	-	14.6118		2.81	-	7.46		21.476	-	28.7041		11.7802	-	21.5207
116	Hanafubuki	1983	Tohoku	96		0.401019	5.91392		4.90661	-	10.9295		2.51	-	7.71		16.414	-	28.1114		10.0025	-	19.8436
117	Kanto137	1983	Kanto	108		0.11453	5.47012		4.94714	-	13.4532		3.84	-	7.71		17.5651	-	27.5355		12.9493	-	19.9229
118	Chubu47	1983	Tokai	202		0.209165	5.6946		4.73453	-	11.9531		2.94	-	8.22		17.0208	-	28.9477		11.9635	-	21.8523
119	Asanohikari	1983	Tokai	435		0.099443	5.46726		5.10203	-	13.837		2.82	-	8.33		17.3537	-	28.3096		7.29995	-	20.7514
120	Aichinokaori	1984	Tokai	212		0.230623	4.6884		6.39761	-	16.0294		1.76	-	7.73		20.3759	-	27.7254		8.0048	-	20.8247
121	Oochikara	1984	Hokuriku	190		0.0595611	6.57987		6.28414	-	14.0846		2.82	-	9.39		17.6286	-	28.0185		8.22516	-	22.412
122	Chiyohonami	1984	Tohoku	248		0.366333	5.94939		4.55921	-	12.1585		1.1	-	8.56		17.3027	-	27.4804		11.3841	-	19.5261
123	Habataki	1984	Hokuriku	185		0.183844	5.89392		6.95544	-	14.3111		2.06	-	9.37		17.5598	-	28.0203		11.168	-	22.3834
124	Hoshiyutaka	1984	Chugoku	70		-0.161909	5.70557		9.40646	-	16.2399		0	-	7.31		21.3366	-	28.635		10.3574	-	21.2907
125	Yukinosei	1984	Hokuriku	178		0.135738	6.00722		5.29698	-	11.3983		3.8	-	7.63		18.5571	-	27.2088		9.34054	-	19.8659
126	Yokaminori	1984	Kyushu	162		0.214905	4.77201		7.99851	-	15.2345		2.64	-	7.45		21.251	-	28.2328		10.9877	-	19.9998
127	Aichi67	1984	Tokai	226		0.0585502	5.422		6.82095	-	14.5618		3.18	-	7.72		17.9511	-	27.9581		10.728	-	22.4027
128	Aichi68	1984	Tokai	73		0.0114496	5.51429		7.22821	-	12.4097		4.03	-	7.12		18.1545	-	27.587		11.0366	-	20.5288
129	Nankai97	1984	Kyushu	45		-0.114891	6.25314		9.23155	-	14.2756		3.57	-	7.04		24.1674	-	27.6176		11.2241	-	18.4406
130	Kitao	1985	Tohoku	96		0.44476	6.3672		0.289373	-	9.55949		0.01	-	7.58		15.7245	-	20.5169		11.8095	-	18.4072
131	Kirara397	1985	Hokkaido	297		0.281949	6.21319		0.129543	-	9.68925		0.64	-	7.71		15.7025	-	27.4467		11.4619	-	19.6118
132	Kokonoemochi	1985	Tokai	619		0.124547	5.44234		5.21027	-	13.2136		1.38	-	8.05		17.4613	-	28.3306		9.99667	-	20.3204
133	Kokorozukushi	1985	Kinki	61		0.180784	5.69144		7.59847	-	12.7965		3.42	-	7.44		20.0398	-	26.5288		11.9876	-	19.0529
134	Ouu319	1985	Tohoku	150		0.178517	6.25116		5.32562	-	11.7431		3.54	-	8.62		17.9959	-	25.49		10.7093	-	19.6903
135	Tohoku136	1985	Tohoku	45		0.0226801	6.22251		5.89108	-	10.9271		4.81	-	7.61		16.8063	-	21.9329		12.784	-	19.7092
136	Hokuriku131	1985	Hokuriku	126		0.112838	5.71433		6.68227	-	12.4316		4.05	-	7.88		17.5111	-	26.583		10.7342	-	18.8092
137	Ajimaru	1986	Kinki	68		0.0262913	5.17911		7.63733	-	12.5829		3.19	-	6.23		19.8031	-	27.5056		11.1879	-	20.8757
138	SasanishikiBL1	1986	Tohoku	28		0.849106	5.2406		5.55827	-	11.597		1.31	-	7.67		17.8486	-	22.1925		12.2096	-	17.1573
139	Hinohikari	1986	Kyushu	2016		0.131474	5.02812		7.16105	-	16.7917		2.02	-	8.1		19.8312	-	28.6859		10.2254	-	22.4909
140	Yamauta	1986	Tohoku	194		0.485394	6.47073		0.696289	-	11.1588		0.99	-	8.59		16.4301	-	22.5667		11.2925	-	18.5666
141	Aoinokaze	1986	Tokai	290		0.156164	5.13322		7.39742	-	14.3786		2.46	-	7.91		18.1184	-	28.3365		10.88	-	21.6676
142	Inahikari	1987	Tokai	297		0.121516	5.63826		5.59934	-	14.5689		1.75	-	8.15		17.4274	-	28.113		8.22516	-	20.8287
143	Kokoromachi	1987	Tohoku	223		0.548246	5.86485		3.68671	-	11.7944		0.61	-	8.28		17.5816	-	27.1245		11.2149	-	19.915
144	Domannaka	1987	Tohoku	351		0.261593	5.90725		5.34522	-	11.4293		2.32	-	7.88		17.9786	-	26.7649		11.3112	-	20.3707
145	Honoka224	1987	Hokkaido	108		0.287868	5.59986		0.913621	-	8.63374		1.62	-	7.49		16.2207	-	27.134		11.6169	-	20.3507
146	Mochiminori	1987	Kanto	471		0.0563362	5.28203		5.41336	-	15.2572		1.34	-	8.15		17.4274	-	28.5523		7.30494	-	22.3144
147	Yumehikari	1987	Kyushu	300		0.132955	4.79884		7.20318	-	15.2626		1.38	-	7.55		22.3151	-	28.6608		10.2521	-	21.8112
148	Ouu328	1987	Tohoku	145		0.0957095	6.09769		5.06063	-	11.7142		3.68	-	8.5		18.3553	-	27.3702		10.7754	-	20.7099
149	Minenoyukimochi	1987	Hokuriku	433		0.131613	5.23199		4.31363	-	11.4788		2.27	-	7.83		17.4078	-	28.462		9.16936	-	20.2917
150	Hokkai263	1987	Hokkaido	20		0.0169222	5.08049		0.193523	-	6.43199		2.25	-	6.47		15.9392	-	18.0688		13.8023	-	19.1175
151	Sari Queen	1988	Kanto	77		0.111114	3.23799		6.23723	-	14.4336		1.68	-	4.95		18.2248	-	28.2394		8.07109	-	20.0953
152	Hanaechizen	1988	Hokuriku	994		0.0971567	5.69648		3.17653	-	11.6921		1.71	-	8.8		17.0473	-	27.9061		10.2504	-	21.3673
153	Hitomebore	1988	Tohoku	2707		0.401525	5.32888		3.92408	-	12.6967		0.88	-	8.56		17.004	-	30.0109		7.90109	-	21.9838
154	Hinokuniotome	1988	Kyushu	167		0.295897	4.76691		7.5389	-	15.8749		3.46	-	7.76		20.2939	-	28.7597		10.3535	-	21.3896
155	Fukuhibiki	1988	Tohoku	271		0.408975	6.44319		5.2016	-	12.3806		0.69	-	12.08		17.7589	-	26.14		10.6005	-	20.5848
156	Wataboshi	1988	Hokuriku	114		0.180491	5.60287		5.32303	-	11.7782		1.9	-	7.49		18.2929	-	28.449		9.56339	-	20.1874
157	Irodori	1988	Hokkaido	166		0.269863	5.20015		0.665481	-	8.57392		0.87	-	7.6		15.925	-	22.4471		11.7616	-	19.9008
158	Chubu72	1988	Tokai	93		0.252438	5.95705		5.07832	-	11.6707		4.28	-	7.79		18.4207	-	24.7765		10.7748	-	19.0975
159	Hyogoyumenishiki	1988	Kinki	41		-0.0603539	5.22622		7.47956	-	11.9993		3.71	-	7.27		19.9186	-	25.7639		9.82944	-	18.5507
160	Anekomochi	1989	Tohoku	137		0.274591	6.07935		1.26823	-	10.9281		0.7	-	7.41		16.5944	-	28.3745		11.5107	-	19.8191
161	Natsunotayori	1989	Kyushu	316		0.0628013	4.6726		3.47365	-	10.7909		2.55	-	6.41		18.0089	-	27.0373		10.3331	-	20.8991
162	Kanto155	1989	Kanto	91		-0.0325085	5.80026		5.82802	-	13.6425		3.81	-	8.16		17.1889	-	27.5673		9.42468	-	20.5911
163	Yamagat40	1989	Tohoku	82		0.426623	6.01333		5.51131	-	10.3354		2.07	-	7.75		16.0619	-	21.1914		11.4541	-	18.6336
164	Seinan88	1989	Kyushu	83		0.101214	5.75392		5.87613	-	12.0544		4	-	7.8		18.454	-	27.3143		10.3273	-	20.7048
165	Nankai114	1989	Kyushu	71		-0.046588	5.8665		8.86725	-	15.3666		3.95	-	7.89		20.4186	-	28.3563		11.7639	-	20.8545
166	Dontokoi	1990	Hokuriku	701		0.207894	5.57029		5.55509	-	14.7626		2.77	-	8.7		17.1575	-	28.2784		7.45469	-	21.7145
167	Haenuki	1990	Tohoku	468		0.29461	5.33721		6.16689	-	12.3529		3.26	-	7.65		18.4628	-	28.8314		10.8671	-	20.3707
168	Maihime	1990	Tohoku	334		0.383105	6.48792		3.4463	-	11.8186		1.05	-	9.3		15.8755	-	23.7517		11.2584	-	18.8087
169	Yukimaru	1990	Hokkaido	139		0.41782	6.72086		0.223806	-	7.27977		1.72	-	7.23		15.7	-	18.9015		11.7184	-	19.2244
170	Yumeakogare	1990	Hokuriku	263		0.279339	5.58245		5.8536	-	13.3191		2.52	-	8.23		17.144	-	28.2915		9.76689	-	21.6946
171	Matsuribare	1990	Tokai	539		0.160775	5.23816		5.56939	-	15.5015		2.45	-	8.38		17.5517	-	28.7597		7.35852	-	22.4245
172	Kakehashi	1991	Tohoku	246		0.341735	6.64526		0.311697	-	9.96508		0.85	-	8.93		15.805	-	29.1268		10.7568	-	21.8685
173	Hohoemi	1991	Kyushu	158		0.265514	5.02997		5.46319	-	12.7802		2.31	-	7.59		18.84	-	28.3254		9.85837	-	21.7772
174	Kanto162	1991	Kanto	66		0.125206	5.13934		5.25441	-	13.9585		2.35	-	7.81		17.1266	-	28.0185		7.41325	-	22.412
175	Asahinoyume	1992	Tokai	865		0.221865	5.26655		6.47482	-	15.1784		2.88	-	8.52		18.3911	-	28.7508		10.1516	-	22.4585
176	Koigokoro	1992	Kanto	307		0.24582	5.3726		6.81041	-	14.2703		3.77	-	7.98		17.2881	-	28.753		9.80155	-	22.0693
177	Tsugaruroman	1992	Tohoku	160		0.391472	6.45181		1.62828	-	10.3614		2.28	-	7.82		15.9731	-	20.0962		11.4407	-	19.8436
178	Fukeimochi170	1992	Tohoku	98		0.315623	5.63886		4.46048	-	12.025		1.41	-	8.01		17.5333	-	24.3073		11.0685	-	20.0685
179	Manamusume	1992	Tohoku	329		0.398271	5.64649		5.38367	-	11.9657		2.31	-	8.84		18.1863	-	29.0326		10.252	-	21.9042
180	Mizuhochikara	1992	Kyushu	118		0.37947	4.9899		9.57735	-	15.0928		3.01	-	9.18		19.5402	-	28.4861		12.3002	-	22.0172
181	Milky Queen	1992	Kanto	376		0.427671	4.81301		5.14075	-	13.4833		0.72	-	8.19		18.7588	-	29.3851		7.33682	-	21.591
182	Chubu88	1992	Tokai	143		0.290011	5.29276		3.75188	-	13.0021		2.05	-	8.71		17.1	-	29.0065		9.73483	-	22.1391
183	Hokuikumochi88	1992	Hokkaido	26		0.194939	6.08279		1.46992	-	5.37985		4.1	-	6.49		15.9181	-	18.0762		12.8992	-	18.6125
184	Fukei175	1993	Tohoku	107		0.177251	5.57962		5.44661	-	11.0072		2.46	-	8.34		15.9731	-	23.4242		10.2446	-	18.6435
185	Hoshinoyume	1993	Hokkaido	156		0.223964	6.02379		1.68226	-	7.79182		2.24	-	7.63		15.6316	-	19.1817		11.5232	-	19.493
186	Hatsushizuku	1993	Hokkaido	79		0.450945	7.30735		0.124927	-	7.66144		1.3	-	7.68		15.6316	-	19.1817		11.8364	-	18.6036
187	Kuranohana	1993	Tohoku	87		0.627501	5.60207		4.64653	-	11.4776		1.21	-	8.66		17.8486	-	28.7705		11.1387	-	20.2201
188	Hatajirushi	1994	Tohoku	81		0.410162	6.5265		6.80952	-	12.7109		3.96	-	8.89		18.5753	-	22.6278		11.0054	-	20.3536
189	Fusaotome	1994	Kanto	220		0.0637234	5.94572		5.24719	-	11.355		3.23	-	7.53		18.2969	-	25.752		10.582	-	20.0834
190	Saikai210	1994	Kyushu	34		0.037157	5.38363		9.76646	-	13.6089		4.35	-	6.64		21.7768	-	28.6847		13.4602	-	21.91
191	Seinan101	1994	Kyushu	61		0.0436773	5.24809		5.43689	-	11.1004		3.26	-	7.11		17.3931	-	27.6229		10.5627	-	21.0584
192	Hoshiaoba	1995	Chugoku	150		0.364711	5.65938		5.42044	-	13.8842		1.9	-	10.77		19.6115	-	28.9816		13.2898	-	19.8916
193	Yumeakari	1995	Tohoku	79		0.384676	6.49823		2.83966	-	9.49164		1.94	-	7.58		16.65	-	20.0789		11.6016	-	17.9918
194	Etsunan163	1995	Hokuriku	138		0.290683	5.52464		5.61301	-	10.7837		1.7	-	7.61		18.609	-	28.4886		10.4323	-	20.9174
195	Ouu357	1995	Tohoku	127		0.214447	5.61249		5.80352	-	12.2231		1.93	-	7.72		18.5438	-	28.5209		10.9218	-	20.9633
196	Minehibiki	1995	Tokai	225		0.170871	5.90765		4.72471	-	13.3135		2.03	-	8.56		17.1205	-	27.38		10.6366	-	20.5606
197	Etsunan168	1996	Hokuriku	141		0.203572	5.59701		5.10918	-	12.5409		2.81	-	7.65		18.5924	-	29.5795		10.6498	-	20.5033
198	Itadaki	1997	Hokuriku	321		0.221932	5.7646		6.44818	-	13.9544		2.33	-	8.77		18.7975	-	27.778		9.50252	-	20.5538
199	Sakihikari	1997	Hokuriku	183		0.146763	5.39166		6.8623	-	13.1498		3.07	-	8.04		18.0926	-	28		11.0592	-	20.9819
200	Milky Princess	1997	Kanto	108		0.293529	5.27946		5.38784	-	12.3857		1.74	-	7.56		18.4859	-	28.3745		10.6498	-	21.0944
201	Yamagat68	1997	Tohoku	39		0.0643658	6.06169		3.43751	-	10.4134		3.58	-	7.68		17.4762	-	21.7739		12.3733	-	18.5503
202	Yamagat69	1997	Tohoku	37		0.251833	6.1364		4.73235	-	10.3991		4.21	-	7.87		18.0602	-	21.9947		11.9132	-	18.6999
203	Seinan106	1997	Kyushu	60		0.146687	5.01993		4.44454	-	9.31043		2.47	-	6.58		18.8213	-	27.3		12.7667	-	18.6383
204	Ikuhikari	1998	Hokuriku	364		0.235322	5.48524		5.75831	-	13.4756		2.18	-	8.43		18.0709	-	28.9884		11.0274	-	21.0944
205	Iwatekko	1998	Tohoku	121		0.345327	6.30301		1.70599	-	10.4213		2.38	-	7.52		17.26	-	22.2892		10.8123	-	18.9204
206	Nasuhikari	1998	Kanto	62		0.371231	5.59584		6.23104	-	10.9787		3.85	-	7.31		19.364	-	26.2133		10.8149	-	18.1081
207	Nanatsuboshi	1998	Hokkaido	127		0.312134	6.83411		1.79508	-	8.19359		2.44	-	7.96		15.7568	-	19.0329		12.6072	-	19.4714
208	Yumesayaka	1998	Tohoku	108		0.146904	6.00147		3.58022	-	10.0551		2.67	-	8.25		17.4253	-	21.9788		10.8763	-	19.1164
209	Masshigura	1999	Tohoku	167		0.375988	6.4077		1.49832	-	10.321		2.08	-	8.1		16.7021	-	22.0592		10.9549	-	19.8436
210	Mochimusume	1999	Tohoku	43		0.138375	5.32567		6.13006	-	10.4327		4.14	-	6.52		18.7557	-	28.5523		10.84	-	19.6859
211	Ouu371	1999	Tohoku	91		0.519299	5.74213		6.79858	-	11.1093		2.3	-	8.44		18.5979	-	28.6882		12.2829	-	18.8519
212	Daichinohoshi	1999	Hokkaido	93		0.120022	6.78028		0.359596	-	7.47752		3.77	-	8.14		15.3373	-	18.8403		13.8128	-	19.4632
213	Chubu105	1999	Tokai	119		0.408618	5.44001		3.15801	-	11.8715		1.97	-	8.32		18.0054	-	29.266		11.3513	-	20.6478
214	Tentakaku	2000	Hokuriku	206		-0.0679308	5.38135		5.21277	-	10.8979		2.96	-	8.28		18.0831	-	27.2604		10.7322	-	19.9692
215	Satojiman	2001	Kanto	201		0.0733442	5.74032		5.94836	-	13.5977		3.71	-	8.93		17.7193	-	28.0368		10.3264	-	21.2269
216	Kanto208	2001	Kanto	86		0.229474	5.54254		6.10262	-	12.2634		3.34	-	8.11		18.5338	-	27.96		10.8576	-	21.2667
217	Yamagat81	2001	Tohoku	32		0.690773	6.29768		5.58419	-	9.94937		3.88	-	8.38		18.7482	-	22.1236		11.9665	-	17.6801
218	Hokuriku193	2001	Hokuriku	215		0.357132	6.16899		8.69709	-	15.9201		3.94	-	12.92		19.7292	-	28.995		11.6748	-	20.2459
219	Satonoyuki	2001	Tohoku	62		0.33321	5.41284		6.00782	-	11.3691		4.46	-	6.91		18.0943	-	22.1273		12.4972	-	19.3253
220	Nikomaru	2002	Kyushu	462		0.107141	5.27314		7.93999	-	16.6581		1.98	-	8.2		21.7351	-	28.4478		10.9973	-	20.8838
221	Mineharuka	2002	Tokai	180		0.134331	5.51196		5.35416	-	12.6796		3.52	-	8.47		17.5963	-	27.6984		10.4475	-	20.8124
222	Yugafumochi	2002	Kyushu	87		0.584224	3.77741		5.9968	-	11.4615		1.07	-	6.61		19.6284	-	29.9288		11.9282	-	21.537
223	Mizuhonokagayaki	2003	Hokuriku	207		0.302993	4.99786		6.45362	-	13.6562		1.75	-	8.32		17.7956	-	28.64		10.3986	-	21.0461
224	Akisakari	2005	Hokuriku	270		0.311202	5.27347		6.72367	-	13.5065		2.59	-	8.88		18.8833	-	27.5586		11.2129	-	20.4757
225	Akidawara	2005	Kanto	130		0.16924	6.03912		7.39956	-	13.4019		3.68	-	8.78		18.8233	-	27.7571		11.4272	-	20.3584
226	Tsuyahime	2005	Tohoku	501		0.220266	5.43222		5.88245	-	13.3148		2.15	-	8.53		18.9152	-	28.9333		12.4976	-	20.5259
227	Yukisayaka	2005	Hokkaido	27		0.279761	6.85054		1.93538	-	7.36594		3.61	-	7.8		16.1829	-	22.1236		12.5408	-	20.5505
228	Otentosodachi	2006	Kyushu	230		0.0966526	5.18015		8.40028	-	14.55		1.74	-	8.28		19.447	-	28.0968		12.8132	-	20.4543
229	Koharumochi	2008	Tokai	72		-0.00675806	5.47956		9.66468	-	14.9709		2.92	-	7.68		20.6691	-	28.3746		13.4633	-	19.6865
230	Tachisuzuka	2008	Chugoku	40		-0.226141	2.54827		6.88314	-	17.3834		0.03	-	3.1		20.9366	-	29.114		13.1929	-	19.7723
231	Yamadawara	2008	Kanto	91		0.381824	5.50685		6.01014	-	13.9052		2.22	-	8.89		20.3273	-	28.8815		13.2898	-	20.1763
232	Natsuhonoka	2009	Kyushu	252		0.306536	5.15955		5.8943	-	13.516		2.66	-	8.33		19.1866	-	29.3824		13.7018	-	20.6495
233	Harumoni	2009	Kyushu	68		-0.130351	5.58104		9.24881	-	14.4313		2.43	-	7.08		21.7828	-	27.8857		14.3291	-	20.3589
234	Koinoyokan	2009	Chugoku	185		-0.0180639	5.53851		8.90477	-	14.5044		2.06	-	7.3		22.3847	-	28.0069		13.6141	-	19.9258
235	Tachiharuka	2010	Kyushu	64		0.0685442	6.60558		9.45444	-	14.7775		5.31	-	8.42		22.3305	-	28.1271		13.472	-	19.1622
236	Yukigozen	2010	Hokkaido	25		-0.149133	5.78785		3.44613	-	7.72767		3.65	-	7.27		16.9145	-	22.0333		16.2196	-	20.6091
237	Omachi	n.a.	n.a.	66		0.33153	3.76957		8.32492	-	14.0816		1.23	-	6.9		21.5796	-	26.9506		11.0277	-	19.4743
Average				305.949		0.208883	5.45328		4.9858	-	12.3851	#DIV/0!	2.51105	-	7.7727	#DIV/0!	18.328	-	26.2656	#DIV/0!	10.8099	-	20.187
Min				20		-0.226141	2.54827		0.124927	-	5.37985	0	0	-	3.1	0	15.3373	-	18.0688	0	7.29995	-	17.0928
Max				6342		0.948532	7.30735		9.76646	-	19.2844	0	5.31	-	12.92	0	24.1674	-	30.0109	0	16.2196	-	22.5131
