# Supplementary material for: Upcycling rice yield trial data using a weather-driven crop growth model
Source: Commun Biol. 2023 Jul 21;6:764. doi: 10.1038/s42003-023-05145-x (PMC10362053; doi:10.1038/s42003-023-05145-x)
Supplement: Supplementary file 11 — Supplementary Data 8 [file 42003_2023_5145_MOESM11_ESM.xlsx]

## Sheet: Data 8
Supplementary Data 8. Root-mean-square error (RMSE) of the difference between the observed yield and the potential yield (Yp), as well as the observed panicle number and panicle length, and the observed range of days to heading, panicle number, and panicle length.
	Cultivar					RMSE (t/ha)				Observed phenotype
ID	Name	Year released	Region released	n of trilas		Yp	Panicle number (PN)	Panicle length (PL)		Days heading (d)				Panicle number (/m2)				Panicle length (cm)
1	Asahimochi	1926	Tokai	65		0.518815	0.550703	0.518815		73	-	87		16.9	-	19.4215		16.9	-	21.1
2	Yamadanishiki	1930	Kinki	381		0.827431	0.820702	0.827431		65	-	118		17	-	20.6		17	-	26.6
3	Eikou	1939	Hokkaido	32		0.869424	0.787456	0.869424		68	-	92		16.1	-	17.4906		16.1	-	20
4	Nourin21	1939	Hokuriku	120		0.739249	0.823973	0.739249		76	-	110		14.8	-	16.55		14.8	-	18.2
5	Shigahabutaemochi	1939	Kinki	86		0.668714	0.730747	0.668714		46	-	110		19.4	-	22.1		19.4	-	28.6
6	Kinki33	1941	Kinki	151		0.838608	0.915891	0.838608		60	-	117		16.1	-	17.9993		16.1	-	20.5
7	Nourin22	1941	Kinki	270		0.7804	0.850098	0.7804		48	-	118		17.5	-	20.5641		17.5	-	23.5
8	Shinanomochi3	1942	Kanto	121		0.919408	0.899901	0.919408		64	-	96		16.8	-	18.9066		16.8	-	20.9
9	Hatsushimo	1943	Tokai	163		1.2491	0.976875	1.2491		76	-	136		18.1	-	21.8297		18.1	-	25.2
10	Tonewase	1946	Kanto	24		0.518424	0.73749	0.518424		62	-	89		18.8	-	20.5708		18.8	-	22.6
11	Kimmaze	1948	Tokai	114		0.732257	0.731103	0.732257		65	-	105		16	-	18.886		16	-	21.1
12	Akebono	1949	Tokai	194		0.757652	0.80112	0.757652		67	-	120		17.8	-	21.2062		17.8	-	23.4
13	Koganemochi	1950	Hokuriku	420		0.826143	0.872489	0.826143		50	-	108		13.6	-	16.7569		13.6	-	20.3
14	Ogonnishiki	1951	Tokai	176		0.759386	0.797215	0.759386		49	-	93		16.8	-	20.1534		16.8	-	23.6
15	Hatsunishiki	1952	Tohoku	102		0.802174	0.844638	0.802174		66	-	99		14.4	-	16.2402		14.4	-	18.8
16	Hounenwase	1952	Hokuriku	451		0.828542	0.844023	0.828542		62	-	96		14.9	-	17.5022		14.9	-	20.6
17	Koshihikari	1953	Hokuriku	6342		0.867679	0.903149	0.867679		39	-	117		12.6	-	18.5857		12.6	-	23.8
18	Etsujiwase	1953	Hokuriku	429		0.732912	0.70081	0.732912		51	-	97		14.7	-	18.4413		14.7	-	22
19	Yamabiko	1955	Tokai	368		0.665637	0.661264	0.665637		59	-	108		16.8	-	19.8076		16.8	-	22.5
20	Sawanohana	1956	Tohoku	131		0.619606	0.598008	0.619606		74	-	103		15.1	-	17.6823		15.1	-	20.3
21	Gohyakumangoku	1957	Hokuriku	559		1.07359	0.9904	1.07359		43	-	104		15.9	-	21.0191		15.9	-	24.8
22	Sachikaze	1957	Tokai	33		0.424359	0.418903	0.424359		78	-	100		19	-	20.7333		19	-	22.2
23	Fujiminori	1958	Tohoku	160		1.07174	1.1883	1.07174		66	-	96		16.1	-	18.9662		16.1	-	22.4
24	Yashiromochi	1958	Chugoku	112		0.636064	0.638756	0.636064		64	-	111		18.2	-	20.225		18.2	-	22.7
25	Kuju	1959	Hokuriku	96		0.546982	0.762804	0.546982		61	-	108		18.2	-	19.3365		18.2	-	20.5
26	Yoneshiro	1959	Tohoku	68		0.803758	0.715228	0.803758		67	-	90		15.7	-	18.2074		15.7	-	20.9
27	Tamasakae	1959	Tokai	75		0.59868	0.580603	0.59868		59	-	102		17.9	-	20.2693		17.9	-	22.1
28	Akibare	1959	Tokai	313		0.909776	0.822135	0.909776		60	-	100		17.3	-	19.0118		17.3	-	21.6
29	Sasanishiki	1960	Tohoku	981		0.843356	0.954871	0.843356		53	-	106		15	-	17.8509		15	-	21
30	Shimokita	1960	Tohoku	121		1.01698	1.14297	1.01698		65	-	93		14.3	-	17.2008		14.3	-	20.4
31	Tsukimimochi	1960	Kanto	103		0.650579	0.65601	0.650579		52	-	109		16	-	20.2214		16	-	22.6
32	Mangetsumochi	1960	Kanto	370		0.80064	0.838706	0.80064		56	-	109		15.6	-	21.173		15.6	-	25.1
33	Yukara	1960	Hokkaido	106		1.45002	1.45448	1.45002		63	-	92		15	-	17.4047		15	-	20.1
34	Kuramochi	1961	Kanto	153		0.671358	0.726637	0.671358		53	-	103		18.7	-	20.9275		18.7	-	23.7
35	Kinpa	1961	Hokuriku	98		0.613014	0.658688	0.613014		84	-	103		16.2	-	18.1092		16.2	-	19.9
36	Shiokari	1961	Hokkaido	66		0.885292	1.15938	0.885292		60	-	85		13.8	-	16.447		13.8	-	19.1
37	Yamahoshi	1961	Tokai	360		0.741555	0.705885	0.741555		54	-	102		17.4	-	19.8078		17.4	-	22.2
38	Nipponbare	1961	Tokai	3851		0.783901	0.78496	0.783901		44	-	122		15.2	-	19.8283		15.2	-	23.8
39	Tamayodo	1962	Kanto	29		0.451636	0.465224	0.451636		58	-	66		19.3	-	20.8759		19.3	-	22.7
40	Minehikari	1962	Tokai	140		0.674304	0.703192	0.674304		60	-	108		16	-	18.1243		16	-	20.6
41	Kunihikari	1963	Chugoku	22		0.360755	0.473157	0.360755		76	-	87		18.7	-	20.2364		18.7	-	21.8
42	Reimei	1963	Tohoku	64		0.987007	0.998742	0.987007		66	-	95		16.7	-	18.6516		16.7	-	21.7
43	Otomemochi	1964	Tohoku	205		1.06781	1.02643	1.06781		56	-	92		14.2	-	17.0912		14.2	-	20.1
44	Fukunohana	1964	Tohoku	37		0.688932	0.657526	0.688932		64	-	95		17.2	-	18.9081		17.2	-	20.8
45	Koshinishiki	1965	Hokuriku	120		0.523848	0.54374	0.523848		58	-	87		15.2	-	17.1625		15.2	-	18.8
46	Todorokiwase	1965	Hokuriku	615		0.908334	0.901857	0.908334		57	-	96		14	-	16.8932		14	-	19.4
47	Harebare	1965	Tokai	251		0.526225	0.512594	0.526225		60	-	108		16.5	-	19.1837		16.5	-	22.1
48	Toyonishiki	1966	Tohoku	1120		1.05625	1.04515	1.05625		44	-	105		15.6	-	18.4997		15.6	-	22.2
49	Reiho	1966	Kyushu	499		0.80589	0.837481	0.80589		65	-	95		16.8	-	19.4262		16.8	-	22
50	Oozora	1966	Tokai	166		0.744233	0.724805	0.744233		54	-	113		15.6	-	17.9072		15.6	-	20
51	Sakakimochi	1967	Tohoku	163		1.22759	1.42421	1.22759		62	-	97		14.9	-	17.9497		14.9	-	21.8
52	Matsumae	1967	Hokkaido	127		0.939936	0.950426	0.939936		57	-	93		13.7	-	17.0591		13.7	-	22.3
53	Akitsuho	1968	Tokai	307		0.765597	0.730664	0.765597		46	-	105		17	-	20.0699		17	-	22.8
54	Ishihikari	1968	Hokkaido	140		0.842327	0.865008	0.842327		59	-	88		15.4	-	17.6129		15.4	-	20
55	Hiyokumochi	1968	Kyushu	272		0.722351	0.840857	0.722351		55	-	106		16.7	-	19.2945		16.7	-	21.4
56	Mineyutaka	1968	Chugoku	95		0.684439	0.648195	0.684439		63	-	87		18.2	-	21.1032		18.2	-	23.4
57	Nihommasari	1969	Kanto	403		0.844883	0.807626	0.844883		52	-	115		16	-	18.7107		16	-	23.4
58	Himenomochi	1969	Tohoku	1116		0.999256	0.957733	0.999256		40	-	103		16	-	18.9		16	-	22.4
59	Asominori	1970	Kyushu	116		0.54752	0.623443	0.54752		60	-	99		19	-	20.2078		19	-	22.4
60	Fukuhikari	1970	Hokuriku	676		0.785598	0.746131	0.785598		48	-	99		15.8	-	19.4999		15.8	-	23.4
61	Mutsuhonami	1970	Tohoku	71		0.874579	0.87538	0.874579		69	-	96		16.7	-	18.3423		16.7	-	21.1
62	Hayahikari	1971	Tohoku	181		0.740226	0.725312	0.740226		49	-	93		17.3	-	19.8271		17.3	-	22.1
63	Mizuho	1971	Kyushu	65		0.742059	0.744251	0.742059		60	-	98		17.5	-	19.76		17.5	-	21.4
64	Kitahikari	1972	Hokkaido	153		1.05075	1.04859	1.05075		61	-	93		14.8	-	16.819		14.8	-	18.9
65	Minaminishiki	1972	Kyushu	179		0.729947	0.788619	0.729947		60	-	112		17.3	-	19.3497		17.3	-	21.7
66	Hatsuboshi	1972	Tokai	1235		0.923139	0.867902	0.923139		43	-	108		15.4	-	18.1524		15.4	-	21.7
67	Koganemasari	1973	Kyushu	638		0.814193	0.854826	0.814193		48	-	121		17.7	-	20.714		17.7	-	23.3
68	Kochihibiki	1973	Kanto	203		0.834369	1.00635	0.834369		53	-	108		16.2	-	19.0039		16.2	-	21.7
69	Fujihikari	1973	Chugoku	169		0.739202	0.683619	0.739202		43	-	98		15.5	-	19.0692		15.5	-	21.9
70	Mineasahi	1973	Tokai	459		0.818377	0.942807	0.818377		44	-	95		15.9	-	19.6325		15.9	-	24.3
71	Akihikari	1974	Tohoku	1529		1.16911	1.18994	1.16911		48	-	96		14.4	-	17.5599		14.4	-	21.6
72	Nishihomare	1975	Kyushu	210		0.751015	0.719297	0.751015		55	-	103		17.3	-	19.7229		17.3	-	22.2
73	Fukuhonami	1975	Hokuriku	327		0.874164	0.781721	0.874164		50	-	103		16.5	-	18.6352		16.5	-	21.7
74	Miyamanishiki	1975	Kanto	456		1.07105	1.08485	1.07105		43	-	103		14.1	-	19.8307		14.1	-	23.8
75	Akiyutaka	1976	Tohoku	398		1.04592	1.01097	1.04592		45	-	98		16.7	-	19.3783		16.7	-	22.7
76	Aoisora	1976	Tokai	243		0.749226	0.7666	0.749226		53	-	102		16.5	-	19.3486		16.5	-	21.9
77	Naganohomare	1977	Kanto	65		1.10273	1.07008	1.10273		66	-	89		14.8	-	17.7953		14.8	-	19.6
78	Horei	1977	Tokai	524		0.737149	0.733793	0.737149		53	-	107		15.4	-	17.535		15.4	-	22
79	Ogombare	1977	Tokai	929		0.75878	0.801959	0.75878		46	-	118		16.6	-	19.8927		16.6	-	23
80	Niigatawase	1977	Hokuriku	258		0.821332	0.793543	0.821332		55	-	97		15.6	-	18.5244		15.6	-	20.8
81	Hokkai241	1977	Hokkaido	34		0.971085	1.17637	0.971085		57	-	86		14.1	-	16.3853		14.1	-	18.8
82	Koganehikari	1978	Tohoku	231		0.833113	0.786002	0.833113		54	-	97		16.5	-	19.1965		16.5	-	21.6
83	Saiwaimochi	1978	Kyushu	257		0.703683	0.726536	0.703683		53	-	97		15	-	17.152		15	-	20.7
84	Musashikogane	1978	Kanto	163		0.605522	0.662663	0.605522		55	-	104		16.4	-	18.5356		16.4	-	21.1
85	Etsunan124	1978	Hokuriku	66		0.59632	0.58323	0.59632		69	-	96		14.4	-	17.6409		14.4	-	19.7
86	Kanto123	1979	Kanto	82		0.765725	0.727875	0.765725		59	-	108		17.1	-	19.0122		17.1	-	21.7
87	Kanto124	1979	Kanto	124		0.761964	0.804481	0.761964		56	-	105		16.9	-	19.9298		16.9	-	22.9
88	Hoshinohikari	1979	Tokai	239		0.6749	0.845597	0.6749		58	-	108		16.3	-	19.8879		16.3	-	23.4
89	Seinan66	1979	Kyushu	47		0.796389	0.67284	0.796389		53	-	98		13.9	-	17.283		13.9	-	20.8
90	Nankai76	1979	Kyushu	179		0.686837	0.740408	0.686837		48	-	120		17	-	19.1575		17	-	21.4
91	Kitaake	1980	Hokkaido	170		0.738264	0.76472	0.738264		57	-	96		11.8	-	14.9982		11.8	-	16.9
92	Kochiminori	1980	Tohoku	276		0.961583	0.874526	0.961583		54	-	95		14.8	-	17.4913		14.8	-	20.9
93	Tamahonami	1980	Kanto	132		0.551126	0.640811	0.551126		56	-	103		17.2	-	19.5508		17.2	-	21.8
94	Tannemochi	1980	Hokkaido	173		0.883392	0.843423	0.883392		57	-	89		14.3	-	16.6734		14.3	-	19.2
95	Chikubuwase	1980	Kyushu	147		0.909641	0.787854	0.909641		49	-	97		15.1	-	18.5361		15.1	-	20.8
96	Chiyonishiki	1980	Tokai	1245		1.0105	0.966447	1.0105		45	-	106		16.2	-	19.2049		16.2	-	22.9
97	Natsuhikari	1980	Kyushu	474		0.711576	0.664597	0.711576		46	-	94		15	-	17.3918		15	-	20.6
98	Kanto125	1980	Kanto	189		0.815897	0.823782	0.815897		57	-	104		17.6	-	20.4053		17.6	-	23.8
99	Kantomochi128	1980	Kanto	196		0.737781	0.747466	0.737781		56	-	112		16.7	-	18.9276		16.7	-	21.3
100	Megumimochi	1980	Tokai	148		0.800305	0.76359	0.800305		61	-	95		17	-	19.0682		17	-	21.2
101	Chubu39	1980	Tokai	233		0.863805	0.825512	0.863805		49	-	97		16.1	-	18.8502		16.1	-	21.6
102	Ibukiwase	1981	Tokai	282		0.829401	0.82302	0.829401		53	-	97		15.2	-	18.3213		15.2	-	21.3
103	Hakutomochi	1981	Chugoku	218		0.778275	0.750922	0.778275		49	-	106		18.4	-	21.1931		18.4	-	24.3
104	Hananomai	1981	Tohoku	827		0.822069	0.79479	0.822069		52	-	103		14.2	-	17.6595		14.2	-	21.3
105	Yukihikari	1981	Hokkaido	249		0.844162	0.845137	0.844162		49	-	89		14.6	-	17.4536		14.6	-	19.9
106	Etsunan131	1981	Hokuriku	152		0.981214	0.944689	0.981214		55	-	104		14.7	-	18.6105		14.7	-	21.6
107	Kanto131	1981	Kanto	130		0.779688	0.80506	0.779688		56	-	103		15.9	-	18.7685		15.9	-	20.9
108	Akitakomachi	1982	Tohoku	2218		0.920929	0.863786	0.920929		47	-	105		14.1	-	18.1097		14.1	-	24.6
109	Akenohoshi	1982	Chugoku	184		0.85075	0.89598	0.85075		50	-	103		17.6	-	22.7313		17.6	-	26.4
110	Sachiizumi	1982	Tokai	250		0.927344	0.881111	0.927344		53	-	96		14.4	-	17.7004		14.4	-	21.2
111	Takaneminori	1982	Tohoku	557		1.01796	1.03588	1.01796		55	-	101		14.8	-	17.5871		14.8	-	20.9
112	Ouu312	1982	Tohoku	146		1.05993	0.888121	1.05993		44	-	94		15.5	-	17.9397		15.5	-	20.7
113	Tsukinohikari	1982	Tokai	811		0.69278	0.681031	0.69278		56	-	112		16.9	-	21.3053		16.9	-	24.4
114	Kinuhikari	1983	Hokuriku	1839		0.809545	0.746844	0.809545		40	-	113		14.2	-	17.8409		14.2	-	22.5
115	Higonohana	1983	Kyushu	101		0.843232	0.790022	0.843232		64	-	97		17	-	19.0069		17	-	21.5
116	Hanafubuki	1983	Tohoku	96		0.807878	0.78831	0.807878		44	-	93		15.6	-	17.9531		15.6	-	19.9
117	Kanto137	1983	Kanto	108		0.812678	0.790531	0.812678		60	-	103		17.5	-	20.4231		17.5	-	23.2
118	Chubu47	1983	Tokai	202		0.97832	0.920693	0.97832		44	-	96		15.2	-	18.5124		15.2	-	21.8
119	Asanohikari	1983	Tokai	435		0.68708	0.650956	0.68708		52	-	112		17	-	20.4584		17	-	23.7
120	Aichinokaori	1984	Tokai	212		0.809677	0.756486	0.809677		67	-	114		17.9	-	20.4643		17.9	-	22.3
121	Oochikara	1984	Hokuriku	190		1.1745	1.03725	1.1745		54	-	102		17.9	-	21.6164		17.9	-	24.9
122	Chiyohonami	1984	Tohoku	248		0.986063	1.08785	0.986063		46	-	104		15.5	-	18.2762		15.5	-	21
123	Habataki	1984	Hokuriku	185		1.2346	1.21877	1.2346		40	-	101		20.4	-	23.9207		20.4	-	27.5
124	Hoshiyutaka	1984	Chugoku	70		1.2653	1.28568	1.2653		74	-	119		17.9	-	21.3765		17.9	-	24.5
125	Yukinosei	1984	Hokuriku	178		0.687349	0.655835	0.687349		57	-	100		17.2	-	18.8438		17.2	-	20.6
126	Yokaminori	1984	Kyushu	162		0.751453	0.740859	0.751453		56	-	104		17.4	-	19.2472		17.4	-	22.5
127	Aichi67	1984	Tokai	226		0.759754	0.671939	0.759754		62	-	108		17.9	-	20.3112		17.9	-	22.4
128	Aichi68	1984	Tokai	73		0.651696	0.625743	0.651696		64	-	113		17.2	-	19.7205		17.2	-	21.6
129	Nankai97	1984	Kyushu	45		0.70217	0.695664	0.70217		68	-	95		19.8	-	21.3636		19.8	-	23.4
130	Kitao	1985	Tohoku	96		1.40889	1.64203	1.40889		68	-	99		14.7	-	16.6442		14.7	-	20
131	Kirara397	1985	Hokkaido	297		0.945903	1.03964	0.945903		42	-	90		13.9	-	16.468		13.9	-	18.3
132	Kokonoemochi	1985	Tokai	619		0.891689	0.830889	0.891689		41	-	105		15.1	-	18.8757		15.1	-	21.5
133	Kokorozukushi	1985	Kinki	61		0.674789	0.677874	0.674789		59	-	99		17.8	-	20.5557		17.8	-	23
134	Ouu319	1985	Tohoku	150		0.949009	0.888076	0.949009		60	-	103		15.8	-	17.9047		15.8	-	20.7
135	Tohoku136	1985	Tohoku	45		0.79937	0.591306	0.79937		72	-	95		15.4	-	17.86		15.4	-	20.3
136	Hokuriku131	1985	Hokuriku	126		0.836596	0.752241	0.836596		53	-	107		15.5	-	17.9659		15.5	-	19.6
137	Ajimaru	1986	Kinki	68		0.598058	0.594789	0.598058		63	-	102		17.5	-	18.9618		17.5	-	20.5
138	SasanishikiBL1	1986	Tohoku	28		0.88556	1.38347	0.88556		67	-	105		15.6	-	17.6571		15.6	-	19.5
139	Hinohikari	1986	Kyushu	2016		0.799026	0.767899	0.799026		53	-	124		15.4	-	19.2241		15.4	-	24.1
140	Yamauta	1986	Tohoku	194		1.20129	1.3625	1.20129		60	-	98		14.7	-	17.1881		14.7	-	19.3
141	Aoinokaze	1986	Tokai	290		0.789669	0.790746	0.789669		63	-	112		18	-	20.4045		18	-	23.3
142	Inahikari	1987	Tokai	297		1.00602	0.919094	1.00602		46	-	107		15.7	-	19.5392		15.7	-	22.7
143	Kokoromachi	1987	Tohoku	223		0.996566	1.27426	0.996566		53	-	99		15.7	-	18.2117		15.7	-	22.1
144	Domannaka	1987	Tohoku	351		0.776216	0.698784	0.776216		43	-	101		16.1	-	18.8709		16.1	-	22.1
145	Honoka224	1987	Hokkaido	108		0.994182	1.0909	0.994182		47	-	95		13.6	-	16.7546		13.6	-	19.7
146	Mochiminori	1987	Kanto	471		0.892704	0.753563	0.892704		44	-	109		18	-	21.7571		18	-	25.9
147	Yumehikari	1987	Kyushu	300		1.00297	1.01703	1.00297		48	-	106		17.2	-	19.2764		17.2	-	21.8
148	Ouu328	1987	Tohoku	145		0.870975	0.787044	0.870975		57	-	95		16.1	-	19.0359		16.1	-	21.2
149	Minenoyukimochi	1987	Hokuriku	433		0.788687	0.676429	0.788687		45	-	97		15.6	-	18.6533		15.6	-	24.1
150	Hokkai263	1987	Hokkaido	20		1.11786	1.04481	1.11786		64	-	82		16.4	-	17.85		16.4	-	19.5
151	Sari Queen	1988	Kanto	77		0.669179	0.69156	0.669179		71	-	121		19.5	-	22.4701		19.5	-	25.4
152	Hanaechizen	1988	Hokuriku	994		0.842857	0.692007	0.842857		48	-	99		15	-	18.1135		15	-	23.8
153	Hitomebore	1988	Tohoku	2707		0.970168	0.96461	0.970168		40	-	107		14.4	-	18.9144		14.4	-	23.3
154	Hinokuniotome	1988	Kyushu	167		0.731761	0.765041	0.731761		59	-	100		17.5	-	19.9718		17.5	-	22.7
155	Fukuhibiki	1988	Tohoku	271		1.28867	1.29785	1.28867		56	-	98		16.5	-	19.0704		16.5	-	22.9
156	Wataboshi	1988	Hokuriku	114		0.842773	0.749635	0.842773		51	-	101		16	-	19.0886		16	-	21.3
157	Irodori	1988	Hokkaido	166		1.37947	1.43632	1.37947		51	-	97		13.2	-	16.3512		13.2	-	18.8
158	Chubu72	1988	Tokai	93		0.695061	0.679637	0.695061		68	-	96		16	-	19.1312		16	-	21.5
159	Hyogoyumenishiki	1988	Kinki	41		0.827837	0.811587	0.827837		67	-	104		17.6	-	19.9415		17.6	-	21.9
160	Anekomochi	1989	Tohoku	137		0.939705	0.910705	0.939705		47	-	90		15.4	-	17.9109		15.4	-	19.8
161	Natsunotayori	1989	Kyushu	316		0.693471	0.656053	0.693471		49	-	91		13.7	-	16.1277		13.7	-	19.4
162	Kanto155	1989	Kanto	91		0.844427	0.727972	0.844427		55	-	107		17.6	-	19.4132		17.6	-	21.9
163	Yamagat40	1989	Tohoku	82		1.00739	1.02605	1.00739		68	-	105		14.7	-	16.7122		14.7	-	19.4
164	Seinan88	1989	Kyushu	83		0.75338	0.695233	0.75338		56	-	95		15.5	-	18.4518		15.5	-	21.8
165	Nankai114	1989	Kyushu	71		0.767961	0.76031	0.767961		70	-	113		17.8	-	19.6101		17.8	-	21.5
166	Dontokoi	1990	Hokuriku	701		0.794987	0.81097	0.794987		46	-	114		14.2	-	17.2904		14.2	-	19.9
167	Haenuki	1990	Tohoku	468		0.716984	0.666509	0.716984		48	-	103		15.2	-	18.1162		15.2	-	24.5
168	Maihime	1990	Tohoku	334		1.01458	1.04373	1.01458		58	-	102		14.7	-	17.0976		14.7	-	20.2
169	Yukimaru	1990	Hokkaido	139		0.692767	0.937546	0.692767		58	-	83		12.2	-	15.8122		12.2	-	18.1
170	Yumeakogare	1990	Hokuriku	263		0.863188	0.84133	0.863188		45	-	99		16.8	-	19.6487		16.8	-	22.3
171	Matsuribare	1990	Tokai	539		0.848118	0.837103	0.848118		55	-	120		16.6	-	21.2343		16.6	-	24.5
172	Kakehashi	1991	Tohoku	246		1.05617	1.13037	1.05617		40	-	101		14.1	-	16.3301		14.1	-	18.6
173	Hohoemi	1991	Kyushu	158		0.802243	0.781636	0.802243		49	-	97		16.6	-	19.5722		16.6	-	21.9
174	Kanto162	1991	Kanto	66		0.909867	0.801933	0.909867		58	-	103		17.6	-	19.9212		17.6	-	22.8
175	Asahinoyume	1992	Tokai	865		0.802525	0.725605	0.802525		54	-	109		17.4	-	20.8121		17.4	-	24.7
176	Koigokoro	1992	Kanto	307		0.739482	0.751493	0.739482		59	-	123		17.2	-	20.1153		17.2	-	22.7
177	Tsugaruroman	1992	Tohoku	160		0.742221	0.945183	0.742221		71	-	105		15.4	-	18.1469		15.4	-	20.1
178	Fukeimochi170	1992	Tohoku	98		0.890638	0.887988	0.890638		55	-	94		14	-	17.3816		14	-	20
179	Manamusume	1992	Tohoku	329		0.924074	0.871906	0.924074		46	-	104		16.8	-	19.235		16.8	-	22.9
180	Mizuhochikara	1992	Kyushu	118		0.894613	0.950403	0.894613		67	-	116		17.7	-	21.0241		17.7	-	24.1
181	Milky Queen	1992	Kanto	376		0.89979	1.05199	0.89979		37	-	112		14.4	-	18.4517		14.4	-	22.1
182	Chubu88	1992	Tokai	143		1.01038	0.973465	1.01038		44	-	100		16.6	-	19.3406		16.6	-	23
183	Hokuikumochi88	1992	Hokkaido	26		0.481075	0.517825	0.481075		62	-	89		14.7	-	17.0154		14.7	-	18.5
184	Fukei175	1993	Tohoku	107		0.770229	0.756468	0.770229		62	-	105		16.1	-	18.2486		16.1	-	21.3
185	Hoshinoyume	1993	Hokkaido	156		0.770959	0.799462	0.770959		59	-	89		12.5	-	15.6955		12.5	-	17.4
186	Hatsushizuku	1993	Hokkaido	79		0.764115	0.943448	0.764115		63	-	86		14.2	-	15.9544		14.2	-	17.7
187	Kuranohana	1993	Tohoku	87		0.989409	1.26289	0.989409		42	-	105		14.5	-	17.3126		14.5	-	19.2
188	Hatajirushi	1994	Tohoku	81		0.812953	0.677715	0.812953		67	-	92		16.3	-	18.1309		16.3	-	21.6
189	Fusaotome	1994	Kanto	220		0.652523	0.587517	0.652523		50	-	98		16.4	-	18.4785		16.4	-	21.1
190	Saikai210	1994	Kyushu	34		0.620971	0.574206	0.620971		68	-	110		18.7	-	20.0182		18.7	-	21.8
191	Seinan101	1994	Kyushu	61		0.853868	0.73361	0.853868		48	-	89		16.2	-	18.5082		16.2	-	21
192	Hoshiaoba	1995	Chugoku	150		1.41947	1.41291	1.41947		49	-	105		17.5	-	21.8		17.5	-	25.9
193	Yumeakari	1995	Tohoku	79		0.725894	0.901965	0.725894		69	-	90		15.7	-	17.8734		15.7	-	20.6
194	Etsunan163	1995	Hokuriku	138		0.816431	0.706177	0.816431		44	-	95		15.8	-	18.787		15.8	-	22.5
195	Ouu357	1995	Tohoku	127		0.826206	0.724768	0.826206		43	-	95		16.4	-	19.048		16.4	-	21.5
196	Minehibiki	1995	Tokai	225		0.851824	0.788278	0.851824		50	-	95		15.6	-	18.7738		15.6	-	21.4
197	Etsunan168	1996	Hokuriku	141		0.784662	0.763006	0.784662		44	-	95		16.2	-	18.9007		16.2	-	21.7
198	Itadaki	1997	Hokuriku	321		0.872111	0.839391	0.872111		55	-	103		16.5	-	19.2692		16.5	-	22.4
199	Sakihikari	1997	Hokuriku	183		1.06007	0.932693	1.06007		60	-	106		16.6	-	19.1539		16.6	-	21.6
200	Milky Princess	1997	Kanto	108		0.800716	0.824126	0.800716		47	-	95		14.9	-	17.7398		14.9	-	20.5
201	Yamagat68	1997	Tohoku	39		0.74682	0.668747	0.74682		68	-	84		15.4	-	16.5205		15.4	-	18.1
202	Yamagat69	1997	Tohoku	37		0.79725	0.610095	0.79725		71	-	91		15.5	-	17.1919		15.5	-	18.9
203	Seinan106	1997	Kyushu	60		0.752806	0.689344	0.752806		47	-	81		13.8	-	16.365		13.8	-	18.6
204	Ikuhikari	1998	Hokuriku	364		0.927387	0.813824	0.927387		43	-	103		13.4	-	18.4537		13.4	-	22.2
205	Iwatekko	1998	Tohoku	121		0.765076	0.789725	0.765076		67	-	87		16.5	-	17.9174		16.5	-	19.9
206	Nasuhikari	1998	Kanto	62		0.625099	0.664839	0.625099		60	-	89		18.2	-	19.4016		18.2	-	21
207	Nanatsuboshi	1998	Hokkaido	127		0.836014	0.917696	0.836014		59	-	86		13.7	-	16.4118		13.7	-	18.2
208	Yumesayaka	1998	Tohoku	108		1.18937	1.14401	1.18937		60	-	83		16.3	-	17.7778		16.3	-	19.7
209	Masshigura	1999	Tohoku	167		0.710327	0.855403	0.710327		67	-	94		15.5	-	17.6623		15.5	-	20.2
210	Mochimusume	1999	Tohoku	43		0.536491	0.504886	0.536491		44	-	104		14.8	-	16.7279		14.8	-	18.1
211	Ouu371	1999	Tohoku	91		1.05002	0.954296	1.05002		51	-	95		15.6	-	17.5956		15.6	-	21
212	Daichinohoshi	1999	Hokkaido	93		0.65024	0.652316	0.65024		54	-	81		13.9	-	16.2323		13.9	-	18
213	Chubu105	1999	Tokai	119		1.09119	1.05587	1.09119		48	-	95		16.5	-	19.0773		16.5	-	22.1
214	Tentakaku	2000	Hokuriku	206		0.852038	0.749494	0.852038		51	-	95		17	-	19.5025		17	-	23.1
215	Satojiman	2001	Kanto	201		0.955785	0.915971	0.955785		55	-	105		17.7	-	20.5975		17.7	-	23.3
216	Kanto208	2001	Kanto	86		0.956214	0.897624	0.956214		54	-	105		14.6	-	17.9174		14.6	-	19.7
217	Yamagat81	2001	Tohoku	32		0.831127	1.04264	0.831127		69	-	87		17	-	18.5875		17	-	20.5
218	Hokuriku193	2001	Hokuriku	215		1.28111	1.28561	1.28111		60	-	110		19.3	-	27.0925		19.3	-	33.8
219	Satonoyuki	2001	Tohoku	62		0.49605	0.564302	0.49605		65	-	88		15.7	-	17.5194		15.7	-	19.2
220	Nikomaru	2002	Kyushu	462		0.989717	0.956655	0.989717		63	-	113		16.5	-	19.3395		16.5	-	23.5
221	Mineharuka	2002	Tokai	180		0.963066	0.904476	0.963066		53	-	103		16.4	-	19.5961		16.4	-	22.2
222	Yugafumochi	2002	Kyushu	87		1.14497	1.16807	1.14497		45	-	92		13.9	-	17.6233		13.9	-	21.5
223	Mizuhonokagayaki	2003	Hokuriku	207		1.02009	1.02887	1.02009		45	-	116		15.6	-	17.8206		15.6	-	19.7
224	Akisakari	2005	Hokuriku	270		0.877053	0.783314	0.877053		55	-	100		15.7	-	17.7584		15.7	-	20.6
225	Akidawara	2005	Kanto	130		0.88024	0.72885	0.88024		55	-	104		17.9	-	20.6092		17.9	-	24.6
226	Tsuyahime	2005	Tohoku	501		0.817234	0.730106	0.817234		42	-	101		15.8	-	17.9238		15.8	-	21.4
227	Yukisayaka	2005	Hokkaido	27		0.835908	0.90117	0.835908		55	-	78		16.8	-	18.2074		16.8	-	19.9
228	Otentosodachi	2006	Kyushu	230		0.840926	0.779001	0.840926		58	-	104		16.7	-	19.1568		16.7	-	21.9
229	Koharumochi	2008	Tokai	72		0.919769	0.804957	0.919769		65	-	112		16.2	-	20.0083		16.2	-	22.7
230	Tachisuzuka	2008	Chugoku	40		0.723659	0.840013	0.723659		43	-	148		7.8	-	12.1744		7.8	-	16.8
231	Yamadawara	2008	Kanto	91		1.23695	1.32677	1.23695		50	-	99		17.5	-	20.1389		17.5	-	22.8
232	Natsuhonoka	2009	Kyushu	252		0.921968	0.882824	0.921968		44	-	107		15.1	-	19.4478		15.1	-	22.7
233	Harumoni	2009	Kyushu	68		0.839078	0.838208	0.839078		62	-	99		17	-	19.5235		17	-	22.4
234	Koinoyokan	2009	Chugoku	185		0.979707	0.87936	0.979707		63	-	111		16.6	-	19.1223		16.6	-	22.9
235	Tachiharuka	2010	Kyushu	64		0.698455	0.698096	0.698455		66	-	105		18.9	-	21.3516		18.9	-	23.6
236	Yukigozen	2010	Hokkaido	25		0.685803	0.696438	0.685803		54	-	72		15.5	-	17.132		15.5	-	18.1
237	Omachi	n.a.	Chugoku	66		1.15339	1.23304	1.15339		66	-	111		20.6	-	23.0864		20.6	-	25.3
Average				305.949		0.843566	0.845081	0.843566	#DIV/0!	55.7764	-	101.03	#DIV/0!	16.0722	-	18.8272	#DIV/0!	16.0722	-	21.681	#DIV/0!
Min				20		0.360755	0.418903	0.360755	0	37	-	66	0	7.8	-	12.1744	0	7.8	-	16.8	0
Max				6342		1.45002	1.64203	1.45002	0	84	-	148	0	20.6	-	27.0925	0	20.6	-	33.8	0
