# Supplementary material for: Upcycling rice yield trial data using a weather-driven crop growth model
Source: Commun Biol. 2023 Jul 21;6:764. doi: 10.1038/s42003-023-05145-x (PMC10362053; doi:10.1038/s42003-023-05145-x)
Supplement: Supplementary file 12 — Supplementary Data 9 [file 42003_2023_5145_MOESM12_ESM.xlsx]

## Sheet: Data 9
Supplementary Data 9. The list of rice cultivars and DDBJ sequence read archive used in this study.
ID	Cultivar name	Cultivar ID assigned in this study	NARO Genabank accession ID (JP Number)	DDBJ sequence read archive accession number	Sequenced in this study
1	Asahimochi	CV006367	14910	DRR385224	Yes
2	Yamadanishiki	CV013339	6958	DRR149195
3	Eikou	CV006882	5274	DRR169110
4	Nourin21	CV021747	6784	DRR385303	Yes
5	Shigahabutaemochi	CV013405	15036	DRR385259, DRR385260	Yes
6	Kinki33	CV009695	6802	DRR385248, DRR385249	Yes
7	Nourin22	CV021749	9839	DRR149196
8	Shinanomochi3	CV015917	15041	DRR385262	Yes
9	Hatsushimo	CV004898	6797	DRR149182
10	Tonewase	CV003862	15050	DRR385164	Yes
11	Kimmaze	CV009760	14971	DRR148657
12	Akebono	CV002378	6798	DRR385110	Yes
13	Koganemochi	CV003158	6300	DRR149154
14	Ogonnishiki	CV007655	7311	DRR385234	Yes
15	Hatsunishiki	CV004902	5722	DRR149144
16	Hounenwase	CV005660	6455	DRR149150
17	Koshihikari	CV003173	80825	DRR385104	Yes
18	Etsujiwase	CV007253	84386	DRR149155
19	Yamabiko	CV005930	9255	DRR149193
20	Sawanohana	CV003387	5342	DRR385151	Yes
21	Gohyakumangoku	CV010738	15142	DRR385252	Yes
22	Sachikaze	CV010780	9055	DRR385253	Yes
23	Fujiminori	CV005274	5565	DRR385185	Yes
24	Yashiromochi	CV005914	9852	DRR385207, DRR385208	Yes
25	Kuju	CV003041	6203	DRR385128	Yes
26	Yoneshiro	CV006017	5566	DRR385301	Yes
27	Tamasakae	CV009544	220336	DRR385247	Yes
28	Akibare	CV014097	9047	DRR385261	Yes
29	Sasanishiki	CV003342	5354	DRR385147	Yes
30	Shimokita	CV003515	5990	DRR385299	Yes
31	Tsukimimochi	CV003773	6831	DRR385161, DRR385162	Yes
32	Mangetsumochi	CV005700	6832	DRR385195	Yes
33	Yukara	CV005964	5261	DRR169108
34	Kuramochi	CV002836	6834	DRR385123	Yes
35	Kinpa	CV003032	6207	DRR385127	Yes
36	Shiokari	CV003497	5262	DRR385152	Yes
37	Yamahoshi	CV005933	9274	DRR385211	Yes
38	Nipponbare	CV021721		(Genome reference IRGSP-1.0)
39	Tamayodo	CV003629	6836	DRR385157	Yes
40	Minehikari	CV022987	9051	DRR385290	Yes
41	Kunihikari	CV003045	9993	DRR385129, DRR385130	Yes
42	Reimei	CV006031	5993	DRR149127
43	Otomemochi	CV002809	6108	DRR385121, DRR385122	Yes
44	Fukunohana	CV005254	6109	DRR385181	Yes
45	Koshinishiki	CV003170	6462	DRR385137, DRR385138	Yes
46	Todorokiwase	CV003860	6490	DRR149151
47	Harebare	CV016817	9224	DRR385265	Yes
48	Toyonishiki	CV003886	6112	DRR149130
49	Reiho	CV006030	11276	DRR149197
50	Oozora	CV018838	9225	DRR385274	Yes
51	Sakakimochi	CV003329	5994	DRR385144, DRR385145	Yes
52	Matsumae	CV005696	5310	DRR385194	Yes
53	Akitsuho	CV002361	34183	DRR385108	Yes
54	Ishihikari	CV002543	5304	DRR385115	Yes
55	Hiyokumochi	CV005097	11289	DRR149198
56	Mineyutaka	CV005741	10209	DRR385200	Yes
57	Nihommasari	CV004847	7546	DRR149172
58	Himenomochi	CV005091	6113	DRR385179, DRR385180	Yes
59	Asominori	CV002392	11299	DRR385112	Yes
60	Fukuhikari	CV005256	6464	DRR385182, DRR385183	Yes
61	Mutsuhonami	CV005883	6195	DRR385204	Yes
62	Hayahikari	CV004940	6092	DRR385173, DRR385174	Yes
63	Mizuho	CV005713	10971	DRR385196	Yes
64	Kitahikari	CV003001	5309	DRR385126	Yes
65	Minaminishiki	CV005730	34184	DRR385199	Yes
66	Hatsuboshi	CV014313	147544	DRR149161
67	Koganemasari	CV003157	54235	DRR385133	Yes
68	Kochihibiki	CV003301	7678	DRR385139	Yes
69	Fujihikari	CV005272	10272	DRR169112
70	Mineasahi	CV005736		DRR149157
71	Akihikari	CV002365	6191	DRR148642
72	Nishihomare	CV004845	34186	DRR149203
73	Fukuhonami	CV005259	6481	DRR385184	Yes
74	Miyamanishiki	CV022084	147541	DRR385285	Yes
75	Akiyutaka	CV002372	6176	DRR385109	Yes
76	Aoisora	CV017446	84464	DRR385302	Yes
77	Naganohomare	CV004809		DRR385166	Yes
78	Horei	CV005664	9250	DRR385187	Yes
79	Ogombare	CV007656	147545	DRR149178
80	Niigatawase	CV016188	84389	DRR385263	Yes
81	Hokkai241	CV023273	5327	DRR385304	Yes
82	Koganehikari	CV003156	34135	DRR385132	Yes
83	Saiwaimochi	CV003324	11362	DRR385143	Yes
84	Musashikogane	CV005844	237626	DRR385203	Yes
85	Etsunan124	CV007003	34162	DRR385225	Yes
86	Kanto123	CV007983	7708	DRR385236	Yes
87	Kanto124	CV007984	7709	DRR385237	Yes
88	Hoshinohikari	CV016813		DRR385264	Yes
89	Seinan66	CV017393	88554	DRR385270	Yes
90	Nankai76	CV021643	54203	DRR385283	Yes
91	Kitaake	CV002991	5340	DRR385124	Yes
92	Kochiminori	CV003302	6194	DRR385140	Yes
93	Tamahonami	CV003627	34172	DRR385156	Yes
94	Tannemochi	CV003638	34038	DRR385158	Yes
95	Chikubuwase	CV003738	88556	DRR385159, DRR385160	Yes
96	Chiyonishiki	CV003756	9251	DRR149162
97	Natsuhikari	CV004826	34188	DRR149128
98	Kanto125	CV007985	7710	DRR385238	Yes
99	Kantomochi128	CV008270	7713	DRR385246	Yes
100	Megumimochi	CV010531		DRR385250, DRR385251	Yes
101	Chubu39	CV019813	9230	DRR385276, DRR385277	Yes
102	Ibukiwase	CV002556	9252	DRR385117	Yes
103	Hakutomochi	CV004873	148020	DRR385170	Yes
104	Hananomai	CV004920		DRR385300	Yes
105	Yukihikari	CV005978	34043	DRR169105
106	Etsunan131	CV007011	43209	DRR385226	Yes
107	Kanto131	CV007991	7716	DRR385239	Yes
108	Akitakomachi	CV002353	6183	DRR385107	Yes
109	Akenohoshi	CV002375	10600	DRR385297	Yes
110	Sachiizumi	CV003358	9232	DRR385149	Yes
111	Takaneminori	CV003603	6184	DRR385153	Yes
112	Ouu312	CV007438	38049	DRR385229	Yes
113	Tsukinohikari	CV010570		DRR149185
114	Kinuhikari	CV003008	54072	DRR149147
115	Higonohana	CV005016	54241	DRR385176, DRR385177	Yes
116	Hanafubuki	CV007819		DRR385235	Yes
117	Kanto137	CV007997	8957	DRR385240, DRR385241	Yes
118	Chubu47	CV019822	9236	DRR385278	Yes
119	Asanohikari	CV019947		DRR148655
120	Aichinokaori	CV002332		DRR385105	Yes
121	Oochikara	CV002793	54075	DRR385119	Yes
122	Chiyohonami	CV003760	43596	DRR149132
123	Habataki	CV004925	54074	DRR385172	Yes
124	Hoshiyutaka	CV005677	148021	DRR385190	Yes
125	Yukinosei	CV005976		DRR385214	Yes
126	Yokaminori	CV006015	68146	DRR385218	Yes
127	Aichi67	CV006227		DRR385220, DRR385221	Yes
128	Aichi68	CV006228	84455	DRR385222	Yes
129	Nankai97	CV021664	54216	DRR385284	Yes
130	Kitao	CV002993	67830	DRR385125	Yes
131	Kirara397	CV003026		DRR169103
132	Kokonoemochi	CV003163	9246	DRR385134	Yes
133	Kokorozukushi	CV003166		DRR385135, DRR385136	Yes
134	Ouu319	CV007444	38056	DRR385230	Yes
135	Tohoku136	CV020975	43594	DRR385281	Yes
136	Hokuriku131	CV023600	54076	DRR385292	Yes
137	Ajimaru	CV002387		DRR385111	Yes
138	SasanishikiBL1	CV003344		DRR385148	Yes
139	Hinohikari	CV005075	54242	DRR149202
140	Yamauta	CV005919	67833	DRR385209	Yes
141	Aoinokaze	CV006351		DRR385223	Yes
142	Inahikari	CV002549	85640	DRR385116	Yes
143	Kokoromachi	CV003167		DRR385298	Yes
144	Domannaka	CV003863		DRR385165	Yes
145	Honoka224	CV005682		available only SNP dataset 1)	Yes
146	Mochiminori	CV005897	85329	DRR385205	Yes
147	Yumehikari	CV006003	224852	DRR385217	Yes
148	Ouu328	CV007454	77371	DRR385231	Yes
149	Minenoyukimochi	CV022985	54086	DRR385287	Yes
150	Hokkai263	CV023297	49066	DRR385291	Yes
151	Sari Queen	CV003382	85335	DRR385150	Yes
152	Hanaechizen	CV004910		DRR149152
153	Hitomebore	CV005069		DRR391466, DRR391467, DRR391468	Yes
154	Hinokuniotome	CV005074	54227	DRR385178	Yes
155	Fukuhibiki	CV005257		DRR149135
156	Wataboshi	CV006044		DRR385219	Yes
157	Irodori	CV012549	86505	DRR385254	Yes
158	Chubu72	CV019849		DRR385279	Yes
159	Hyogoyumenishiki	CV022952		DRR385286	Yes
160	Anekomochi	CV002395	67845	DRR385113	Yes
161	Natsunotayori	CV004824	88558	DRR385168	Yes
162	Kanto155	CV008015	85336	DRR385242, DRR385243	Yes
163	Yamagat40	CV013229		DRR385255	Yes
164	Seinan88	CV017417	88557	DRR385271	Yes
165	Nankai114	CV021510	54232	DRR385282	Yes
166	Dontokoi	CV003898		DRR148647
167	Haenuki	CV004868		DRR149139
168	Maihime	CV005691	70405	DRR385192	Yes
169	Yukimaru	CV005979		DRR169115
170	Yumeakogare	CV005990	87920	DRR385215	Yes
171	Matsuribare	CV012559		DRR149184
172	Kakehashi	CV002837		DRR385103	Yes
173	Hohoemi	CV005683		DRR385191	Yes
174	Kanto162	CV008023	85343	DRR385244	Yes
175	Asahinoyume	CV002384		DRR149181
176	Koigokoro	CV003148		DRR385131	Yes
177	Tsugaruroman	CV003769		DRR149123
178	Fukeimochi170	CV005628	88547	DRR385186	Yes
179	Manamusume	CV005698		DRR149133
180	Mizuhochikara	CV005714		DRR385197	Yes
181	Milky Queen	CV005769		DRR385201	Yes
182	Chubu88	CV019863	85638	DRR385280	Yes
183	Hokuikumochi88	CV023126		available only SNP dataset 1)	Yes
184	Fukei175	CV005379	219038	DRR149126
185	Hoshinoyume	CV005673		DRR169104
186	Hatsushizuku	CV014311		DRR169107
187	Kuranohana	CV018714		DRR385273	Yes
188	Hatajirushi	CV004879		DRR385171	Yes
189	Fusaotome	CV005266		DRR149156
190	Saikai210	CV017052	224871	DRR385266	Yes
191	Seinan101	CV017273	88570	DRR385267, DRR385268	Yes
192	Hoshiaoba	CV005667		DRR385188, DRR385189	Yes
193	Yumeakari	CV005989		DRR149124
194	Etsunan163	CV007045		DRR385227	Yes
195	Ouu357	CV007485	240513	DRR385232	Yes
196	Minehibiki	CV022986		DRR385288, DRR385289	Yes
197	Etsunan168	CV007049		DRR385228	Yes
198	Itadaki	CV002545		DRR149148
199	Sakihikari	CV003337		DRR385146	Yes
200	Milky Princess	CV005777		DRR385202	Yes
201	Yamagat68	CV013254		DRR385256	Yes
202	Yamagat69	CV013255		DRR385257	Yes
203	Seinan106	CV017278	88575	DRR385269	Yes
204	Ikuhikari	CV002539		DRR385114	Yes
205	Iwatekko	CV002570		DRR385118	Yes
206	Nasuhikari	CV004816		DRR385167	Yes
207	Nanatsuboshi	CV004830		available only SNP dataset 1)	Yes
208	Yumesayaka	CV005998		DRR385216	Yes
209	Masshigura	CV005695		DRR385193	Yes
210	Mochimusume	CV005898		DRR385206	Yes
211	Ouu371	CV007498	240519	DRR385233	Yes
212	Daichinohoshi	CV018915		available only SNP dataset 1)	Yes
213	Chubu105	CV019755		DRR385275	Yes
214	Tentakaku	CV003843		DRR385163	Yes
215	Satojiman	CV003375		DRR149173
216	Kanto208	CV008068	233583	DRR385245	Yes
217	Yamagat81	CV013267		DRR385258	Yes
218	Hokuriku193	CV023663		DRR385293	Yes
219	Satonoyuki	CV024279		DRR385295	Yes
220	Nikomaru	CV004838		DRR148664
221	Mineharuka	CV005740		DRR148656
222	Yugafumochi	CV005968		DRR385212	Yes
223	Mizuhonokagayaki	CV005716		DRR385198	Yes
224	Akisakari	CV002346		DRR385106	Yes
225	Akidawara	CV002358		DRR148653
226	Tsuyahime	CV003793		DRR148645
227	Yukisayaka	CV005973		DRR385213	Yes
228	Otentosodachi	CV002807		DRR385120	Yes
229	Koharumochi	CV003307		DRR385141, DRR385142	Yes
230	Tachisuzuka	CV003614		DRR385154	Yes
231	Yamadawara	CV005923		DRR385210	Yes
232	Natsuhonoka	CV004828		DRR385169	Yes
233	Harumoni	CV004951		DRR385175	Yes
234	Koinoyokan	CV025005		DRR385296	Yes
235	Tachiharuka	CV003616		DRR385155	Yes
236	Yukigozen	CV018256		DRR385272	Yes
237	Omachi	CV024026	9872	DRR385294	Yes
1) The SNP genotype dataset of 237 rice cultivars is available at https://doi.org/10.5281/zenodo.7593964.
